# Supplementary material for: Enhancement of immune response against Bordetella spp. by disrupting immunomodulation
Source: Sci Rep. 2019 Dec 30;9:20261. doi: 10.1038/s41598-019-56652-z (PMC6937331; doi:10.1038/s41598-019-56652-z)
Supplement: Supplementary file 2 — Supplementary Information 2 [file 41598_2019_56652_MOESM2_ESM.xlsx]

## Sheet: RB50 vs mutant LB_1
locus tag	baseMean	log2FoldChange	lfcSE	stat	pvalue	padj	gene symbol	description	Function
BB2541	110.251	-4.88817	0.349534	-13.9848	1.93027e-44	5.93173e-41	flhD	flagellar transcriptional activator	Motility
BB1186	87.5495	-3.58704	0.307472	-11.6662	1.89635e-31	2.91374e-28		Putative hemolysin	Hemolysis
BB4285	125.458	-1.65387	0.223173	-7.41072	1.25612e-13	1.28669e-10		Putative exported protein	Exported protein
BB2025	157.478	-1.32603	0.207688	-6.38474	1.71694e-10	1.31904e-07		putative ABC transport solute-binding	Leu/ile val transporter
BB1821	43.7904	-2.39775	0.410414	-5.84228	5.14901e-09	3.16458e-06		putative membrane protein	Membrane
BB1191	33.8333	-2.23596	0.403005	-5.54822	2.88593e-08	1.47808e-05		putative outer membrane protein	Membrane
BB4375	602.493	-0.795191	0.16438	-4.83752	1.31468e-06	0.000577144		putative pyruvate ferredoxin/flavodoxin oxidoreductase	Iron
BB2323	35.5612	-1.68624	0.38005	-4.43688	9.12708e-06	0.00350594		putative transcriptional regulator	Transcriptional regulator
BB3224	124.357	-0.988099	0.229793	-4.29995	1.70838e-05	0.00583317		putative cell surface protein	Membrane
BB1617	9.80475	-5.09103	1.20676	-4.21876	2.45645e-05	0.00754866	bsp22	putative secreted protein	Secreted protein
BB2543	9.89255	-3.70624	0.896874	-4.13239	3.59009e-05	0.0100294	motA	chemotaxis protein MotA	Chemotaxix
BB2978	36.8719	1.58606	0.388388	4.0837	4.4324e-05	0.0113506	oplaH	5-oxoprolinase	ATP hydrolisis
BB1727	65.168	-1.14312	0.284371	-4.01983	5.82412e-05	0.0137673		putative exported protein	Exported protein
BB2216	48.0417	1.3174	0.3385	3.89188	9.94712e-05	0.0218339		phage-related conserved hypothetical protein	Phage
BB4286	395.355	-0.690664	0.18032	-3.83022	0.000128031	0.0262293	nadC	putative nicotinate-nucleotide pyrophosphorylase	NAD biosynthesis
BB2002	106.878	-0.905767	0.238192	-3.80268	0.000143138	0.0274914		putative membrane protein	Membrane
BB0482	35.7389	-1.38154	0.374034	-3.69362	0.000221086	0.0352818		hypothetical protein	T6SS
BB2079	138.954	0.784235	0.213494	3.67334	0.0002394	0.0352818	metE	5-methyltetrahydropteroyltriglutamate--homocysteine methyltransferase	Aa biosynthesis
BB2546	13.0815	-2.39166	0.651409	-3.67153	0.000241106	0.0352818	cheA	chemotaxis protein CheA	Chemotaxis
BB2559	7.21007	-4.69942	1.27847	-3.67582	0.000237089	0.0352818	flgB	flagellar basal-body rod protein	motility
BB2909	34.8874	-1.46251	0.393109	-3.72035	0.000198944	0.0352818	livJ	leu/ile/val-binding protein precursor	Leu/ile/val precursor
BB2434	86.387	-0.913853	0.252492	-3.61933	0.000295364	0.041257	pckG	phosphoenolpyruvate carboxykinase	Gluconeogenesis
BB0844	81.8326	0.921093	0.25705	3.58332	0.000339249	0.0453266		putative exported protein	Exported protein
BB4376	642.514	-0.535536	0.151781	-3.52835	0.000418159	0.0535418	nrdA	ribonucleoside-diphosphate reductase alpha chain	DNA replication
Statistical threshold
BB2016	115.669	-0.793747	0.230518	-3.44332	0.000574629	0.0706334
BB4029	53.0522	1.09497	0.322417	3.39612	0.000683482	0.0807823
BB3106	6.20237	-4.38447	1.31651	-3.33036	0.000867338	0.0987159
BB1462	133.7	0.717323	0.219599	3.26651	0.00108883	0.11751
BB1621	6.43973	-4.54914	1.40303	-3.24236	0.00118543	0.11751
BB2548	5.96306	-4.42295	1.36128	-3.24912	0.00115764	0.11751
BB4377	358.183	-0.590995	0.181673	-3.25307	0.00114167	0.11751
BB1932	67.22	-0.932876	0.290609	-3.21008	0.00132699	0.123571
BB4994	227.364	-0.685061	0.212944	-3.2171	0.00129493	0.123571
BB2775	17.3175	1.85159	0.58316	3.17511	0.00149781	0.135376
BB4095	25.0538	-1.45378	0.459375	-3.16468	0.00155251	0.136311
BB1188	6.36996	-3.38662	1.07705	-3.14435	0.00166457	0.14209
BB3936	13.2557	2.42005	0.774678	3.12394	0.00178444	0.148205
BB2871	116.627	-0.689391	0.221433	-3.11332	0.00184997	0.149605
BB2539	9.5719	-2.49695	0.808742	-3.08745	0.00201879	0.159071
BB0985	266.047	0.63749	0.20742	3.07342	0.00211617	0.162575
BB1561	10.5491	-2.18594	0.717873	-3.04503	0.0023266	0.174381
BB2544	6.2077	-3.34515	1.10326	-3.03206	0.00242893	0.177716
BB4343	230.998	-0.610509	0.20232	-3.01754	0.00254833	0.182117
BB0483	26.4457	-1.30066	0.43315	-3.0028	0.00267507	0.18493
BB1658	39.8555	1.11432	0.371557	2.99907	0.00270806	0.18493
BB0020	32.8689	-1.14614	0.384702	-2.97929	0.00288918	0.191944
BB2994	209.214	-0.636225	0.213901	-2.97439	0.00293569	0.191944
BB4621	76.6066	0.776016	0.263277	2.94753	0.00320325	0.205075
BB0028	37.7566	1.09361	0.374499	2.92021	0.00349795	0.211898
BB4228	10.0568	-2.28608	0.783295	-2.91855	0.00351669	0.211898
BB4993	90.1001	-0.731702	0.249944	-2.92746	0.00341739	0.211898
BB2990	180.501	0.638752	0.220111	2.90196	0.00370837	0.215015
BB3454	91.5415	-0.680828	0.234553	-2.90265	0.00370015	0.215015
BB2552	5.84275	-3.24611	1.12135	-2.89482	0.00379371	0.21589
BB0012	150.284	0.613789	0.215161	2.8527	0.00433497	0.242207
BB3247	199.612	0.564861	0.199387	2.83299	0.00461142	0.253052
BB0920	20.0783	-1.44215	0.514894	-2.80086	0.00509659	0.270772
BB1331	165.1	0.540071	0.192884	2.79998	0.00511057	0.270772
BB1908	13.9514	-1.64361	0.591279	-2.77976	0.0054399	0.277887
BB2627	16.6207	-1.49597	0.538892	-2.77601	0.00550298	0.277887
BB4612	136.321	0.597423	0.215269	2.77524	0.00551614	0.277887
BB1189	11.9889	-1.76261	0.642775	-2.74219	0.00610311	0.302498
BB2306	62.5091	0.791554	0.290441	2.72535	0.00642329	0.313314
BB2560	6.51807	-2.67083	0.983915	-2.71449	0.00663772	0.318714
BB0879	29.9562	1.17264	0.43473	2.69739	0.00698853	0.32539
BB1770	63.8926	0.806981	0.299103	2.698	0.00697574	0.32539
BB0740	62.7169	0.784096	0.291536	2.68953	0.00715528	0.328182
BB3429	34.0778	-0.968446	0.366087	-2.6454	0.00815953	0.368739
BB0882	18.9158	1.42586	0.542251	2.62951	0.0085507	0.380816
BB3428	16.9113	-1.46617	0.561204	-2.61255	0.00898687	0.383356
BB3739	208.471	-0.50504	0.193246	-2.61345	0.00896321	0.383356
BB4999	62.6112	0.750861	0.287905	2.60802	0.00910674	0.383356
BB5013	100.214	-0.724413	0.277388	-2.61155	0.00901328	0.383356
BB4267	76.2304	-0.687324	0.264522	-2.59836	0.00936699	0.388983
BB1280	36.7561	-1.11086	0.428512	-2.59236	0.0095319	0.390554
BB1963	34.4472	-0.968248	0.375074	-2.58149	0.00983755	0.392608
BB3427	28.0895	-1.12953	0.436962	-2.58495	0.00973925	0.392608
BB3048	80.4716	0.717246	0.278784	2.57276	0.010089	0.397481
BB2001	57.7472	-0.765205	0.298562	-2.56297	0.0103782	0.403698
BB0353	280.444	0.519382	0.203239	2.55552	0.0106028	0.407281
BB0352	339.818	0.409543	0.16063	2.5496	0.0107847	0.409151
BB0798	15.1135	-1.42888	0.564684	-2.53041	0.011393	0.42636
BB2478	31.9053	-0.965121	0.382109	-2.52577	0.0115443	0.42636
BB3430	48.6057	-0.79067	0.313455	-2.52244	0.0116545	0.42636
BB0098	13.9298	-1.47321	0.58878	-2.50214	0.0123445	0.444491
BB0868	83.5643	0.66273	0.265153	2.49943	0.0124394	0.444491
BB3110	23.621	-1.15192	0.465557	-2.47427	0.0133508	0.471574
EBG00000000103	26.4498	1.12323	0.454718	2.47017	0.013505	0.471601
BB1437	91.6038	0.601404	0.245209	2.45262	0.0141819	0.47962
BB2010	9.05657	-1.96126	0.799833	-2.45209	0.0142029	0.47962
BB2939	94.1946	0.590567	0.240822	2.4523	0.0141948	0.47962
BB3668	427.689	-0.369573	0.15098	-2.44782	0.0143722	0.480062
BB2045	28.4697	1.06528	0.436439	2.44084	0.0146532	0.484187
BB0048	64.1382	0.693105	0.291315	2.37923	0.0173489	0.491024
BB0416	7.21952	-2.16887	0.895402	-2.42223	0.0154256	0.491024
BB1241	15.7373	1.44712	0.604104	2.39549	0.0165983	0.491024
BB1286	51.4716	0.786878	0.3242	2.42714	0.0152184	0.491024
BB2166	30.6678	-0.977974	0.411295	-2.37779	0.0174167	0.491024
BB2301	10.19	-1.72587	0.714146	-2.41669	0.0156623	0.491024
BB2977	43.2188	0.805966	0.336212	2.3972	0.0165209	0.491024
BB3040	10.3791	1.84111	0.760126	2.42211	0.0154306	0.491024
BB3220	707.004	0.391328	0.162806	2.40364	0.0162328	0.491024
BB3732	13.9787	-1.4939	0.625812	-2.38714	0.0169798	0.491024
BB3748	165.074	-0.443248	0.185892	-2.38443	0.0171054	0.491024
BB3889	23.1088	1.1167	0.46405	2.40642	0.0161099	0.491024
BB4213	71.4078	-0.67172	0.280101	-2.39814	0.0164788	0.491024
BB4452	375.079	-0.399904	0.166693	-2.39904	0.0164379	0.491024
BB4796	16.1967	1.39178	0.585035	2.37897	0.017361	0.491024
transcript:BB4573	5.38446	3.20785	1.34242	2.3896	0.0168666	0.491024
BB0250	17.0954	1.31919	0.558399	2.36246	0.0181543	0.50224
BB0299	66.6453	0.650602	0.27575	2.35939	0.0183049	0.50224
BB4869	42.9098	-0.800498	0.338802	-2.36273	0.0181407	0.50224
BB0146	13.9385	-1.41336	0.610825	-2.31386	0.0206755	0.522844
BB0235	98.4062	-0.554679	0.239698	-2.31407	0.0206638	0.522844
BB0962	722.614	-0.348747	0.150195	-2.32196	0.0202351	0.522844
BB2024	415.972	-0.385236	0.166349	-2.31584	0.0205673	0.522844
BB2108	83.6446	-0.567475	0.243408	-2.33138	0.0197335	0.522844
BB2318	7.4191	2.24969	0.971941	2.31464	0.0206325	0.522844
BB2953	14.545	1.43364	0.619989	2.31237	0.0207572	0.522844
BB2993	2411.94	0.374802	0.161873	2.3154	0.0205908	0.522844
BB3217	312.683	0.477897	0.206478	2.31452	0.0206392	0.522844
BB3374	33.9654	-0.855594	0.36605	-2.33737	0.0194198	0.522844
BB3271	61.7364	0.663958	0.28805	2.30501	0.0211662	0.524547
BB4975	67.6337	0.639781	0.277415	2.30622	0.0210983	0.524547
BB4872	43.2145	-0.816188	0.354853	-2.30007	0.0214441	0.527183
BB1386	67.1347	-0.638518	0.278694	-2.29111	0.0219571	0.535251
BB2536	338.692	-0.363859	0.159009	-2.28829	0.0221207	0.535251
BB2701	5.34498	3.1906	1.40566	2.26982	0.0232187	0.55743
BB2084	215.607	-0.424284	0.187823	-2.25896	0.0238861	0.560321
BB3766	60.7514	-0.661826	0.292898	-2.25958	0.0238476	0.560321
BB4007	44.3733	0.81241	0.358972	2.26315	0.0236262	0.560321
BB0077	102.628	-0.538795	0.239585	-2.24887	0.0245209	0.566563
BB3208	78.3002	-0.584192	0.259678	-2.24968	0.0244694	0.566563
BB0037	23.9606	1.07024	0.477698	2.24041	0.0250641	0.567803
BB0444	6.38429	-2.0845	0.933119	-2.23391	0.025489	0.567803
BB0619	11.617	-1.48119	0.663091	-2.23377	0.0254985	0.567803
BB0900	149.65	0.470925	0.210797	2.23402	0.0254817	0.567803
BB4378	301.358	-0.37433	0.166943	-2.24226	0.0249445	0.567803
BB0739	21.9701	1.10318	0.496867	2.22028	0.0264	0.583649
BB0026	218.488	0.42513	0.193236	2.20006	0.0278027	0.604268
BB2029	19.5668	-1.15074	0.522174	-2.20375	0.0275421	0.604268
BB2388	13.0612	-1.43193	0.651361	-2.19837	0.0279226	0.604268
BB0934	62.3436	-0.619538	0.283853	-2.1826	0.0290655	0.620266
BB2799	31.4907	-0.851394	0.389761	-2.1844	0.028933	0.620266
BB1544	13.4588	1.5164	0.69569	2.1797	0.0292797	0.620528
BB0360	29.8664	-1.0104	0.464473	-2.17537	0.0296026	0.623073
BB2555	6.46349	-2.06696	0.953804	-2.16707	0.0302295	0.631672
BB2797	34.7787	-0.794883	0.367228	-2.16455	0.0304222	0.631672
BB4652	47.3406	-0.810459	0.376244	-2.15408	0.0312338	0.638697
BB4915	8.15748	1.86738	0.866693	2.15461	0.0311927	0.638697
EBG00000000074	8.46999	1.93694	0.899992	2.15217	0.0313841	0.638697
BB0881	21.4983	1.25938	0.586439	2.14751	0.031753	0.641953
BB0007	335.958	0.347098	0.162426	2.13696	0.0326011	0.644731
BB0614	6.02701	2.29123	1.0704	2.14053	0.0323121	0.644731
BB1208	6.21791	-2.14652	1.00188	-2.14249	0.032154	0.644731
BB3744	10.2706	1.65079	0.773066	2.13538	0.0327296	0.644731
BB1329	21.7403	1.0721	0.506163	2.11809	0.0341677	0.661962
BB1827	7.16504	-1.88561	0.88862	-2.12195	0.0338418	0.661962
BB2904	14.0341	1.36699	0.645689	2.11711	0.0342506	0.661962
BB0514	30.6229	-0.939583	0.447413	-2.10003	0.0357258	0.668006
BB0521	15.1237	-1.34704	0.641411	-2.10011	0.0357189	0.668006
BB0880	32.9515	0.828035	0.394674	2.09802	0.0359032	0.668006
BB1336	18.704	-1.09209	0.521366	-2.09467	0.0362001	0.668006
BB2177	999.885	-0.312192	0.148597	-2.10093	0.0356472	0.668006
BB3522	49.8806	-0.705976	0.336492	-2.09805	0.0359009	0.668006
BB3992	25.7433	-0.898424	0.429144	-2.09353	0.0363023	0.668006
BB4201	33.318	-0.816845	0.388419	-2.103	0.0354658	0.668006
BB0912	49.529	-0.748654	0.360155	-2.0787	0.0376452	0.684518
BB2129	45.4042	-0.703333	0.338013	-2.08079	0.0374534	0.684518
BB2298	53.2181	0.749163	0.36213	2.06877	0.0385678	0.689063
BB3364	256.205	0.356401	0.172138	2.07043	0.0384119	0.689063
BB3585	9.80521	1.57187	0.759244	2.07031	0.0384235	0.689063
BB3771	148.126	-0.885516	0.428885	-2.0647	0.0389519	0.691902
BB0450	442.581	0.325068	0.157668	2.06173	0.0392337	0.692902
BB1311	97.4716	0.548918	0.266678	2.05835	0.0395562	0.693028
BB2274	406.7	0.313837	0.152574	2.05694	0.0396918	0.693028
BB4269	130.363	-0.423389	0.20614	-2.05389	0.0399861	0.69398
BB4609	78.8999	0.534092	0.260316	2.05171	0.040198	0.69398
BB0099	21.8944	-0.928326	0.45681	-2.03219	0.0421343	0.72239
BB2322	14.6526	-1.25688	0.621133	-2.02353	0.043019	0.72239
BB2542	16.7532	-4.25853	2.10247	-2.02549	0.0428172	0.72239
BB4081	15.6819	-1.11135	0.548014	-2.02795	0.0425651	0.72239
BB4272	63.3315	0.581284	0.286406	2.02958	0.0423991	0.72239
BB1789	11.6232	1.40378	0.696281	2.01611	0.0437883	0.731312
BB2433	17.9103	1.07042	0.534782	2.00161	0.0453266	0.752912
BB0890	170.57	-0.39728	0.199403	-1.99235	0.0463328	0.761395
BB4172	174.736	0.428984	0.21518	1.99361	0.0461948	0.761395
BB0593	8.33921	1.6926	0.85964	1.96897	0.048957	0.777013
BB1375	31.3636	0.820318	0.416801	1.96813	0.0490532	0.777013
BB2562	11.6543	-1.27696	0.648136	-1.9702	0.0488152	0.777013
BB3480	58.4224	-0.599236	0.304139	-1.97027	0.0488077	0.777013
BB4410	28.0693	-0.804528	0.408169	-1.97107	0.0487164	0.777013
BB4582	68.2502	-0.530205	0.268069	-1.97787	0.0479434	0.777013
BB4842	196.541	-0.379388	0.191604	-1.98007	0.0476962	0.777013
BB0209	79.6309	-0.494701	0.255323	-1.93755	0.0526784	0.783057
BB0254	29.2292	0.844167	0.432515	1.95176	0.0509663	0.783057
BB0259	16.9152	-1.13538	0.581018	-1.95412	0.0506869	0.783057
BB0364	6.00295	2.25396	1.15445	1.95241	0.0508892	0.783057
BB0439	35.9757	0.761807	0.393466	1.93615	0.0528498	0.783057
BB0484	22.6014	-0.968344	0.500277	-1.93561	0.052915	0.783057
BB0952	103.007	0.4753	0.245484	1.93617	0.0528469	0.783057
BB2109	34.2765	-0.756151	0.391214	-1.93283	0.053257	0.783057
BB2275	42.5645	-0.663673	0.338721	-1.95935	0.0500718	0.783057
BB2752	9.20783	-1.50844	0.770706	-1.95722	0.0503219	0.783057
BB2945	226.112	-0.33534	0.17226	-1.94671	0.0515697	0.783057
BB3670	31.0631	-0.770366	0.392564	-1.9624	0.0497164	0.783057
BB3974	45.7965	-0.621916	0.321462	-1.93465	0.0530331	0.783057
BB4203	111.286	-0.464025	0.238397	-1.94643	0.0516026	0.783057
BB4513	15.0502	1.17656	0.605794	1.94218	0.0521155	0.783057
BB0064	10.8912	-1.27402	0.661749	-1.92523	0.0542005	0.789375
BB2989	62.7249	0.568492	0.295119	1.92632	0.054065	0.789375
BB0296	10.5644	1.35539	0.716566	1.89151	0.0585569	0.805567
BB0957	28.8055	0.793947	0.418122	1.89884	0.0575854	0.805567
BB0986	84.2011	0.493714	0.259446	1.90295	0.0570465	0.805567
BB1332	64.6018	0.526603	0.278325	1.89204	0.0584857	0.805567
BB1414	6.72555	-1.73029	0.915901	-1.88917	0.058869	0.805567
BB1457	155.166	-0.389805	0.206416	-1.88844	0.058967	0.805567
BB1576	12.0095	1.33709	0.702152	1.90427	0.0568746	0.805567
BB2000	6.01137	-1.99401	1.04285	-1.91207	0.0558666	0.805567
BB2401	24.6174	0.833025	0.441145	1.88833	0.0589823	0.805567
BB2686	28.8806	0.769003	0.406325	1.89258	0.0584139	0.805567
BB3009	14.0073	1.15245	0.605047	1.90472	0.0568162	0.805567
BB3330	8.87636	1.58005	0.836554	1.88876	0.058924	0.805567
BB4238	197.589	-0.429588	0.225248	-1.90717	0.0564981	0.805567
BB4853	13.8944	-1.14389	0.600911	-1.9036	0.0569628	0.805567
BB2607	29.4492	0.771736	0.409628	1.88399	0.0595659	0.806369
BB4873	32.4266	-0.720231	0.381983	-1.88551	0.0593613	0.806369
BB0157	10.005	1.44913	0.778555	1.86131	0.0627005	0.807803
BB0377	114.761	0.401886	0.215523	1.8647	0.0622231	0.807803
BB0886	143.496	0.386621	0.20779	1.86063	0.0627966	0.807803
BB0905	48.0175	-0.657762	0.352073	-1.86826	0.0617264	0.807803
BB1126	10.8475	1.38865	0.741295	1.87328	0.0610299	0.807803
BB1296	8.18781	1.63063	0.876451	1.86049	0.0628159	0.807803
BB1735	123.814	0.388286	0.208356	1.86357	0.0623818	0.807803
BB1804	8.01348	1.59265	0.857589	1.85712	0.0632941	0.807803
BB2561	7.37625	-3.51968	1.87981	-1.87235	0.0611579	0.807803
BB2637	23.7224	-0.821348	0.442438	-1.85642	0.0633942	0.807803
BB2976	140.128	-0.363879	0.196175	-1.85487	0.0636148	0.807803
BB3575	34.9777	0.715307	0.38524	1.85678	0.0633421	0.807803
BB4313	63.8884	-0.576401	0.309713	-1.86108	0.0627324	0.807803
BB4387	16.8777	1.02455	0.545231	1.87911	0.0602299	0.807803
BB4446	6.68455	-1.67845	0.902194	-1.86041	0.062827	0.807803
BB2605	116.606	0.398759	0.215438	1.85093	0.0641803	0.808303
BB3882	82.7652	-0.484236	0.26152	-1.85162	0.0640798	0.808303
BB0260	9.02267	-1.50023	0.812268	-1.84697	0.0647522	0.808879
BB1739	87.767	-0.470295	0.254631	-1.84696	0.0647525	0.808879
BB4976	15.8167	-1.03622	0.561721	-1.84473	0.0650768	0.809639
BB2992	125.477	0.903274	0.490142	1.84288	0.0653463	0.809714
BB3045	143.583	0.367597	0.199814	1.8397	0.0658128	0.812219
BB0423	8.05707	1.58664	0.866611	1.83086	0.0671211	0.82157
BB1666	6.25528	-1.711	0.936095	-1.8278	0.0675791	0.82157
BB1771	17.1151	-0.989019	0.541217	-1.8274	0.0676398	0.82157
BB2873	5.08766	-1.90112	1.03971	-1.82852	0.0674721	0.82157
BB0395	6.44421	1.71913	0.964436	1.78253	0.0746632	0.832796
BB0647	32.5812	0.675642	0.381836	1.76945	0.0768182	0.832796
BB1171	11.5557	1.24453	0.692086	1.79824	0.0721395	0.832796
BB1219	9.21508	1.47378	0.813456	1.81175	0.0700243	0.832796
BB1424	42.3448	0.617012	0.343463	1.79644	0.0724244	0.832796
BB1455	13.658	1.10768	0.623745	1.77585	0.0757578	0.832796
BB1639	6.22242	-1.79832	1.00037	-1.79764	0.0722334	0.832796
BB1732	37.9993	0.634611	0.355626	1.78449	0.0743436	0.832796
BB1833	5.63968	-1.86591	1.04421	-1.78691	0.0739515	0.832796
BB1892	23.8991	0.842027	0.464624	1.81228	0.0699433	0.832796
BB2493	58.2953	-0.518883	0.292734	-1.77254	0.0763043	0.832796
BB2523	33.3397	0.684427	0.379095	1.80543	0.0710082	0.832796
BB2792	8.52168	1.52229	0.837332	1.81803	0.0690597	0.832796
BB2829	28.0529	-0.727241	0.409617	-1.77542	0.0758291	0.832796
BB2889	7.91864	-1.41264	0.787031	-1.79489	0.0726707	0.832796
BB2895	204.739	0.351783	0.196614	1.78921	0.0735811	0.832796
BB2952	25.0821	0.820488	0.456779	1.79624	0.0724556	0.832796
BB3242	5.40609	2.10488	1.16597	1.80526	0.0710338	0.832796
BB3257	37.034	0.662341	0.374506	1.76857	0.0769652	0.832796
BB3301	9.87908	-1.3418	0.749327	-1.79068	0.0733453	0.832796
BB3366	25.6842	0.838769	0.468553	1.79013	0.0734333	0.832796
BB3447	6.45095	1.71497	0.9642	1.77865	0.0752977	0.832796
BB3696	22.479	-0.807494	0.445728	-1.81163	0.0700431	0.832796
BB3782	6.44983	-1.63863	0.925001	-1.77149	0.0764788	0.832796
BB3802	26.7929	-0.80552	0.45101	-1.78603	0.0740937	0.832796
BB3804	109.266	0.431154	0.239942	1.79691	0.0723497	0.832796
BB3848	23.2924	0.842665	0.471287	1.78801	0.073775	0.832796
BB4606	104.39	0.454579	0.255882	1.77652	0.0756478	0.832796
BB4656	7.89842	-1.40828	0.796233	-1.76868	0.0769471	0.832796
BB4830	95.7394	-0.434094	0.244837	-1.77299	0.07623	0.832796
BB4919	5.29073	2.09934	1.16164	1.80722	0.0707272	0.832796
BB3385	7.12291	1.61237	0.913463	1.76512	0.0775443	0.836118
BB4653	5.6409	-1.83365	1.04291	-1.7582	0.0787129	0.845751
BB1974	5.44127	-1.97549	1.1262	-1.75412	0.0794097	0.850265
BB0045	47.2004	0.586422	0.335866	1.746	0.0808108	0.852175
BB1819	13.3719	-1.0613	0.608171	-1.74506	0.0809746	0.852175
BB3090	22.9878	0.823403	0.470213	1.75113	0.0799238	0.852175
BB3581	12.6179	1.18225	0.676975	1.74638	0.0807457	0.852175
EBG00000000052	16.0634	1.04234	0.595845	1.74934	0.0802324	0.852175
BB1181	26.2284	0.794911	0.456406	1.74168	0.0815653	0.855461
BB3234	97.7587	-0.401703	0.231188	-1.73755	0.0822893	0.859842
BB4265	13.3699	-1.10138	0.634391	-1.73612	0.0825426	0.859842
BB1295	9.35788	1.48749	0.860662	1.72831	0.083932	0.862719
BB2788	6.7702	1.79949	1.04097	1.72867	0.0838681	0.862719
BB4246	8.27034	1.4457	0.836507	1.72826	0.0839418	0.862719
BB4370	133.603	0.349181	0.202038	1.7283	0.0839349	0.862719
BB0035	62.9582	0.492492	0.289638	1.70037	0.0890605	0.863518
BB0040	123.489	-0.355085	0.208453	-1.70343	0.0884879	0.863518
BB1370	255.567	0.29631	0.172748	1.71527	0.0862961	0.863518
BB1439	18.5286	-0.866712	0.512008	-1.69277	0.090499	0.863518
BB1640	5.46516	-1.76818	1.03521	-1.70803	0.0876301	0.863518
BB1917	66.6644	0.536256	0.315892	1.69759	0.0895851	0.863518
BB2075	19.0425	0.900851	0.533075	1.68991	0.0910445	0.863518
BB2137	5.56857	-1.7426	1.0139	-1.71871	0.0856675	0.863518
BB2219	9.43921	1.33906	0.790677	1.69356	0.090349	0.863518
BB2494	110.611	-0.407422	0.238738	-1.70657	0.0879027	0.863518
BB2610	50.2323	0.559328	0.32894	1.70039	0.0890567	0.863518
BB3032	12.2955	-1.06986	0.62696	-1.70642	0.0879291	0.863518
BB3248	48.8321	0.535969	0.313957	1.70714	0.0877959	0.863518
BB3402	44.6955	-0.556103	0.324211	-1.71525	0.0862992	0.863518
BB3729	46.8486	-0.607332	0.35249	-1.72298	0.0848928	0.863518
BB3733	15.3593	-0.980207	0.575123	-1.70434	0.088317	0.863518
BB3838	66.9205	0.510595	0.300188	1.70092	0.0889579	0.863518
BB3876	57.1302	0.540057	0.318157	1.69745	0.0896109	0.863518
BB4199	25.8868	-0.841325	0.488709	-1.72152	0.0851556	0.863518
BB4390	34.5515	-0.71482	0.416411	-1.71662	0.0860489	0.863518
BB4797	18.5846	0.899698	0.529883	1.69792	0.0895229	0.863518
BB4924	129.133	-0.361234	0.213655	-1.69074	0.0908868	0.863518
BB4940	27.5184	-0.717427	0.423799	-1.69285	0.090484	0.863518
BB4968	8.17911	1.42982	0.840208	1.70175	0.0888027	0.863518
EBG00000000054	37.516	-0.606143	0.35827	-1.69186	0.0906722	0.863518
BB4054	57.2912	-0.487794	0.28902	-1.68775	0.0914591	0.864781
BB0256	5.71529	-1.72534	1.02346	-1.68578	0.0918382	0.865702
BB2396	21.992	0.783336	0.465333	1.68339	0.0923002	0.867396
BB3842	1563.06	-0.247686	0.147589	-1.67821	0.0933059	0.874174
BB0849	69.2132	0.45967	0.274281	1.67591	0.0937558	0.874761
BB3981	8.73235	1.35079	0.806448	1.67498	0.0939379	0.874761
BB0940	8.53497	-1.26516	0.7585	-1.66797	0.0953208	0.877267
BB1164	25.7327	0.757222	0.454703	1.66531	0.0958506	0.877267
BB3231	61.9651	-0.461799	0.277601	-1.66354	0.0962053	0.877267
BB3442	11.1178	1.18184	0.708352	1.66844	0.0952284	0.877267
BB3788	12.6851	-1.00703	0.604997	-1.66453	0.0960071	0.877267
BB3988	10.1803	-1.25103	0.750645	-1.66661	0.0955928	0.877267
BB4592	47.2513	-0.525671	0.315106	-1.66824	0.0952686	0.877267
BB2243	11.769	1.15513	0.695182	1.66162	0.0965887	0.877678
BB3600	51.6882	0.538378	0.324511	1.65904	0.0971073	0.877678
BB4268	106.861	-0.38725	0.233413	-1.65908	0.0970998	0.877678
BB2383	7.18892	-1.52073	0.919071	-1.65464	0.0979984	0.883135
BB1730	52.5513	0.506167	0.306399	1.65199	0.0985373	0.884107
BB3319	26.5645	-0.679419	0.41145	-1.65128	0.0986817	0.884107
BB0108	32.8441	-0.600462	0.372696	-1.61113	0.107151	0.88507
BB0121	26.2086	-0.710507	0.433625	-1.63853	0.101311	0.88507
BB0238	18.3343	0.881949	0.542209	1.62658	0.103825	0.88507
BB0265	77.8358	0.446981	0.271736	1.64491	0.0999882	0.88507
BB0267	15.9235	0.929818	0.573485	1.62135	0.104943	0.88507
BB0301	48.089	-0.542208	0.341836	-1.58616	0.112702	0.88507
BB0431	97.0327	0.371822	0.236096	1.57487	0.115285	0.88507
BB0610	8.59032	1.30234	0.825941	1.57679	0.114843	0.88507
BB0908	20.4086	-0.792393	0.482548	-1.6421	0.100569	0.88507
BB1179	14.041	0.953289	0.598824	1.59194	0.111399	0.88507
BB1352	31.5458	0.712484	0.440003	1.61927	0.105389	0.88507
BB1501	15.5536	-1.06847	0.674441	-1.58423	0.113142	0.88507
BB1560	14.1811	0.989834	0.626819	1.57914	0.114305	0.88507
BB1603	6.18126	1.68764	1.07262	1.57339	0.115629	0.88507
BB1776	8.61025	1.35345	0.842564	1.60635	0.108198	0.88507
BB1793	39.3274	-0.591477	0.370262	-1.59745	0.110165	0.88507
BB1872	65.2418	0.458734	0.27843	1.64757	0.09944	0.88507
BB1958	33.6485	0.62331	0.391115	1.59367	0.111009	0.88507
BB2027	19.4206	-1.7276	1.07073	-1.61347	0.106642	0.88507
BB2091	7.61118	1.47505	0.916026	1.61027	0.10734	0.88507
BB2122	18.9373	0.81249	0.517429	1.57025	0.116358	0.88507
BB2358	5.42495	1.7333	1.06075	1.63403	0.102253	0.88507
BB2367	32.7611	0.668864	0.41564	1.60924	0.107564	0.88507
BB2384	7.23292	1.41601	0.890355	1.59039	0.111747	0.88507
BB2524	9.69684	1.20097	0.741285	1.62012	0.105206	0.88507
BB2667	251.059	-0.323397	0.199017	-1.62497	0.104169	0.88507
BB2736	29.5838	-0.706665	0.434716	-1.62558	0.104039	0.88507
BB2879	30.4666	-0.663948	0.40954	-1.6212	0.104974	0.88507
BB2988	73.6131	0.471813	0.287772	1.63954	0.101101	0.88507
BB2991	68.8471	0.503916	0.31081	1.6213	0.104953	0.88507
BB3093	20.5234	0.763142	0.481078	1.58632	0.112668	0.88507
BB3114	6.85214	-1.38911	0.850849	-1.63262	0.10255	0.88507
BB3170	792.701	-0.596718	0.370187	-1.61194	0.106976	0.88507
BB3191	331.85	0.256546	0.163009	1.57382	0.115529	0.88507
BB3219	331.359	0.583103	0.370908	1.5721	0.115928	0.88507
BB3236	62.2475	0.453286	0.284407	1.59379	0.110982	0.88507
BB3262	38.486	0.603889	0.370653	1.62926	0.103258	0.88507
BB3356	72.6505	-0.416378	0.263448	-1.58049	0.113994	0.88507
BB3417	37.6131	-0.563974	0.35404	-1.59297	0.111167	0.88507
BB3474	574.7	-0.246341	0.156074	-1.57836	0.114482	0.88507
BB3483	11.2956	1.07498	0.673384	1.59639	0.110402	0.88507
BB3598	63.5579	0.461698	0.290232	1.59079	0.111657	0.88507
BB3614	13.0806	1.02995	0.637512	1.61558	0.106186	0.88507
BB3669	732.445	-0.26624	0.165534	-1.60837	0.107754	0.88507
BB3674	12.4557	1.11301	0.688487	1.61661	0.105963	0.88507
BB3702	22.1409	0.813005	0.517692	1.57044	0.116313	0.88507
BB3709	11.5121	1.13857	0.721314	1.57846	0.11446	0.88507
BB3743	13.3061	1.04673	0.636113	1.6455	0.0998658	0.88507
BB3856	1776.07	0.279581	0.176836	1.58102	0.113873	0.88507
BB3862	7.20475	1.40489	0.884576	1.5882	0.11224	0.88507
BB3874	40.952	0.622329	0.379597	1.63945	0.10112	0.88507
BB3922	7.45304	-1.33144	0.827744	-1.60852	0.107722	0.88507
BB3923	13.5227	-0.958452	0.597819	-1.60325	0.10888	0.88507
BB4185	29.256	-0.628894	0.395406	-1.5905	0.111721	0.88507
BB4393	30.5788	0.665478	0.414625	1.60501	0.108491	0.88507
BB4460	11.009	-1.04182	0.660363	-1.57765	0.114646	0.88507
BB4599	14.1646	0.943323	0.600506	1.57088	0.116211	0.88507
BB4605	79.7424	0.403914	0.251867	1.60368	0.108785	0.88507
BB4709	7.97211	-1.37409	0.874828	-1.5707	0.116253	0.88507
BB4861	6.40217	-1.47481	0.89656	-1.64497	0.0999769	0.88507
BB4948	64.8986	-0.456112	0.280599	-1.62549	0.104058	0.88507
BB0140	23.6017	-0.725251	0.463303	-1.56539	0.117491	0.889285
BB0414	9.40674	-1.13482	0.72445	-1.56646	0.11724	0.889285
BB2608	53.5756	0.485759	0.311051	1.56167	0.118366	0.890352
BB3405	188.597	-0.299348	0.191755	-1.5611	0.118501	0.890352
EBG00000000098	16.9408	0.86633	0.554109	1.56347	0.117943	0.890352
BB0440	40.8091	-0.612175	0.393344	-1.55633	0.119629	0.896632
BB2581	5.8877	-1.46746	0.945471	-1.5521	0.120639	0.899814
BB3676	9.22399	1.25716	0.809607	1.5528	0.120471	0.899814
BB4407	46.3158	-0.499532	0.32224	-1.55019	0.121097	0.901042
BB0954	26.2667	0.658454	0.42608	1.54538	0.122255	0.903102
BB4463	46.2864	0.517134	0.334265	1.54708	0.121844	0.903102
BB4528	18.5894	0.833707	0.53916	1.54631	0.122031	0.903102
BB0155	27.3475	-0.68067	0.442033	-1.53986	0.123594	0.908103
BB3042	13.0183	-0.911173	0.591772	-1.53974	0.123625	0.908103
BB4618	15.0852	0.907138	0.589456	1.53894	0.123819	0.908103
BB3049	399.563	0.247627	0.161096	1.53713	0.124261	0.909176
BB0030	50.2658	-0.461216	0.303239	-1.52096	0.128269	0.913947
BB0420	21.106	0.775085	0.506744	1.52954	0.126131	0.913947
BB0472	150.441	-0.347533	0.227849	-1.52527	0.127191	0.913947
BB0741	27.5698	0.657853	0.433409	1.51786	0.12905	0.913947
BB0857	40.8283	-0.540285	0.354715	-1.52315	0.127721	0.913947
BB1021	5.39738	1.737	1.14149	1.5217	0.128085	0.913947
BB1185	5.97823	-1.42908	0.941144	-1.51845	0.128902	0.913947
BB1977	28.9397	0.63747	0.422111	1.51019	0.130994	0.913947
BB2466	6.0426	1.60751	1.06389	1.51097	0.130797	0.913947
BB2739	9.78508	-1.14498	0.757324	-1.51188	0.130565	0.913947
BB3039	162.402	0.292903	0.191895	1.52637	0.126918	0.913947
BB3300	13.8104	0.913097	0.603116	1.51397	0.130035	0.913947
BB3540	12.8755	1.0054	0.659697	1.52403	0.1275	0.913947
BB4232	133.691	-0.309892	0.203115	-1.52569	0.127086	0.913947
BB4436	133.218	-0.334215	0.220801	-1.51365	0.130115	0.913947
BB4458	7.33549	1.45412	0.963282	1.50955	0.131159	0.913947
BB4615	103.56	0.346821	0.229457	1.51148	0.130665	0.913947
BB4759	110.794	0.365363	0.241757	1.51128	0.130716	0.913947
BB4839	45.7345	-0.525288	0.343216	-1.53049	0.125896	0.913947
BB4843	61.0506	-0.480579	0.314666	-1.52727	0.126694	0.913947
BB4854	33.8364	-0.603219	0.396396	-1.52176	0.128069	0.913947
BB0963	124.279	-0.325023	0.216505	-1.50123	0.133296	0.924849
BB2340	13.8306	0.929011	0.619079	1.50063	0.13345	0.924849
BB2969	5.70999	1.51726	1.01311	1.49764	0.134228	0.924849
BB3349	56.4983	0.471573	0.314721	1.49838	0.134034	0.924849
BB3836	94.0595	0.38376	0.255946	1.49938	0.133775	0.924849
BB0379	15.719	-0.804607	0.538517	-1.49412	0.135146	0.925062
BB0913	46.9949	-0.466774	0.314994	-1.48185	0.138379	0.925062
BB1246	12.6871	0.939642	0.632582	1.48541	0.137436	0.925062
BB2173	15.9606	0.830634	0.560362	1.48232	0.138256	0.925062
BB2295	72.1362	-0.417656	0.281737	-1.48243	0.138226	0.925062
BB2634	15.1852	-0.894565	0.599997	-1.49095	0.135975	0.925062
BB3109	41.7632	0.500674	0.336755	1.48676	0.137078	0.925062
BB3211	85.1834	-0.367129	0.246705	-1.48813	0.136717	0.925062
BB3455	90.284	-0.370387	0.248184	-1.49239	0.135598	0.925062
BB3687	18.9564	-0.726506	0.490386	-1.4815	0.138473	0.925062
BB3719	129.518	-0.31138	0.208986	-1.48996	0.136235	0.925062
BB3783	45.0614	-0.488282	0.327341	-1.49166	0.135788	0.925062
BB3831	7.78097	-1.20131	0.808591	-1.48568	0.137364	0.925062
BB4072	6.07139	-1.50495	1.008	-1.493	0.135438	0.925062
BB4424	8.14635	1.21235	0.819468	1.47943	0.139025	0.92673
BB0046	57.7362	0.461118	0.312281	1.47661	0.13978	0.92975
BB3337	6.93725	1.33654	0.906806	1.4739	0.140508	0.930741
BB3837	32.6341	-0.558701	0.379378	-1.47268	0.140838	0.930741
BB4532	26.3027	-0.690655	0.468821	-1.47317	0.140704	0.930741
BB3906	15.1719	0.883033	0.600083	1.47152	0.141151	0.930812
BB1480	68.947	0.439441	0.2994	1.46774	0.142175	0.935556
BB0525	17.1704	-0.75228	0.514418	-1.46239	0.143634	0.93705
BB0711	169.325	0.293577	0.200509	1.46416	0.143151	0.93705
BB1294	27.4145	1.56393	1.07022	1.46132	0.143927	0.93705
BB3031	68.6259	-0.402518	0.27479	-1.46482	0.14297	0.93705
BB3316	9.22613	1.10704	0.756698	1.46298	0.143472	0.93705
BB0072	40.2815	0.559266	0.389364	1.43636	0.150901	0.938647
BB0384	14.752	0.849099	0.583888	1.45422	0.145886	0.938647
BB0754	6.76558	1.30983	0.913953	1.43315	0.151814	0.938647
BB0774	32.7507	-0.55408	0.388358	-1.42673	0.153659	0.938647
BB0941	24.7975	-0.700722	0.491553	-1.42553	0.154005	0.938647
BB0975	23.3205	-0.675364	0.471582	-1.43212	0.152108	0.938647
BB0977	31.8659	0.577627	0.405579	1.4242	0.154388	0.938647
BB1390	9.19121	1.10093	0.764087	1.44085	0.149627	0.938647
BB1493	12.0775	1.05667	0.726078	1.45531	0.145585	0.938647
BB1620	6.73737	-3.19169	2.23824	-1.42598	0.153874	0.938647
BB1689	41.7481	-0.506297	0.356059	-1.42194	0.155042	0.938647
BB1868	5.685	-1.38981	0.973788	-1.42722	0.153516	0.938647
BB1875	9.15704	1.08711	0.757437	1.43524	0.151218	0.938647
BB2038	99.2962	-0.357118	0.246034	-1.4515	0.146641	0.938647
BB2040	16.6914	-0.766864	0.530024	-1.44685	0.147939	0.938647
BB2215	13.3128	1.02645	0.704717	1.45654	0.145243	0.938647
BB2299	16.0933	0.849109	0.593213	1.43137	0.152323	0.938647
BB2355	12.6812	0.942668	0.656524	1.43585	0.151046	0.938647
BB2402	121.443	-0.294974	0.207815	-1.41941	0.155779	0.938647
BB2558	5.71196	-1.39826	0.973584	-1.4362	0.150947	0.938647
BB2588	9.38726	-1.02179	0.71599	-1.42709	0.153553	0.938647
BB2740	22.6124	-0.698583	0.488284	-1.43069	0.152519	0.938647
BB2783	8.14633	1.24431	0.865158	1.43824	0.150365	0.938647
BB2916	97.2851	-0.328986	0.227284	-1.44747	0.147766	0.938647
BB3096	39.6532	-0.491288	0.340349	-1.44348	0.148885	0.938647
BB3388	7.12637	-1.20306	0.837468	-1.43655	0.150846	0.938647
BB3689	21.7046	-0.667307	0.469075	-1.4226	0.154851	0.938647
BB3800	17.2509	-0.77083	0.530966	-1.45175	0.146571	0.938647
BB3976	145.319	0.322919	0.224019	1.44148	0.149449	0.938647
BB4069	21.5867	-0.685183	0.473187	-1.44802	0.147612	0.938647
BB4279	6.80917	1.30177	0.893965	1.45617	0.145345	0.938647
BB4327	58.7989	-0.459076	0.317389	-1.44641	0.148061	0.938647
BB4431	26.3505	0.634432	0.445276	1.42481	0.154213	0.938647
BB4440	9.82519	-0.984264	0.693116	-1.42006	0.155591	0.938647
BB4509	22.1565	0.671153	0.464703	1.44426	0.148665	0.938647
BB4586	9.71843	-1.02679	0.722832	-1.4205	0.155461	0.938647
BB4835	403.238	-0.239739	0.166865	-1.43672	0.150797	0.938647
BB4870	143.485	-0.293539	0.203244	-1.44427	0.148664	0.938647
BB0101	6.18813	-1.37124	0.973241	-1.40894	0.158854	0.942388
BB1442	16.3215	0.791882	0.561056	1.41141	0.158123	0.942388
BB1648	25.5352	0.606543	0.42932	1.4128	0.157714	0.942388
BB2057	108.673	-0.363708	0.257449	-1.41274	0.157732	0.942388
BB2154	18.6774	-0.747411	0.527955	-1.41567	0.156872	0.942388
BB2880	12.8703	0.957405	0.679471	1.40905	0.158822	0.942388
BB3762	45.1331	0.505806	0.35884	1.40956	0.15867	0.942388
BB4385	458.585	0.219989	0.156098	1.4093	0.158748	0.942388
BB0003	25.4863	0.608931	0.435257	1.39902	0.161808	0.953623
BB0032	57.8412	0.407946	0.293717	1.38891	0.164861	0.953623
BB0290	22.4989	-0.626079	0.448301	-1.39656	0.162546	0.953623
BB0843	66.3299	0.396274	0.286518	1.38307	0.166643	0.953623
BB0958	66.3569	-0.379091	0.272044	-1.39349	0.16347	0.953623
BB1194	7.94588	1.18464	0.850891	1.39224	0.163849	0.953623
BB1653	21.8709	-0.671622	0.485076	-1.38457	0.166184	0.953623
BB1864	8.52066	-2.11501	1.52922	-1.38307	0.166643	0.953623
BB1923	31.4936	-0.578739	0.41554	-1.39274	0.163699	0.953623
BB2131	22.6908	-0.723016	0.522003	-1.38508	0.166027	0.953623
BB2159	89.8196	0.396119	0.284982	1.38998	0.164535	0.953623
BB2167	18.3595	-0.700413	0.504291	-1.38891	0.164861	0.953623
BB2256	279.844	0.24728	0.177579	1.3925	0.16377	0.953623
BB2940	17.5868	0.733506	0.527643	1.39015	0.164482	0.953623
BB3232	102.012	0.330565	0.237634	1.39106	0.164206	0.953623
BB3953	5.55841	1.47292	1.05977	1.38984	0.164577	0.953623
BB3966	10.3037	1.03768	0.746946	1.38923	0.164763	0.953623
BB4022	36.3623	0.568882	0.409947	1.3877	0.165229	0.953623
BB4522	14.0372	0.942828	0.679882	1.38675	0.165517	0.953623
BB1317	7.30417	1.20368	0.871109	1.38178	0.16704	0.954116
BB0006	24.4527	0.610855	0.445947	1.36979	0.170751	0.954324
BB0055	24.8411	0.596746	0.433766	1.37573	0.168904	0.954324
BB0113	17.2163	-0.833152	0.604066	-1.37924	0.167821	0.954324
BB0466	14.4074	0.81177	0.588232	1.38002	0.167582	0.954324
BB0507	168.328	-0.278592	0.205245	-1.35736	0.174665	0.954324
BB0877	36.2024	0.522976	0.382294	1.36799	0.171314	0.954324
BB1027	6.58109	-1.22895	0.894518	-1.37387	0.169481	0.954324
BB1076	5.56783	1.44795	1.05033	1.37856	0.16803	0.954324
BB1139	7.36376	-1.10062	0.81186	-1.35567	0.175203	0.954324
BB1836	53.5929	-0.430887	0.318618	-1.35236	0.176259	0.954324
BB2103	28.7334	0.589134	0.433098	1.36028	0.173742	0.954324
BB2111	140.868	0.289966	0.211078	1.37374	0.169524	0.954324
BB2417	7.68766	1.13637	0.838069	1.35594	0.175118	0.954324
BB2630	23.8724	-0.590451	0.436089	-1.35397	0.175746	0.954324
BB2905	9.55485	-0.977835	0.721288	-1.35568	0.175202	0.954324
BB3043	48.3737	0.44996	0.332584	1.35292	0.176081	0.954324
BB3108	284.176	-0.284402	0.210008	-1.35424	0.175659	0.954324
BB3218	88.9955	0.378126	0.276123	1.36941	0.170871	0.954324
BB3225	82.0936	-0.364743	0.268537	-1.35826	0.17438	0.954324
BB3324	38.0739	0.493504	0.365033	1.35194	0.176393	0.954324
BB3325	228.98	0.261652	0.190198	1.37568	0.16892	0.954324
BB3437	21.546	0.708105	0.521402	1.35808	0.174439	0.954324
BB3834	71.4731	0.376704	0.27594	1.36517	0.1722	0.954324
BB4059	18.617	0.699358	0.514781	1.35856	0.174288	0.954324
BB4206	96.6613	-0.378375	0.278232	-1.35993	0.173853	0.954324
BB4347	48.5194	-0.467583	0.341125	-1.37071	0.170466	0.954324
BB4487	208.311	0.252643	0.184315	1.37071	0.170464	0.954324
BB4840	61.6493	-0.387055	0.283564	-1.36497	0.172264	0.954324
BB4907	33.3536	0.573803	0.42255	1.35796	0.174478	0.954324
BB5004	35.4553	-0.505631	0.373805	-1.35266	0.176164	0.954324
BB0076	10.4217	1.06093	0.786497	1.34893	0.177358	0.954503
BB1440	12.6893	0.844696	0.625768	1.34986	0.177062	0.954503
BB3942	286.574	-0.285959	0.21198	-1.34899	0.177339	0.954503
BB0112	24.2566	-0.599117	0.445934	-1.34351	0.179107	0.958971
BB0883	15.2987	0.764505	0.568916	1.34379	0.179016	0.958971
BB3711	5.86485	-1.33651	0.994831	-1.34346	0.179124	0.958971
BB0618	12.1662	0.872689	0.650119	1.34235	0.179482	0.959213
BB1244	52.3442	0.465548	0.34843	1.33613	0.181507	0.959924
BB1867	105.596	-0.348208	0.26084	-1.33495	0.181893	0.959924
BB1911	95.0519	0.331092	0.24706	1.34013	0.180204	0.959924
BB1947	54.7076	0.428341	0.322122	1.32975	0.183601	0.959924
BB2039	36.7851	0.557286	0.417906	1.33352	0.182362	0.959924
BB2251	857.385	-0.25678	0.192066	-1.33694	0.181244	0.959924
BB2294	14.4416	0.792442	0.596003	1.32959	0.183652	0.959924
BB2341	6.60402	1.257	0.939571	1.33785	0.180946	0.959924
BB2522	29.8938	0.535349	0.403815	1.32573	0.18493	0.959924
BB3066	71.3878	0.395834	0.297927	1.32863	0.18397	0.959924
BB3213	5.40626	1.42868	1.07612	1.32762	0.184304	0.959924
BB4012	16.8645	0.719739	0.540319	1.33206	0.182839	0.959924
BB4181	9.77815	-0.912382	0.689184	-1.32386	0.18555	0.959924
BB4326	8.18932	-1.05327	0.788594	-1.33563	0.181671	0.959924
BB4449	14.2827	0.781318	0.589051	1.3264	0.184707	0.959924
BB4486	13.5487	-0.780865	0.583754	-1.33766	0.181007	0.959924
BB4622	48.3493	0.485124	0.364089	1.33243	0.182718	0.959924
BB4738	12.6988	-0.825986	0.623499	-1.32476	0.185251	0.959924
BB4836	7.66155	1.11248	0.838563	1.32665	0.184626	0.959924
BB0110	311.907	-0.259254	0.196497	-1.31938	0.187044	0.960338
BB1091	5.44119	1.39451	1.06031	1.3152	0.188442	0.960338
BB1459	34.8336	0.48429	0.368216	1.31523	0.188431	0.960338
BB3215	9.21874	-1.07041	0.810901	-1.32003	0.186825	0.960338
BB3754	172.164	0.257748	0.195835	1.31615	0.188124	0.960338
BB3846	14.8051	0.785529	0.597139	1.31549	0.188346	0.960338
BB4031	181.271	0.255987	0.194452	1.31645	0.188024	0.960338
BB4554	18.016	-0.685136	0.519465	-1.31893	0.187194	0.960338
BB4585	20.2283	0.680447	0.515115	1.32096	0.186514	0.960338
BB1192	12.09	-0.838613	0.638244	-1.31394	0.188867	0.960908
BB4664	6.47258	1.20198	0.91595	1.31228	0.189427	0.962166
BB0421	60.1529	0.379591	0.291578	1.30185	0.192967	0.963184
BB1486	6.3283	-1.2	0.924275	-1.29831	0.19418	0.963184
BB1628	5.61721	-1.35706	1.04736	-1.2957	0.195078	0.963184
BB1706	13.076	0.931972	0.714767	1.30388	0.192274	0.963184
BB2145	12.4864	-0.819572	0.626037	-1.30914	0.190486	0.963184
BB2160	53.6411	0.453462	0.348076	1.30277	0.192653	0.963184
BB2452	7.6005	1.11555	0.857375	1.30112	0.193216	0.963184
BB2526	7.16588	-1.08623	0.834544	-1.30158	0.193059	0.963184
BB2808	287.391	0.232218	0.178778	1.29892	0.193972	0.963184
BB2924	15.0211	0.808198	0.624458	1.29424	0.195583	0.963184
BB3088	5.18737	-1.30424	1.00723	-1.29488	0.195361	0.963184
BB3103	16.2422	0.709423	0.546528	1.29805	0.194269	0.963184
BB3347	48.9297	0.41279	0.318123	1.29758	0.194432	0.963184
BB3369	81.1381	0.333081	0.257	1.29603	0.194964	0.963184
BB3898	15.2657	0.752775	0.581453	1.29464	0.195443	0.963184
BB3903	36.751	-0.45977	0.352366	-1.30481	0.191958	0.963184
BB4392	6.82725	1.30533	1.00808	1.29487	0.195364	0.963184
BB4555	25.2152	0.583223	0.44873	1.29972	0.193697	0.963184
BB4634	8.21359	-1.1107	0.855643	-1.29809	0.194257	0.963184
BB1463	67.0283	0.353031	0.273164	1.29238	0.196227	0.963265
BB1948	33.1127	-0.487176	0.376786	-1.29298	0.196018	0.963265
BB2312	273.027	0.259663	0.201326	1.28976	0.197134	0.966176
BB1797	10.5527	-0.927232	0.720511	-1.28691	0.198126	0.969363
BB4045	12.5749	-0.784841	0.610258	-1.28608	0.198415	0.969363
BB1264	34.3452	-0.486137	0.379776	-1.28006	0.200523	0.97631
BB3579	48.4301	0.406386	0.317662	1.2793	0.20079	0.97631
BB4957	188.105	-0.246609	0.192711	-1.27968	0.200657	0.97631
BB1973	91.8524	-0.305018	0.238978	-1.27634	0.201835	0.976753
BB2326	140.321	-0.259856	0.203529	-1.27675	0.201691	0.976753
BB3745	41.9045	-0.434489	0.340041	-1.27775	0.201336	0.976753
BB2377	14.7918	0.777589	0.609673	1.27542	0.202161	0.976792
BB0057	50.9578	0.394564	0.309927	1.27309	0.202987	0.977255
BB4448	45.9664	-0.422157	0.331667	-1.27283	0.203078	0.977255
BB4954	26.6038	-0.533086	0.418942	-1.27246	0.203211	0.977255
BB0058	85.7711	0.317464	0.250763	1.26599	0.205516	0.983777
BB3174	44.3976	0.427476	0.337466	1.26672	0.205254	0.983777
BB4871	82.4241	-0.317234	0.250587	-1.26596	0.205527	0.983777
BB3969	13.2113	-0.813441	0.643063	-1.26495	0.20589	0.983983
BB0249	16.2979	0.737463	0.58371	1.26341	0.206443	0.985092
BB0149	11.0531	-0.810865	0.642322	-1.2624	0.206806	0.985294
BB0501	56.0226	0.432142	0.342798	1.26063	0.207441	0.986792
BB2124	47.0296	0.416175	0.330551	1.25903	0.208018	0.988007
BB0027	291.431	0.215426	0.172893	1.24601	0.212762	0.989083
BB0176	7.41007	1.05725	0.84873	1.24569	0.21288	0.989083
BB0304	111.557	-0.274189	0.220824	-1.24166	0.21436	0.989083
BB1315	1512.82	0.205451	0.163945	1.25317	0.210145	0.989083
BB1447	117.729	0.269994	0.214952	1.25607	0.209091	0.989083
BB1985	21.4348	0.617717	0.495667	1.24623	0.212679	0.989083
BB2244	17.1732	0.664476	0.533997	1.24434	0.213373	0.989083
BB2258	8.27649	-1.02364	0.81639	-1.25387	0.209891	0.989083
BB2429	19.9958	0.633863	0.510387	1.24193	0.214264	0.989083
BB2631	16.5867	-0.682627	0.547268	-1.24734	0.212274	0.989083
BB2632	6.13571	-1.12684	0.902559	-1.24849	0.21185	0.989083
BB2790	25.1961	-0.525887	0.421309	-1.24822	0.21195	0.989083
BB2914	8.68094	-0.960312	0.768798	-1.24911	0.211625	0.989083
BB3227	46.1064	0.425846	0.342924	1.24181	0.214307	0.989083
BB3377	84.069	-0.320615	0.258187	-1.2418	0.214312	0.989083
BB3706	214.281	-0.238003	0.191292	-1.24419	0.213431	0.989083
BB4355	75.8671	-0.321956	0.257169	-1.25193	0.210597	0.989083
BB4358	99.0236	-0.290753	0.232521	-1.25044	0.211139	0.989083
BB4454	11.0477	-0.864307	0.691314	-1.25024	0.211213	0.989083
BB1750	34.1194	0.501091	0.404983	1.23731	0.215971	0.993531
BB1811	16.1462	0.725673	0.586387	1.23753	0.215889	0.993531
BB0001	153.721	-0.0519781	0.200932	-0.258685	0.795878	0.999755
BB0002	9.47042	0.599565	0.736614	0.813947	0.415675	0.999755
BB0004	16.0685	0.253672	0.540728	0.469131	0.638976	0.999755
BB0005	19.9457	0.0115643	0.47286	0.0244561	0.980489	0.999755
BB0008	127.88	0.237809	0.221023	1.07595	0.281951	0.999755
BB0009	79.1819	-0.0848193	0.272084	-0.31174	0.755238	0.999755
BB0010	43.3805	-0.032087	0.344682	-0.0930915	0.925831	0.999755
BB0011	31.5321	-0.0345482	0.426897	-0.0809288	0.935499	0.999755
BB0013	83.4667	0.140405	0.252999	0.554964	0.578919	0.999755
BB0014	282.191	0.153458	0.169417	0.905801	0.365041	0.999755
BB0015	132.78	0.0257202	0.22376	0.114946	0.908488	0.999755
BB0017	21.7583	-0.205162	0.457248	-0.448688	0.653657	0.999755
BB0018	22.3041	-0.54239	0.449195	-1.20747	0.227251	0.999755
BB0019	14.7938	0.692582	0.574543	1.20545	0.22803	0.999755
BB0021	5.58828	-0.890146	0.940648	-0.946312	0.34399	0.999755
BB0022	6.76114	0.52178	0.921526	0.566213	0.571249	0.999755
BB0024	55.7769	-0.157551	0.316702	-0.497474	0.618855	0.999755
BB0025	69.5998	0.194021	0.279794	0.693441	0.488033	0.999755
BB0029	114.128	0.117125	0.218797	0.535316	0.592432	0.999755
BB0031	5.06191	0.470448	1.02241	0.460135	0.645419	0.999755
BB0033	19.478	-0.186998	0.501273	-0.373046	0.709114	0.999755
BB0034	21.9866	-0.0508432	0.460275	-0.110463	0.912042	0.999755
BB0036	43.4771	-0.0263009	0.33424	-0.0786887	0.93728	0.999755
BB0038	200.578	0.0680892	0.207967	0.327404	0.743362	0.999755
BB0041	62.2996	0.332216	0.291536	1.13954	0.25448	0.999755
BB0042	65.3917	0.0915945	0.287344	0.318762	0.749907	0.999755
BB0043	109.085	-0.233662	0.226241	-1.0328	0.301696	0.999755
BB0044	30.9289	0.255798	0.424192	0.603024	0.546493	0.999755
BB0047	28.1713	0.371285	0.415989	0.892536	0.372106	0.999755
BB0050	30.8353	0.235784	0.444348	0.530628	0.595676	0.999755
BB0051	195.804	0.377149	0.400034	0.942792	0.345787	0.999755
BB0052	15.4657	0.150021	0.551721	0.271915	0.785687	0.999755
BB0053	8.0611	0.22393	0.798704	0.280367	0.779196	0.999755
BB0054	20.3795	0.573406	0.506463	1.13218	0.25756	0.999755
BB0056	74.7939	0.0237178	0.272397	0.0870706	0.930615	0.999755
BB0060	51.0567	-0.037066	0.324148	-0.114349	0.908961	0.999755
BB0061	63.7987	-0.237222	0.281799	-0.841815	0.399891	0.999755
BB0062	9.91592	-0.50859	0.697365	-0.729303	0.465816	0.999755
BB0063	26.6276	-0.373256	0.430437	-0.867156	0.385857	0.999755
BB0065	87.9304	0.258869	0.280847	0.921743	0.356663	0.999755
BB0066	49.0422	-0.230755	0.30876	-0.747359	0.454847	0.999755
BB0067	45.7853	0.0324462	0.335678	0.0966587	0.922997	0.999755
BB0068	52.7084	0.34292	0.317288	1.08078	0.279793	0.999755
BB0069	28.3608	0.467911	0.411896	1.136	0.255959	0.999755
BB0070	89.2407	-0.0611535	0.240707	-0.254058	0.799451	0.999755
BB0071	27.6338	0.128693	0.421693	0.305181	0.760228	0.999755
BB0073	51.9286	0.330256	0.318719	1.0362	0.300109	0.999755
BB0074	14.9461	-0.458884	0.606537	-0.756563	0.449312	0.999755
BB0075	62.0207	0.297084	0.309256	0.960642	0.336732	0.999755
BB0081	7.5269	-0.193747	0.813958	-0.238031	0.811857	0.999755
BB0082	10.1706	-0.148205	0.748625	-0.197969	0.843069	0.999755
BB0083	6.7632	-0.521242	0.911444	-0.571886	0.567399	0.999755
BB0086	40.699	0.291859	0.351899	0.829383	0.406888	0.999755
BB0087	16.6043	0.185978	0.546447	0.340341	0.7336	0.999755
BB0089	11.8125	0.369345	0.67165	0.549907	0.582383	0.999755
BB0094	7.81498	-0.766679	0.817327	-0.938031	0.348228	0.999755
BB0095	24.8439	-0.512938	0.426557	-1.20251	0.229167	0.999755
BB0096	5.3952	-0.808362	1.15272	-0.701266	0.483137	0.999755
BB0097	19.5993	-0.0314202	0.507572	-0.0619029	0.95064	0.999755
BB0100	75.4083	-0.210769	0.260826	-0.808083	0.419043	0.999755
BB0102	6.55337	0.442613	0.873651	0.506625	0.612418	0.999755
BB0106	7.18247	0.278003	0.847767	0.327924	0.742969	0.999755
BB0107	5.146	1.33118	1.18575	1.12265	0.261586	0.999755
BB0109	31.8547	-0.286186	0.376264	-0.760598	0.446897	0.999755
BB0111	33.7383	0.00732046	0.383679	0.0190796	0.984778	0.999755
BB0114	13.5263	-0.406922	0.615112	-0.661542	0.508265	0.999755
BB0115	44.5321	-0.15076	0.343313	-0.439134	0.660565	0.999755
BB0116	40.0065	0.341758	0.384832	0.88807	0.374503	0.999755
BB0117	14.9136	0.241682	0.56481	0.4279	0.668724	0.999755
BB0118	19.1141	-0.072426	0.520479	-0.139153	0.88933	0.999755
BB0119	80.7318	-0.248153	0.253626	-0.978422	0.327866	0.999755
BB0120	64.9926	-0.136574	0.278813	-0.48984	0.624247	0.999755
BB0122	28.3432	0.294036	0.416584	0.705826	0.480296	0.999755
BB0123	68.0163	0.0491531	0.275865	0.178178	0.858583	0.999755
BB0124	11.0746	0.676051	0.660551	1.02347	0.306088	0.999755
BB0125	6.13137	0.676391	0.958288	0.705833	0.480292	0.999755
BB0126	24.7489	-0.24632	0.441183	-0.558317	0.576628	0.999755
BB0127	22.5287	0.295803	0.469325	0.630273	0.528516	0.999755
BB0128	19.1666	0.302625	0.551701	0.548531	0.583327	0.999755
BB0129	17.2208	-0.341496	0.565155	-0.604253	0.545675	0.999755
BB0130	49.5929	0.304043	0.316833	0.959634	0.33724	0.999755
BB0131	6.98425	-0.0997602	0.949965	-0.105015	0.916364	0.999755
BB0132	14.6443	0.637768	0.645126	0.988595	0.322862	0.999755
BB0133	14.6013	0.185295	0.626874	0.295585	0.767547	0.999755
BB0134	35.7562	-0.201542	0.370658	-0.543741	0.58662	0.999755
BB0135	26.4497	-0.327316	0.417935	-0.783175	0.433525	0.999755
BB0136	68.2972	-0.313463	0.313738	-0.999124	0.317735	0.999755
BB0137	14.6897	0.224765	0.674157	0.333402	0.738831	0.999755
BB0138	6.9923	-0.239282	0.832084	-0.28757	0.773676	0.999755
BB0139	32.2659	-0.295185	0.383496	-0.769721	0.441465	0.999755
BB0141	25.2769	-0.425495	0.433318	-0.981947	0.326126	0.999755
BB0142	46.6587	-0.239865	0.316303	-0.758339	0.448248	0.999755
BB0143	18.8688	0.446109	0.506888	0.880094	0.378808	0.999755
BB0144	12.1323	-0.117835	0.64039	-0.184006	0.854009	0.999755
BB0145	48.1594	-0.133479	0.320126	-0.416958	0.676709	0.999755
BB0147	12.962	0.225875	0.606179	0.372621	0.709431	0.999755
BB0148	22.7398	0.306704	0.446516	0.686884	0.492156	0.999755
BB0150	10.1255	-0.789383	0.67258	-1.17366	0.24053	0.999755
BB0151	9.27905	0.0330767	0.783429	0.0422204	0.966323	0.999755
BB0152	11.4622	-0.062556	0.629332	-0.0994006	0.92082	0.999755
BB0153	19.7828	0.0782733	0.534994	0.146307	0.883679	0.999755
BB0154	13.3812	-0.215824	0.627811	-0.343772	0.731018	0.999755
BB0156	18.4887	-0.080661	0.505931	-0.159431	0.873329	0.999755
BB0158	13.0721	-0.409441	0.701803	-0.583413	0.559615	0.999755
BB0160	10.6897	-0.24379	0.687316	-0.354698	0.722816	0.999755
BB0161	8.50203	0.397145	1.78296	0.222745	0.823734	0.999755
BB0163	34.712	-0.0780059	0.725746	-0.107484	0.914405	0.999755
BB0164	13.1718	-0.265089	0.639992	-0.414207	0.678722	0.999755
BB0165	40.4946	-0.247709	0.34776	-0.712298	0.47628	0.999755
BB0166	6.03787	0.0548304	0.937573	0.0584813	0.953365	0.999755
BB0167	16.7959	0.483134	0.572816	0.843436	0.398984	0.999755
BB0168	61.1915	-0.296752	0.285066	-1.04099	0.297878	0.999755
BB0169	22.6845	0.431059	0.488758	0.881948	0.377805	0.999755
BB0171	8.00468	0.506932	0.845315	0.599696	0.548709	0.999755
BB0172	39.5331	-0.0902439	0.376372	-0.239773	0.810506	0.999755
BB0173	7.04238	-0.92257	0.913426	-1.01001	0.31249	0.999755
BB0174	8.41263	-0.171111	1.52321	-0.112336	0.910557	0.999755
BB0175	19.1572	-0.0914473	0.493716	-0.185222	0.853055	0.999755
BB0177	44.2445	-0.1018	0.323736	-0.314455	0.753175	0.999755
BB0178	35.3743	-0.236206	0.366329	-0.644792	0.519062	0.999755
BB0179	11.212	0.789768	0.707571	1.11617	0.264351	0.999755
BB0180	47.1946	0.0930745	0.322167	0.288901	0.772657	0.999755
BB0181	148.799	-0.121982	0.214247	-0.569353	0.569116	0.999755
BB0182	13.9369	0.551881	0.592625	0.931248	0.351725	0.999755
BB0185	5.14823	-0.575036	1.03688	-0.554582	0.579181	0.999755
BB0190	17.7982	0.207008	0.511837	0.40444	0.685889	0.999755
BB0191	16.4631	0.449284	0.539949	0.832086	0.40536	0.999755
BB0192	54.078	0.297355	0.30041	0.98983	0.322257	0.999755
BB0193	8.29183	0.183864	0.765871	0.240072	0.810274	0.999755
BB0194	7.76213	0.0372057	0.83026	0.0448121	0.964257	0.999755
BB0195	48.9848	-0.122026	0.317808	-0.38396	0.701008	0.999755
BB0197	5.90835	0.00677748	0.966008	0.00701596	0.994402	0.999755
BB0198	151.063	-0.0411006	0.204765	-0.200721	0.840917	0.999755
BB0199	22.9819	-0.00788373	0.448014	-0.017597	0.98596	0.999755
BB0200	42.5399	-0.346749	0.328891	-1.0543	0.291746	0.999755
BB0201	10.1714	0.407821	0.725146	0.562399	0.573844	0.999755
BB0205	16.6476	0.33093	0.572112	0.578435	0.562971	0.999755
BB0206	70.0414	-0.268543	0.267041	-1.00562	0.314597	0.999755
BB0207	29.8659	-0.0499667	0.417259	-0.11975	0.904681	0.999755
BB0208	19.0327	-0.157748	0.500565	-0.31514	0.752655	0.999755
BB0211	9.39541	0.583261	0.721951	0.807895	0.419151	0.999755
BB0217	41.2528	-0.345773	0.345229	-1.00158	0.316549	0.999755
BB0219	8.56289	-0.125808	0.791449	-0.158959	0.873701	0.999755
BB0220	8.16862	-0.227191	0.810654	-0.280256	0.779281	0.999755
BB0221	5.84173	0.564509	0.978446	0.576944	0.563977	0.999755
BB0222	28.3878	0.411472	0.426851	0.963969	0.335061	0.999755
BB0223	5.47575	0.200008	0.991627	0.201697	0.840153	0.999755
BB0224	5.33815	-0.873717	1.03235	-0.846341	0.397363	0.999755
BB0233	11.9686	-0.144065	0.7305	-0.197214	0.84366	0.999755
BB0234	49.4647	0.247188	0.33058	0.747741	0.454616	0.999755
BB0236	30.1974	0.28696	0.393732	0.728821	0.466111	0.999755
BB0237	39.9973	-0.122321	0.357753	-0.341914	0.732416	0.999755
BB0239	60.7381	0.251141	0.326154	0.770007	0.441296	0.999755
BB0240	34.3131	0.0325891	0.370113	0.0880516	0.929836	0.999755
BB0241	53.6913	-0.0116859	0.314601	-0.0371453	0.970369	0.999755
BB0242	11.4756	-0.24339	0.659637	-0.368976	0.712146	0.999755
BB0243	40.272	0.184667	0.344579	0.535919	0.592014	0.999755
BB0244	8.2573	-0.485177	1.52353	-0.318457	0.750139	0.999755
BB0245	5.22454	-0.46067	0.989811	-0.465412	0.641636	0.999755
BB0246	17.9914	-0.313183	0.506186	-0.618712	0.536106	0.999755
BB0247	98.9093	0.0425677	0.245902	0.173108	0.862567	0.999755
BB0248	30.1179	0.0700108	0.421303	0.166177	0.868018	0.999755
BB0251	9.92594	-0.402041	0.697347	-0.57653	0.564257	0.999755
BB0252	12.8359	0.388081	0.604367	0.642128	0.52079	0.999755
BB0253	28.1064	-0.00485641	0.405092	-0.0119884	0.990435	0.999755
BB0258	13.3938	-0.291587	0.648861	-0.449382	0.653156	0.999755
BB0261	7.63615	1.11465	0.910665	1.224	0.220954	0.999755
BB0262	24.3617	-0.445836	0.431368	-1.03354	0.301351	0.999755
BB0263	27.5302	0.270169	0.425168	0.635441	0.525141	0.999755
BB0264	76.1714	-0.15214	0.255496	-0.595469	0.55153	0.999755
BB0266	96.7115	0.120725	0.26648	0.453035	0.650523	0.999755
BB0268	9.52938	-0.107668	0.696859	-0.154505	0.877212	0.999755
BB0269	15.0798	0.388773	0.56177	0.69205	0.488906	0.999755
BB0270	5.06332	0.254904	1.06818	0.238635	0.811388	0.999755
BB0277	7.31376	-0.529967	0.823236	-0.643761	0.519731	0.999755
BB0281	5.80985	-0.172987	1.00312	-0.172449	0.863085	0.999755
BB0282	6.59486	0.79318	0.920224	0.861943	0.388719	0.999755
BB0288	6.07897	-0.431642	0.892852	-0.483442	0.628782	0.999755
BB0289	99.5428	-0.0357246	0.229382	-0.155743	0.876236	0.999755
BB0293	9.46675	0.331065	0.793159	0.417401	0.676385	0.999755
BB0294	17.0926	0.18153	0.524884	0.345848	0.729457	0.999755
BB0295	34.8485	-0.219431	0.385224	-0.569621	0.568935	0.999755
BB0297	20.4257	-0.231005	0.480487	-0.480772	0.630678	0.999755
BB0298	26.7756	0.105694	0.453201	0.233216	0.815594	0.999755
BB0300	263.965	0.184441	0.173233	1.0647	0.287012	0.999755
BB0302	34.3865	-0.330654	0.372637	-0.887336	0.374898	0.999755
BB0303	55.9964	0.371117	0.302146	1.22827	0.219345	0.999755
BB0305	183.592	-0.0393402	0.189229	-0.207897	0.835309	0.999755
BB0306	9.79154	-0.118363	0.702055	-0.168595	0.866115	0.999755
BB0307	31.0009	-0.0314031	0.395989	-0.0793028	0.936792	0.999755
BB0308	28.2186	0.445249	0.423842	1.05051	0.293486	0.999755
BB0309	34.3654	-0.130681	0.385357	-0.339117	0.734521	0.999755
BB0310	8.37493	0.31608	0.791986	0.399098	0.689821	0.999755
BB0311	22.7296	0.0240651	0.446483	0.0538993	0.957015	0.999755
BB0312	60.6825	0.122208	0.295199	0.413986	0.678885	0.999755
BB0313	17.581	0.583632	0.516494	1.12999	0.258481	0.999755
BB0314	244.795	0.149169	0.439869	0.339122	0.734518	0.999755
BB0315	21.4413	0.510462	0.486594	1.04905	0.294154	0.999755
BB0316	33.2263	-0.294367	0.400013	-0.735893	0.461796	0.999755
BB0317	7.65142	0.124514	0.797617	0.156107	0.875948	0.999755
BB0324	119.787	0.103612	0.70246	0.147498	0.882739	0.999755
BB0325	20.0646	-0.180247	0.538141	-0.334944	0.737667	0.999755
BB0326	12.0804	-0.027542	0.612726	-0.0449499	0.964147	0.999755
BB0327	14.4424	0.62605	0.595432	1.05142	0.293065	0.999755
BB0330	5.86692	-0.195258	0.916657	-0.213011	0.831318	0.999755
BB0334	7.29851	0.319309	0.818458	0.390134	0.696437	0.999755
BB0338	8.67327	0.526863	0.798121	0.660129	0.509171	0.999755
BB0340	10.5826	-0.46342	0.664855	-0.697024	0.485788	0.999755
BB0341	10.8306	0.424893	0.677612	0.627045	0.53063	0.999755
BB0351	16.5511	0.591671	0.570061	1.03791	0.299313	0.999755
BB0354	101.544	0.10668	0.232119	0.459589	0.645811	0.999755
BB0359	7.58907	0.0898718	0.809799	0.11098	0.911632	0.999755
BB0361	8.77514	-0.542522	0.728865	-0.744338	0.456672	0.999755
BB0363	23.4295	0.176703	0.444586	0.397455	0.691032	0.999755
BB0374	20.9021	0.348736	0.963643	0.361893	0.717432	0.999755
BB0375	7.00302	-0.231875	0.831852	-0.278745	0.78044	0.999755
BB0376	41.2596	-0.00287241	0.345938	-0.00830325	0.993375	0.999755
BB0378	41.4368	-0.192223	0.335123	-0.573591	0.566245	0.999755
BB0380	5.93282	-0.48	0.939573	-0.51087	0.609442	0.999755
BB0381	27.5291	0.493942	0.432134	1.14303	0.253026	0.999755
BB0382	23.206	-0.104798	0.501509	-0.208965	0.834476	0.999755
BB0383	152.377	0.127307	0.20015	0.636057	0.524739	0.999755
BB0385	6.42371	-0.596598	0.907172	-0.657646	0.510766	0.999755
BB0386	49.6037	-0.103991	0.336316	-0.309205	0.757165	0.999755
BB0387	27.5255	0.284733	0.407333	0.699019	0.48454	0.999755
BB0394	10.3093	-0.107209	0.673641	-0.159149	0.873551	0.999755
BB0397	25.5618	0.41984	0.441941	0.94999	0.342117	0.999755
BB0398	6.62632	0.482515	0.948518	0.508704	0.61096	0.999755
BB0404	10.067	-0.619152	0.709661	-0.872461	0.382957	0.999755
BB0405	6.86113	-0.738574	0.859427	-0.85938	0.390131	0.999755
BB0406	18.9153	0.23732	0.527397	0.449984	0.652722	0.999755
BB0407	53.2658	-0.17987	0.323532	-0.555956	0.578241	0.999755
BB0408	104.896	-0.184349	0.237351	-0.776694	0.43734	0.999755
BB0409	28.4692	0.37928	0.451545	0.83996	0.400931	0.999755
BB0410	7.44685	0.362316	1.73498	0.208829	0.834581	0.999755
BB0413	7.49265	0.876967	0.87	1.00801	0.313451	0.999755
BB0415	18.2281	-0.237203	0.5603	-0.42335	0.67204	0.999755
BB0417	12.0029	-0.143347	0.657806	-0.217917	0.827494	0.999755
BB0418	5.98329	0.605195	0.97048	0.623603	0.532888	0.999755
BB0419	31.1178	-0.373855	0.879813	-0.424925	0.670891	0.999755
BB0422	8.05051	-0.121668	0.865298	-0.140608	0.88818	0.999755
BB0428	5.37583	0.401418	1.03619	0.387398	0.698462	0.999755
BB0430	18.3582	0.158246	0.506582	0.312379	0.754753	0.999755
BB0432	29.9809	-0.267342	0.413905	-0.645901	0.518343	0.999755
BB0434	6.83914	0.164381	0.892862	0.184106	0.85393	0.999755
BB0438	29.9332	-0.384496	0.42313	-0.908695	0.363511	0.999755
BB0441	24.7734	-0.207224	0.433851	-0.47764	0.632907	0.999755
BB0443	14.9219	0.0367053	0.632084	0.0580702	0.953693	0.999755
BB0445	11.1357	-0.405479	0.666709	-0.608181	0.543068	0.999755
BB0446	18.8309	0.269546	0.50799	0.530614	0.595687	0.999755
BB0448	27.5753	0.221871	0.44457	0.499068	0.617731	0.999755
BB0449	5.0391	-1.00056	1.11669	-0.89601	0.370248	0.999755
BB0450A	6.57519	-0.24205	0.864975	-0.279834	0.779605	0.999755
BB0451	5.68611	0.967442	1.01054	0.957356	0.338388	0.999755
BB0452	169.457	0.347742	0.694931	0.500398	0.616795	0.999755
BB0453	25.9154	-0.301559	0.458379	-0.657881	0.510614	0.999755
BB0454	7.02218	-0.995728	0.90322	-1.10242	0.270279	0.999755
BB0457	9.20845	-0.72977	0.758279	-0.962403	0.335847	0.999755
BB0458	42.3111	0.276812	0.331503	0.83502	0.403706	0.999755
BB0460	11.2314	-0.838197	0.696316	-1.20376	0.228683	0.999755
BB0462	7.50528	-0.0792718	0.901405	-0.0879425	0.929922	0.999755
BB0468	6.74298	-0.517431	0.870962	-0.594091	0.552451	0.999755
BB0470	11.9304	0.410475	0.656092	0.625636	0.531554	0.999755
BB0473	26.4814	-0.0797211	0.42694	-0.186727	0.851875	0.999755
BB0477	13.2898	-0.221257	0.593753	-0.372642	0.709415	0.999755
BB0478	10.1852	0.75315	0.690937	1.09004	0.275695	0.999755
BB0479	5.0325	0.255279	1.03493	0.246663	0.805169	0.999755
BB0480	8.08914	0.277721	0.796133	0.348837	0.727211	0.999755
BB0488	5.74061	0.501581	1.00137	0.500896	0.616444	0.999755
BB0496	6.85505	0.545236	0.87324	0.624383	0.532376	0.999755
BB0497	55.8658	0.0184128	0.303566	0.060655	0.951634	0.999755
BB0499	8.58142	0.496669	0.818974	0.606453	0.544214	0.999755
BB0500	12.1619	-0.313175	0.686617	-0.456113	0.648309	0.999755
BB0502	19.5912	0.25851	0.534657	0.483505	0.628737	0.999755
BB0505	31.6519	0.36985	0.411664	0.898428	0.368957	0.999755
BB0506	119.016	-0.07098	0.217172	-0.326838	0.743791	0.999755
BB0509	22.8325	-0.373858	0.469563	-0.796183	0.425926	0.999755
BB0510	14.1627	-0.493717	0.561276	-0.879633	0.379058	0.999755
BB0511	13.7563	0.0253982	0.575061	0.0441661	0.964772	0.999755
BB0512	245.031	0.14219	0.189327	0.751028	0.452636	0.999755
BB0516	6.1947	-1.10836	0.922727	-1.20117	0.229683	0.999755
BB0517	11.6951	-0.207016	0.634568	-0.326231	0.74425	0.999755
BB0518	5.34681	-0.820242	0.978465	-0.838294	0.401865	0.999755
BB0519	17.4667	-0.158914	0.508898	-0.31227	0.754835	0.999755
BB0522	12.8736	-0.388096	0.60419	-0.64234	0.520652	0.999755
BB0523	10.6788	-0.564625	0.761383	-0.741579	0.458343	0.999755
BB0524	6.7997	-1.0663	0.961325	-1.1092	0.267345	0.999755
BB0532	6.99914	-0.399052	0.876984	-0.455027	0.64909	0.999755
BB0539	12.1776	0.0781903	0.616291	0.126872	0.899041	0.999755
BB0543	10.9228	-0.730726	0.667578	-1.09459	0.273695	0.999755
BB0549	13.6029	-0.229602	0.619565	-0.370586	0.710946	0.999755
BB0560	15.2473	0.434325	0.612849	0.708698	0.478512	0.999755
BB0567	5.58369	-1.0815	0.9924	-1.08978	0.27581	0.999755
BB0576	9.97028	-0.454538	0.720403	-0.63095	0.528073	0.999755
BB0588	7.9077	-0.10545	0.819866	-0.128619	0.897659	0.999755
BB0606	7.30029	-0.526042	0.823025	-0.639157	0.522721	0.999755
BB0613	5.13475	-0.57035	1.01748	-0.560554	0.575102	0.999755
BB0615	6.98406	0.228423	0.851868	0.268144	0.788589	0.999755
BB0620	7.39586	-0.68631	0.941376	-0.72905	0.465971	0.999755
BB0621	8.56804	0.354567	0.784845	0.451767	0.651437	0.999755
BB0626	6.49026	0.453109	1.02707	0.441166	0.659093	0.999755
BB0627	30.1158	0.4627	0.411317	1.12492	0.260621	0.999755
BB0630	12.7415	0.186042	0.598694	0.310747	0.755993	0.999755
BB0631	22.3885	0.274114	0.459402	0.596676	0.550723	0.999755
BB0654	5.35614	0.83925	1.05813	0.793141	0.427695	0.999755
BB0669	14.7864	0.030635	0.57631	0.0531572	0.957607	0.999755
BB0672	7.19314	-0.767614	0.851369	-0.901623	0.367257	0.999755
BB0685	7.14736	0.614842	0.904002	0.680133	0.49642	0.999755
BB0693	10.6766	0.858779	0.707162	1.2144	0.224594	0.999755
BB0700	7.59773	0.116917	0.789149	0.148156	0.882219	0.999755
BB0702	6.01821	0.6156	0.959534	0.641562	0.521158	0.999755
BB0707	12.9726	0.0335391	0.682848	0.0491164	0.960826	0.999755
BB0710	28.1765	0.0784271	0.434497	0.180501	0.856759	0.999755
BB0712	23.2796	0.361525	0.441284	0.819256	0.41264	0.999755
BB0725	73.6167	0.281484	0.294141	0.956967	0.338584	0.999755
BB0732	6.16582	-1.1509	1.00063	-1.15017	0.250072	0.999755
BB0733	6.87245	0.887347	0.892516	0.994208	0.320121	0.999755
BB0745	8.85672	0.766059	0.780498	0.981501	0.326346	0.999755
BB0746	5.84388	0.357346	0.964854	0.370362	0.711112	0.999755
BB0750	6.82546	0.703242	0.877378	0.801527	0.422826	0.999755
BB0753	8.08081	0.846062	0.807712	1.04748	0.294879	0.999755
BB0770	9.25097	-0.197109	0.829462	-0.237635	0.812164	0.999755
BB0810	12.4418	-0.545429	0.60015	-0.908822	0.363444	0.999755
BB0820	5.64014	0.115149	0.974289	0.118188	0.905919	0.999755
BB0821	8.15794	0.893384	0.854536	1.04546	0.29581	0.999755
BB0822	20.65	-0.0339682	0.489547	-0.069387	0.944682	0.999755
BB0823	8.5711	-0.0184921	0.926799	-0.0199527	0.984081	0.999755
BB0827	16.0572	0.173458	0.543528	0.319134	0.749625	0.999755
BB0830	10.611	0.148771	0.735181	0.20236	0.839636	0.999755
BB0831	11.7444	0.0982541	0.631217	0.155658	0.876303	0.999755
BB0832	15.2146	0.408077	0.573947	0.711002	0.477083	0.999755
BB0835	13.0878	0.596136	0.614851	0.969561	0.332265	0.999755
BB0836	6.97667	-1.01946	0.843607	-1.20845	0.226874	0.999755
BB0837	20.7865	-0.283424	0.498523	-0.568527	0.569677	0.999755
BB0838	17.6867	-0.16927	0.505475	-0.334873	0.737721	0.999755
BB0839	11.9985	0.162116	0.711502	0.22785	0.819763	0.999755
BB0840	55.5752	-0.125465	0.29737	-0.421915	0.673087	0.999755
BB0841	51.3153	0.160295	0.33481	0.478763	0.632107	0.999755
BB0842	56.9645	0.293392	0.296903	0.988174	0.323068	0.999755
BB0845	24.6592	-0.0479162	0.431459	-0.111056	0.911572	0.999755
BB0846	10.0906	0.00652215	0.717768	0.00908671	0.99275	0.999755
BB0847	7.53028	-0.221834	0.843033	-0.263138	0.792444	0.999755
BB0848	14.8558	0.388195	0.625302	0.620812	0.534723	0.999755
BB0850	39.3288	-0.369119	0.364897	-1.01157	0.311743	0.999755
BB0851	6.44407	0.395297	0.872656	0.452982	0.650562	0.999755
BB0854	79.3459	-0.198297	0.265087	-0.748043	0.454434	0.999755
BB0855	38.0189	0.110071	0.366249	0.300536	0.763768	0.999755
BB0856	149.395	-0.171335	0.213703	-0.801744	0.422701	0.999755
BB0861	6.77855	0.867205	0.878799	0.986807	0.323737	0.999755
BB0862	10.3437	-0.21518	0.686765	-0.313324	0.754035	0.999755
BB0864	11.7612	0.799068	0.677911	1.17872	0.238509	0.999755
BB0866	7.82172	0.0782695	0.856555	0.091377	0.927193	0.999755
BB0867	25.1756	0.334918	0.433328	0.772897	0.439583	0.999755
BB0869	58.1384	-0.231341	0.28708	-0.805844	0.420333	0.999755
BB0870	28.5669	0.407548	0.417672	0.975763	0.329182	0.999755
BB0871	13.8344	-0.103033	0.604619	-0.170409	0.864688	0.999755
BB0872	24.2843	-0.327885	0.43538	-0.753101	0.451389	0.999755
BB0873	34.443	0.318106	0.381188	0.834512	0.403993	0.999755
BB0874	73.9136	-0.0663045	0.264928	-0.250273	0.802376	0.999755
BB0875	115.855	0.116934	0.213917	0.546632	0.584632	0.999755
BB0876	78.2214	-0.0108069	0.262277	-0.0412043	0.967133	0.999755
BB0878	26.7524	0.234115	0.4413	0.530513	0.595756	0.999755
BB0884	52.7151	0.107288	0.312442	0.343384	0.731309	0.999755
BB0885	51.7323	-0.070512	0.303118	-0.232622	0.816055	0.999755
BB0887	98.1898	-0.0918654	0.228504	-0.402029	0.687663	0.999755
BB0888	11.9496	0.0297496	0.645531	0.0460855	0.963242	0.999755
BB0889	27.6256	0.143767	0.426015	0.337469	0.735763	0.999755
BB0891	34.0244	-0.103308	0.386491	-0.267296	0.789241	0.999755
BB0892	31.95	-0.324247	0.390821	-0.829657	0.406733	0.999755
BB0895	9.24491	-0.150059	0.747461	-0.200758	0.840888	0.999755
BB0896	19.0659	-0.513809	0.520097	-0.98791	0.323197	0.999755
BB0897	17.2902	0.354761	0.522203	0.679355	0.496913	0.999755
BB0898	344.288	-0.0194595	0.158405	-0.122846	0.902229	0.999755
BB0899	16.0041	-0.282197	0.54943	-0.513617	0.60752	0.999755
BB0901	92.1901	0.0412384	0.256729	0.16063	0.872385	0.999755
BB0902	52.8152	-0.0111515	0.308892	-0.0361016	0.971201	0.999755
BB0903	11.835	0.0149461	0.627261	0.0238276	0.98099	0.999755
BB0906	9.33723	0.302531	0.729414	0.414758	0.678319	0.999755
BB0910	45.4133	-0.401481	0.346651	-1.15817	0.246794	0.999755
BB0911	31.0655	-0.0591624	0.407999	-0.145006	0.884706	0.999755
BB0916	12.3129	-0.532729	0.679318	-0.784212	0.432916	0.999755
BB0917	9.33035	-0.393783	0.724425	-0.54358	0.58673	0.999755
BB0919	7.50368	-0.736144	0.804108	-0.915479	0.35994	0.999755
BB0921	35.6038	-0.325124	0.371491	-0.875188	0.381472	0.999755
BB0922	78.127	-0.163442	0.292593	-0.558599	0.576435	0.999755
BB0926	162.378	-0.0374001	0.201594	-0.185522	0.85282	0.999755
BB0927	13.7913	-0.0368696	0.586491	-0.0628648	0.949874	0.999755
BB0932	5.75567	-0.228798	0.949141	-0.241058	0.80951	0.999755
BB0933	8.80398	0.430004	0.755958	0.568821	0.569478	0.999755
BB0935	7.14089	-0.784576	0.823312	-0.95295	0.340615	0.999755
BB0936	6.37699	-0.864171	0.935079	-0.924169	0.355398	0.999755
BB0937	163.022	0.102644	0.191706	0.535427	0.592355	0.999755
BB0938	11.9137	-0.16175	0.636227	-0.254234	0.799315	0.999755
BB0939	17.3025	0.316018	0.566434	0.557907	0.576908	0.999755
BB0942	10.7849	0.512797	0.67007	0.765288	0.4441	0.999755
BB0943	28.3183	0.238528	0.432252	0.551827	0.581067	0.999755
BB0944	30.1205	0.477463	0.394954	1.20891	0.226698	0.999755
BB0948	5.10816	-1.32685	1.11267	-1.19249	0.233069	0.999755
BB0949	7.30908	-0.556275	0.80097	-0.694502	0.487367	0.999755
BB0950	9.25366	0.034748	0.769266	0.0451703	0.963972	0.999755
BB0951	92.1117	0.158622	0.256257	0.618998	0.535918	0.999755
BB0953	27.2668	-0.161288	0.426072	-0.378546	0.705025	0.999755
BB0955	12.0507	0.158769	0.632471	0.25103	0.801791	0.999755
BB0956	10.3995	0.548243	0.751081	0.729939	0.465427	0.999755
BB0960	26.8221	0.251137	0.425293	0.590504	0.554853	0.999755
BB0967	18.2245	-0.264821	0.517612	-0.511621	0.608917	0.999755
BB0969	18.2107	0.125991	0.508992	0.24753	0.804498	0.999755
BB0970	11.7776	0.364327	0.679218	0.536392	0.591688	0.999755
BB0972	29.2281	-0.247749	0.433824	-0.571082	0.567944	0.999755
BB0974	9.9215	0.0884069	0.697374	0.126771	0.899121	0.999755
BB0976	582.291	0.111112	0.177781	0.624992	0.531976	0.999755
BB0978	596.218	0.0648374	0.163345	0.396934	0.691416	0.999755
BB0979	217.219	-0.117891	0.186531	-0.632017	0.527376	0.999755
BB0980	94.5858	0.15787	0.233349	0.67654	0.498698	0.999755
BB0981	25.0559	-0.0383134	0.499192	-0.0767509	0.938822	0.999755
BB0990	25.4015	-0.332071	0.41806	-0.794314	0.427013	0.999755
BB0991	9.90108	0.468172	0.706125	0.663016	0.507321	0.999755
BB0999	6.26249	-0.0313794	0.921552	-0.0340507	0.972837	0.999755
BB1000	26.9968	0.00500846	0.429691	0.011656	0.9907	0.999755
BB1004	12.6982	0.727639	0.633592	1.14843	0.25079	0.999755
BB1011	7.00138	0.277902	0.891049	0.311882	0.75513	0.999755
BB1020	12.6018	0.520262	0.653352	0.796297	0.42586	0.999755
BB1033	5.60064	-0.119816	0.970213	-0.123495	0.901715	0.999755
BB1034	18.4535	0.563581	0.533439	1.05651	0.290737	0.999755
BB1036	6.27156	-0.523488	0.900238	-0.581499	0.560904	0.999755
BB1041	10.8794	-0.191462	0.655339	-0.292158	0.770166	0.999755
BB1055	24.7075	0.357641	0.467888	0.764372	0.444646	0.999755
BB1056	28.1646	0.00308534	0.42149	0.00732007	0.994159	0.999755
BB1058	22.6072	0.251034	0.460139	0.545561	0.585368	0.999755
BB1074	18.8878	0.335084	0.498381	0.672345	0.501364	0.999755
BB1079	6.65388	-0.514608	0.886445	-0.58053	0.561557	0.999755
BB1083	9.59483	0.259269	0.717573	0.361314	0.717864	0.999755
BB1084	5.36235	0.409735	1.0025	0.408715	0.682749	0.999755
BB1092	5.82121	0.172194	0.963072	0.178796	0.858097	0.999755
BB1093	10.3576	0.66796	0.69007	0.96796	0.333065	0.999755
BB1101	15.8804	0.00155232	0.539539	0.00287712	0.997704	0.999755
BB1102	8.56802	0.393236	0.777025	0.506078	0.612802	0.999755
BB1111	11.5998	0.37863	0.660192	0.573516	0.566295	0.999755
BB1112	12.7211	-0.71392	0.654073	-1.0915	0.275053	0.999755
BB1120	7.09547	-0.018559	0.858233	-0.0216246	0.982747	0.999755
BB1121	12.3191	-0.576841	0.643134	-0.896922	0.369761	0.999755
BB1122	19.3917	0.154747	0.51255	0.301916	0.762716	0.999755
BB1123	6.08084	-0.096865	0.955084	-0.10142	0.919217	0.999755
BB1125	12.5776	0.350691	0.652873	0.537151	0.591163	0.999755
BB1130	9.73761	0.406111	0.734819	0.552668	0.580491	0.999755
BB1131	33.6336	0.38421	0.383908	1.00079	0.31693	0.999755
BB1132	13.2805	-0.346497	0.614184	-0.564158	0.572647	0.999755
BB1138	12.9245	-0.288214	0.634766	-0.454048	0.649794	0.999755
BB1141	8.01088	-0.0590388	0.943964	-0.0625436	0.95013	0.999755
BB1142	7.12492	-1.16013	0.943125	-1.23009	0.218662	0.999755
BB1149	9.32251	0.324833	0.76439	0.424957	0.670868	0.999755
BB1150	7.73396	-0.116594	0.790304	-0.147531	0.882713	0.999755
BB1160	17.484	-0.0687251	0.536514	-0.128096	0.898073	0.999755
BB1163	5.41264	0.232374	1.01541	0.228847	0.818988	0.999755
BB1166	8.30616	0.911477	0.788076	1.15659	0.247442	0.999755
BB1167	14.4894	-0.453374	0.606571	-0.747438	0.454799	0.999755
BB1168	17.0854	0.0810454	0.572279	0.141619	0.887381	0.999755
BB1170	5.79529	1.01625	0.973974	1.0434	0.296762	0.999755
BB1172	40.9686	-0.00342239	0.355851	-0.00961749	0.992326	0.999755
BB1173	10.0705	-0.0628019	0.782085	-0.0803007	0.935998	0.999755
BB1174	7.40454	0.203862	0.808952	0.252007	0.801036	0.999755
BB1175	12.2482	-0.0733793	0.633249	-0.115877	0.90775	0.999755
BB1177	6.35208	-0.664458	0.871929	-0.762056	0.446027	0.999755
BB1178	11.3366	0.0998063	0.64577	0.154554	0.877173	0.999755
BB1180	13.9967	0.56417	1.37486	0.410348	0.681551	0.999755
BB1182	97.5826	-0.033983	0.226977	-0.14972	0.880985	0.999755
BB1183	40.6467	-0.408185	0.370041	-1.10308	0.269993	0.999755
BB1184	17.1302	0.191637	0.535997	0.357533	0.720693	0.999755
BB1193	8.81783	-0.191772	0.72923	-0.262979	0.792567	0.999755
BB1205	154.351	-0.129597	0.452809	-0.286207	0.774719	0.999755
BB1206	150.541	-0.231866	0.432943	-0.535557	0.592265	0.999755
BB1210	8.5156	0.637326	0.793044	0.803644	0.421602	0.999755
BB1212	7.69867	0.610652	0.832129	0.733843	0.463044	0.999755
BB1213	7.42025	-0.227015	0.902595	-0.251514	0.801417	0.999755
BB1220	23.6293	-0.0066175	0.494593	-0.0133797	0.989325	0.999755
BB1222	8.44454	0.47629	0.765019	0.622586	0.533557	0.999755
BB1223	8.62902	-0.504408	0.760561	-0.663205	0.507199	0.999755
BB1224	16.9713	-0.43995	0.533477	-0.824685	0.409551	0.999755
BB1234	6.63203	-0.0366605	0.895491	-0.040939	0.967345	0.999755
BB1235	12.9361	0.612235	0.649631	0.942436	0.34597	0.999755
BB1237	23.2488	-0.0553332	0.446542	-0.123915	0.901383	0.999755
BB1238	13.6515	0.108184	0.618576	0.174892	0.861164	0.999755
BB1242	12.4886	0.32159	0.621873	0.51713	0.605065	0.999755
BB1243	321.34	0.128062	0.180663	0.708847	0.478419	0.999755
BB1245	62.8338	-0.317981	0.306919	-1.03604	0.300183	0.999755
BB1247	6.89545	0.208753	0.922989	0.226171	0.821068	0.999755
BB1248	145.585	0.127984	0.212203	0.603119	0.54643	0.999755
BB1252	8.74691	0.444137	0.766606	0.579356	0.562349	0.999755
BB1254	17.0549	-0.248053	0.527356	-0.470371	0.63809	0.999755
BB1258	6.01324	-0.445406	0.920691	-0.483774	0.628546	0.999755
BB1259	8.84283	-0.432892	0.735489	-0.588578	0.556145	0.999755
BB1260	5.63873	0.298426	0.984311	0.303182	0.761751	0.999755
BB1263	15.0054	-0.195844	0.547719	-0.357563	0.72067	0.999755
BB1265	51.0033	-0.00259722	0.344123	-0.00754738	0.993978	0.999755
BB1267	14.3043	0.627454	0.591942	1.05999	0.289148	0.999755
BB1268	58.0698	0.282421	0.312606	0.90344	0.366292	0.999755
BB1269	19.5851	-0.468064	0.477564	-0.980107	0.327033	0.999755
BB1270	17.3116	0.540745	0.553696	0.976611	0.328762	0.999755
BB1274	7.49872	-0.206004	0.837465	-0.245986	0.805693	0.999755
BB1277	6.3723	0.393055	0.923126	0.425787	0.670263	0.999755
BB1278	14.9831	0.248496	0.630724	0.393986	0.693592	0.999755
BB1279	5.95001	0.0141051	0.912133	0.0154638	0.987662	0.999755
BB1281	46.0772	-0.0274457	0.329102	-0.0833956	0.933537	0.999755
BB1282	48.0816	0.175314	0.318997	0.549578	0.582609	0.999755
BB1283	92.2679	0.0940443	0.238569	0.394202	0.693432	0.999755
BB1284	150.317	-0.0786245	0.194562	-0.40411	0.686132	0.999755
BB1285	45.4731	0.214609	0.354348	0.605644	0.544751	0.999755
BB1287	12.2142	-0.10466	0.664677	-0.157461	0.874882	0.999755
BB1292	12.1826	-0.262211	0.627921	-0.417586	0.67625	0.999755
BB1293	5.49297	-0.763167	0.986058	-0.773957	0.438956	0.999755
BB1297	18.9166	-0.580991	0.511056	-1.13685	0.255603	0.999755
BB1298	12.8182	-0.0418031	0.599264	-0.0697573	0.944387	0.999755
BB1299	14.0607	-0.314083	0.598047	-0.525181	0.599457	0.999755
BB1300	12.5164	0.0415845	0.615174	0.0675979	0.946106	0.999755
BB1301	78.4196	0.189624	0.279328	0.678859	0.497227	0.999755
BB1302	35.1489	0.241815	0.373418	0.647572	0.517262	0.999755
BB1303	28.3596	-0.025271	0.465063	-0.0543388	0.956665	0.999755
BB1304	19.6657	-0.0424462	0.523094	-0.0811446	0.935327	0.999755
BB1305	14.2542	0.523389	0.606849	0.86247	0.388429	0.999755
BB1306	24.6132	0.12268	0.437031	0.280712	0.778932	0.999755
BB1307	13.6306	-0.270529	0.669384	-0.404147	0.686105	0.999755
BB1308	7.74992	0.290105	0.814125	0.35634	0.721586	0.999755
BB1309	41.47	0.319878	0.339947	0.940964	0.346723	0.999755
BB1310	20.3678	0.265883	0.514964	0.516313	0.605636	0.999755
BB1313	20.4984	0.469154	0.496087	0.945709	0.344297	0.999755
BB1314	48.4771	0.364683	0.325365	1.12084	0.262355	0.999755
BB1318	7.61641	0.268967	0.791839	0.339673	0.734103	0.999755
BB1321	8.79395	-0.445499	0.741319	-0.600955	0.54787	0.999755
BB1322	8.85173	0.195001	0.741972	0.262815	0.792693	0.999755
BB1325	129.289	0.184596	0.207872	0.888027	0.374526	0.999755
BB1326	73.7134	0.210467	0.26124	0.805646	0.420447	0.999755
BB1327	16.7218	0.0760476	0.525619	0.144682	0.884962	0.999755
BB1328	31.8842	0.44841	0.400735	1.11897	0.263152	0.999755
BB1330	100.238	-0.0546728	0.226143	-0.241762	0.808964	0.999755
BB1333	13.5935	0.498424	0.609858	0.817278	0.41377	0.999755
BB1334	51.336	0.135413	0.345985	0.391384	0.695513	0.999755
BB1335	29.9653	-0.26017	0.398447	-0.652959	0.513783	0.999755
BB1337	40.6729	0.192851	0.338749	0.569304	0.56915	0.999755
BB1338	11.9984	-0.340835	0.687178	-0.495993	0.6199	0.999755
BB1340	42.9756	0.10367	0.330321	0.313848	0.753637	0.999755
BB1342	6.90082	0.516741	0.902175	0.572772	0.566799	0.999755
BB1347	5.0343	-1.04597	1.10254	-0.948696	0.342775	0.999755
BB1350	7.3947	-0.19898	0.845711	-0.235282	0.81399	0.999755
BB1351	24.2594	0.0914666	0.489655	0.186798	0.851819	0.999755
BB1353	33.4908	-0.282311	0.440506	-0.64088	0.5216	0.999755
BB1354	57.1946	-0.348888	0.303869	-1.14815	0.250906	0.999755
BB1356	21.7259	-0.140706	0.467243	-0.301141	0.763307	0.999755
BB1357	27.9485	0.00310651	0.410484	0.00756791	0.993962	0.999755
BB1358	12.0516	-0.0781221	0.706249	-0.110615	0.911921	0.999755
BB1359	25.0772	-0.38566	0.452121	-0.853002	0.393658	0.999755
BB1360	77.7722	0.0636254	0.286114	0.222378	0.82402	0.999755
BB1361	120.085	0.127445	0.243698	0.522961	0.601002	0.999755
BB1362	20.5539	0.0959197	0.482741	0.198698	0.842499	0.999755
BB1363	20.9111	-0.17005	0.491074	-0.346283	0.72913	0.999755
BB1364	56.5101	0.0495934	0.303489	0.163411	0.870195	0.999755
BB1365	53.8086	0.0400965	0.312758	0.128203	0.897988	0.999755
BB1366	126.671	-0.472278	0.535362	-0.882167	0.377686	0.999755
BB1367	43.6798	0.309662	0.385837	0.802572	0.422222	0.999755
BB1368	30.0858	-0.220733	0.399978	-0.551863	0.581042	0.999755
BB1369	2940.08	-0.00344469	0.16765	-0.0205468	0.983607	0.999755
BB1371	42.3826	-0.0899194	0.360312	-0.24956	0.802928	0.999755
BB1372	40.8139	-0.151243	0.3837	-0.39417	0.693455	0.999755
BB1373	63.6791	0.0173706	0.312801	0.0555326	0.955714	0.999755
BB1374	58.4703	0.125508	0.364295	0.344522	0.730454	0.999755
BB1376	62.1165	-0.144383	0.290096	-0.497708	0.61869	0.999755
BB1377	18.4031	-0.299338	0.491262	-0.609325	0.542309	0.999755
BB1378	21.6509	-0.251732	0.483796	-0.520327	0.602836	0.999755
BB1379	10.4797	-0.253375	0.691303	-0.366518	0.713978	0.999755
BB1380	105.66	0.0168643	0.220618	0.0764412	0.939068	0.999755
BB1381	118.216	-0.22398	0.223641	-1.00151	0.316578	0.999755
BB1382	46.1979	-0.077023	0.322205	-0.23905	0.811067	0.999755
BB1383	11.8873	-0.650332	0.652267	-0.997034	0.318748	0.999755
BB1384	25.8795	0.134061	0.419395	0.319653	0.749232	0.999755
BB1385	57.0641	-0.138307	0.308199	-0.44876	0.653605	0.999755
BB1387	11.6208	-0.481083	0.701904	-0.685397	0.493093	0.999755
BB1391	83.0484	0.0917524	0.26648	0.344312	0.730612	0.999755
BB1392	17.6261	0.395572	0.543936	0.72724	0.467079	0.999755
BB1393	9.22546	0.0631148	0.787285	0.0801677	0.936104	0.999755
BB1395	37.3465	-0.131359	0.379326	-0.346296	0.72912	0.999755
BB1396	10.2713	-0.543638	0.746357	-0.728389	0.466376	0.999755
BB1397	22.3174	-0.446294	0.461528	-0.966993	0.333548	0.999755
BB1398	17.0956	-0.0555831	0.530392	-0.104796	0.916537	0.999755
BB1399	8.34253	-0.457981	0.748924	-0.611519	0.540856	0.999755
BB1400	39.5213	-0.437197	0.399816	-1.0935	0.274176	0.999755
BB1401	15.2814	0.140049	0.600366	0.233272	0.81555	0.999755
BB1402	8.15469	0.548681	0.846009	0.648552	0.516628	0.999755
BB1407	19.7559	0.398929	0.50071	0.796726	0.42561	0.999755
BB1408	89.9395	-0.219577	0.246194	-0.891885	0.372454	0.999755
BB1409	8.64509	0.397735	0.799772	0.49731	0.61897	0.999755
BB1410	44.5561	0.00432366	0.331234	0.0130532	0.989585	0.999755
BB1411	7.64068	-0.998279	1.59573	-0.625594	0.531581	0.999755
BB1415	45.7311	-0.049063	0.322205	-0.152273	0.878972	0.999755
BB1416	78.9751	0.27846	0.275888	1.00932	0.31282	0.999755
BB1417	16.2921	-0.00531876	0.528763	-0.0100589	0.991974	0.999755
BB1418	26.3351	-0.38649	0.421	-0.918029	0.358603	0.999755
BB1425	12.2995	-0.564528	0.653025	-0.864482	0.387323	0.999755
BB1426	25.7971	0.0296683	0.439832	0.0674536	0.946221	0.999755
BB1427	32.3761	-0.419047	0.38028	-1.10194	0.270486	0.999755
BB1428	18.3374	-0.303342	0.497467	-0.609773	0.542012	0.999755
BB1429	8.99279	1.06272	1.85839	0.571851	0.567423	0.999755
BB1430	5.74447	0.523965	1.14931	0.455894	0.648466	0.999755
BB1431	60.74	0.322812	0.285066	1.13241	0.25746	0.999755
BB1432	40.2424	-0.213689	0.337063	-0.633972	0.526099	0.999755
BB1433	17.5081	-0.549224	0.505156	-1.08724	0.276932	0.999755
BB1435	21.0265	0.265267	0.500107	0.530421	0.59582	0.999755
BB1436	142.37	0.216447	0.207706	1.04209	0.297371	0.999755
BB1438	77.4248	-0.304169	0.276592	-1.0997	0.271462	0.999755
BB1441	19.2027	0.499063	0.502567	0.993029	0.320696	0.999755
BB1443	8.40399	-0.0586657	0.751091	-0.0781073	0.937743	0.999755
BB1444	6.53766	-0.300742	0.937899	-0.320654	0.748472	0.999755
BB1445	75.9606	-0.018489	0.260688	-0.0709239	0.943458	0.999755
BB1446	63.1202	0.076561	0.303704	0.252091	0.800971	0.999755
BB1448	16.7412	0.634606	0.574735	1.10417	0.269519	0.999755
BB1449	26.2933	0.0424034	0.439973	0.0963774	0.923221	0.999755
BB1453	9.71702	0.916359	0.778809	1.17662	0.239349	0.999755
BB1456	5.10638	-0.15418	1.00517	-0.153387	0.878093	0.999755
BB1458	61.2742	0.120242	0.287544	0.418168	0.675825	0.999755
BB1460	550.598	-0.0261364	0.147476	-0.177224	0.859332	0.999755
BB1461	89.2655	0.0995841	0.255743	0.389391	0.696987	0.999755
BB1464	56.2315	-0.151826	0.298089	-0.50933	0.610521	0.999755
BB1465	48.4515	-0.291777	0.321741	-0.906869	0.364476	0.999755
BB1466	26.4742	-0.429568	0.415241	-1.0345	0.300901	0.999755
BB1467	8.35121	-0.480558	0.82388	-0.583286	0.559701	0.999755
BB1468	17.0528	-0.132514	0.512767	-0.258429	0.796076	0.999755
BB1469	37.9666	-0.129207	0.363918	-0.355044	0.722557	0.999755
BB1470	7.15961	0.438072	0.828595	0.528693	0.597018	0.999755
BB1473	8.63358	0.655654	0.786634	0.833493	0.404567	0.999755
BB1474	11.5046	0.340898	0.644322	0.52908	0.59675	0.999755
BB1475	80.0294	-0.132459	0.294282	-0.45011	0.652631	0.999755
BB1476	94.2845	-0.304259	0.277114	-1.09796	0.272224	0.999755
BB1477	101.306	0.0251612	0.250864	0.100298	0.920108	0.999755
BB1478	36.5718	-0.16788	0.371959	-0.451339	0.651745	0.999755
BB1479	15.7068	-0.273205	0.573372	-0.476488	0.633726	0.999755
BB1481	86.6613	-0.0481156	0.278761	-0.172605	0.862962	0.999755
BB1482	26.6891	-0.198373	0.442686	-0.448113	0.654072	0.999755
BB1483	10.8194	-0.524114	0.672038	-0.779887	0.435458	0.999755
BB1488	10.7739	-0.53541	0.674232	-0.794104	0.427135	0.999755
BB1494	5.32744	0.39831	0.988334	0.403011	0.68694	0.999755
BB1509	9.6406	-0.740049	0.725721	-1.01974	0.30785	0.999755
BB1510	16.6681	-0.35691	0.601204	-0.593658	0.552741	0.999755
BB1519	5.26921	0.315677	1.14468	0.275777	0.78272	0.999755
BB1521	10.2016	0.50882	0.686079	0.741634	0.458309	0.999755
BB1526	5.05658	0.258867	1.03384	0.250394	0.802282	0.999755
BB1536	7.34191	0.649902	0.852761	0.762116	0.445991	0.999755
BB1538	20.5195	0.19905	0.48263	0.412428	0.680026	0.999755
BB1539	21.0248	0.557565	0.493976	1.12873	0.259013	0.999755
BB1541	13.9958	0.0896687	0.629319	0.142485	0.886697	0.999755
BB1542	7.39344	-0.462995	0.904965	-0.511616	0.60892	0.999755
BB1543	5.98104	-0.173049	0.981838	-0.17625	0.860098	0.999755
BB1545	22.8673	-0.0555694	0.447313	-0.124229	0.901134	0.999755
BB1551	6.2623	0.339551	0.93377	0.363635	0.716131	0.999755
BB1554	15.0075	-0.134867	0.627634	-0.214881	0.82986	0.999755
BB1555	29.161	0.306583	0.422084	0.726356	0.46762	0.999755
BB1556	26.3607	-0.38731	0.41218	-0.939664	0.34739	0.999755
BB1557	8.75127	-0.080123	0.795568	-0.100712	0.919779	0.999755
BB1558	6.22391	-0.556897	0.90251	-0.617053	0.5372	0.999755
BB1559	29.5389	0.473488	0.441691	1.07199	0.283725	0.999755
BB1562	28.4428	-0.333617	0.420555	-0.793279	0.427616	0.999755
BB1563	16.9561	-0.53276	0.510758	-1.04308	0.296913	0.999755
BB1564	6.32352	-1.05121	1.01213	-1.03862	0.298982	0.999755
BB1570	7.99139	0.207554	0.815307	0.254571	0.799055	0.999755
BB1571	5.54277	-0.962358	1.04522	-0.920726	0.357193	0.999755
BB1572	7.85376	-0.748588	0.802074	-0.933316	0.350657	0.999755
BB1573	8.65519	0.412462	0.798213	0.516731	0.605344	0.999755
BB1584	7.40318	0.0784712	0.827429	0.0948374	0.924444	0.999755
BB1585	5.3124	-0.412332	1.04281	-0.395405	0.692544	0.999755
BB1598	12.6173	0.338038	0.614307	0.550276	0.58213	0.999755
BB1601	10.5871	-0.239526	0.666624	-0.359311	0.719362	0.999755
BB1604	12.9729	0.202894	0.630906	0.321591	0.747763	0.999755
BB1607	9.20258	0.0584046	0.717173	0.0814372	0.935094	0.999755
BB1611	5.04085	-0.606985	0.995708	-0.609601	0.542126	0.999755
BB1612	6.31314	0.727893	0.916619	0.794106	0.427134	0.999755
BB1622	8.94469	-0.269977	0.723749	-0.373027	0.709129	0.999755
BB1647	9.81964	-0.0371498	0.697749	-0.0532423	0.957539	0.999755
BB1649	25.3658	0.452797	0.428158	1.05755	0.290262	0.999755
BB1650	188.271	-0.151393	0.209304	-0.723314	0.469487	0.999755
BB1651	11.8456	0.0505304	0.649221	0.0778323	0.937961	0.999755
BB1652	14.4477	0.00687282	1.14367	0.00600946	0.995205	0.999755
BB1654	246.796	0.127831	0.177226	0.721286	0.470733	0.999755
BB1655	11.3315	0.61878	0.650134	0.951774	0.341212	0.999755
BB1656	319.544	-0.169223	0.164422	-1.0292	0.303386	0.999755
BB1657	212.028	-0.0707955	0.184033	-0.384689	0.700468	0.999755
BB1659	20.5232	0.509355	0.481475	1.05791	0.290099	0.999755
BB1660	38.39	-0.227638	0.348236	-0.653688	0.513313	0.999755
BB1661	38.6015	0.11843	0.393463	0.300993	0.763419	0.999755
BB1677	279.474	0.0238264	0.416841	0.0571594	0.954418	0.999755
BB1678	24.0673	0.517918	0.473984	1.09269	0.27453	0.999755
BB1687	8.01085	0.116052	0.779761	0.14883	0.881687	0.999755
BB1688	8.66072	-0.953679	0.816433	-1.1681	0.242765	0.999755
BB1692	8.83252	-0.0492156	0.731185	-0.0673093	0.946335	0.999755
BB1694	7.52963	0.421553	1.69694	0.24842	0.80381	0.999755
BB1695	7.40904	-0.868934	0.944275	-0.920214	0.357461	0.999755
BB1705	56.1044	-0.328327	0.318234	-1.03172	0.302205	0.999755
BB1710	26.4213	0.464182	0.431646	1.07538	0.282205	0.999755
BB1716	5.6175	-0.325423	0.996926	-0.326427	0.744102	0.999755
BB1717	17.9077	-0.42153	0.533962	-0.789438	0.429856	0.999755
BB1718	42.2082	-0.0567052	0.334415	-0.169565	0.865352	0.999755
BB1719	17.9221	-0.279335	0.539617	-0.517655	0.604699	0.999755
BB1721	18.168	-0.00937485	0.570871	-0.016422	0.986898	0.999755
BB1722	10.0971	-0.496035	0.725209	-0.683988	0.493983	0.999755
BB1723	5.0415	1.29184	1.07055	1.20671	0.227544	0.999755
BB1724	5.69687	-0.627231	0.972225	-0.645151	0.518829	0.999755
BB1725	35.0754	-0.055037	0.387248	-0.142123	0.886983	0.999755
BB1726	15.7122	-0.212671	0.536911	-0.396101	0.692031	0.999755
BB1728	8.30364	0.342939	0.838855	0.408818	0.682673	0.999755
BB1729	61.0282	0.199116	0.281658	0.706941	0.479603	0.999755
BB1731	47.5596	-0.292117	0.312694	-0.934192	0.350205	0.999755
BB1733	66.454	-0.0902056	0.287292	-0.313986	0.753532	0.999755
BB1734	31.1594	0.0941162	0.391945	0.240126	0.810233	0.999755
BB1736	16.9414	0.435427	0.582642	0.747332	0.454863	0.999755
BB1737	45.7389	-0.275013	0.336485	-0.817311	0.41375	0.999755
BB1738	9.22791	0.306304	0.71978	0.425552	0.670434	0.999755
BB1751	7.86631	0.78602	0.858846	0.915205	0.360084	0.999755
BB1752	10.6704	0.584811	0.702815	0.832098	0.405353	0.999755
BB1756	11.8346	-0.332596	0.62485	-0.532281	0.594531	0.999755
BB1765	15.7653	0.335539	0.559693	0.599506	0.548836	0.999755
BB1769	6.10782	1.08289	0.982109	1.10261	0.270195	0.999755
BB1772	25.9327	-0.0361024	0.425407	-0.0848655	0.932368	0.999755
BB1773	14.0235	0.417387	0.58805	0.709781	0.47784	0.999755
BB1778	10.1123	0.495295	0.76787	0.645025	0.518911	0.999755
BB1783	11.491	-0.065143	0.669301	-0.0973298	0.922464	0.999755
BB1784	965.412	-0.0933934	0.147491	-0.633212	0.526595	0.999755
BB1785	108.687	-0.227156	0.221526	-1.02541	0.305168	0.999755
BB1786	6.68258	-0.221009	0.926938	-0.23843	0.811548	0.999755
BB1790	5.02455	0.00303107	1.05017	0.00288627	0.997697	0.999755
BB1791	23.7466	0.216339	0.455842	0.474593	0.635077	0.999755
BB1792	48.7076	-0.0879712	0.332769	-0.264361	0.791502	0.999755
BB1794	16.399	-0.115069	0.554507	-0.207515	0.835608	0.999755
BB1795	18.0488	-0.183473	0.497254	-0.368973	0.712148	0.999755
BB1796	27.9645	-0.420282	0.409653	-1.02595	0.304917	0.999755
BB1798	7.07057	-0.989241	0.864535	-1.14425	0.252521	0.999755
BB1802	41.8384	-0.160781	0.349199	-0.460429	0.645209	0.999755
BB1803	6.78483	0.169276	0.856263	0.197692	0.843286	0.999755
BB1805	17.0158	-0.0194378	0.513031	-0.0378882	0.969777	0.999755
BB1806	101.117	-0.151753	0.22645	-0.670139	0.502769	0.999755
BB1807	14.8562	-0.54194	0.606467	-0.893601	0.371535	0.999755
BB1808	31.585	-0.274272	0.390925	-0.701597	0.48293	0.999755
BB1809	7.59596	1.06915	0.875042	1.22182	0.221775	0.999755
BB1810	40.2753	0.150187	0.345041	0.435272	0.663365	0.999755
BB1812	7.4454	-0.886151	0.82353	-1.07604	0.28191	0.999755
BB1813	43.5242	0.223917	0.350418	0.639	0.522823	0.999755
BB1814	15.4198	0.286167	0.592923	0.482638	0.629353	0.999755
BB1815	16.4846	-0.067671	0.562468	-0.120311	0.904237	0.999755
BB1816	47.4289	0.376643	0.332815	1.13169	0.257765	0.999755
BB1834	5.3119	-0.836367	0.97792	-0.855251	0.392412	0.999755
BB1835	41.127	-0.354303	0.369344	-0.959275	0.33742	0.999755
BB1837	8.21056	-0.618255	0.760323	-0.813148	0.416133	0.999755
BB1840	99.2416	0.249101	0.231169	1.07757	0.281226	0.999755
BB1841	31.424	0.0284785	0.40172	0.0708913	0.943484	0.999755
BB1842	106.163	-0.111961	0.234684	-0.477072	0.633311	0.999755
BB1843	8.69452	-0.315456	0.740068	-0.426253	0.669923	0.999755
BB1844	158.069	-0.0426573	0.201116	-0.212103	0.832026	0.999755
BB1845	10.6174	0.468672	0.691824	0.677444	0.498124	0.999755
BB1847	19.3716	0.10782	0.483718	0.222899	0.823614	0.999755
BB1850	43.9837	0.0784576	0.345688	0.226961	0.820454	0.999755
BB1851	12.6268	-0.420584	0.60322	-0.697231	0.485658	0.999755
BB1854	13.9402	0.410201	0.604021	0.679116	0.497064	0.999755
BB1855	9.27136	-0.403755	0.70643	-0.571543	0.567631	0.999755
BB1856	6.03535	1.07753	0.963706	1.11811	0.263522	0.999755
BB1859	29.6495	0.152156	0.424883	0.358113	0.720259	0.999755
BB1863	8.51999	-0.10664	0.791731	-0.134693	0.892855	0.999755
BB1865	6.21769	-0.218882	0.884316	-0.247515	0.804509	0.999755
BB1869	18.6457	-0.557201	0.493635	-1.12877	0.258994	0.999755
BB1870	48.1163	-0.31261	0.320551	-0.975227	0.329448	0.999755
BB1871	114.183	-0.0793116	0.226381	-0.350346	0.726079	0.999755
BB1873	51.7131	-0.314817	0.317849	-0.990461	0.321949	0.999755
BB1874	90.2437	0.244519	0.239489	1.021	0.307253	0.999755
BB1878	7.68298	0.111545	0.830005	0.13439	0.893094	0.999755
BB1881	5.92018	0.623468	1.03769	0.600821	0.547959	0.999755
BB1885	63.9393	0.174765	0.298704	0.58508	0.558494	0.999755
BB1886	20.7167	0.208473	0.473116	0.440639	0.659474	0.999755
BB1891	8.62046	0.130087	0.738358	0.176184	0.860149	0.999755
BB1893	28.1052	0.191828	0.451204	0.425147	0.670729	0.999755
BB1894	60.7505	-0.208436	0.280908	-0.742009	0.458082	0.999755
BB1895	20.0007	0.378214	0.521253	0.725586	0.468092	0.999755
BB1896	35.0333	-0.181939	0.376431	-0.483326	0.628864	0.999755
BB1897	6.06213	-0.426799	0.945349	-0.451472	0.651649	0.999755
BB1905	9.8779	0.117952	0.71061	0.165987	0.868167	0.999755
BB1906	89.3784	-0.16946	0.250691	-0.675973	0.499058	0.999755
BB1907	13.0829	0.258947	0.624662	0.41454	0.678479	0.999755
BB1909	15.5606	-0.0905129	0.566308	-0.15983	0.873015	0.999755
BB1910	8.62056	-0.00287021	0.750484	-0.00382448	0.996949	0.999755
BB1912	96.1599	-0.0834567	0.256265	-0.325666	0.744677	0.999755
BB1913	49.3183	0.104595	0.324882	0.321947	0.747493	0.999755
BB1914	139.3	0.119987	0.211672	0.566856	0.570812	0.999755
BB1915	82.0199	0.30852	0.263534	1.1707	0.241719	0.999755
BB1916	49.8158	0.137137	0.854207	0.160543	0.872453	0.999755
BB1918	10.2897	0.0855875	0.673128	0.127149	0.898823	0.999755
BB1919	54.2197	0.225538	0.29891	0.754534	0.450529	0.999755
BB1920	7.92828	0.22949	0.838758	0.273606	0.784387	0.999755
BB1921	8.08791	0.256137	0.867796	0.295158	0.767873	0.999755
BB1922	99.3997	-0.181993	0.228189	-0.797555	0.425129	0.999755
BB1924	31.8044	-0.336499	0.388726	-0.865646	0.386684	0.999755
BB1925	29.5899	-0.108832	0.4354	-0.249958	0.80262	0.999755
BB1926	28.969	0.240692	0.41435	0.58089	0.561314	0.999755
BB1927	49.5028	0.244033	0.337817	0.722381	0.47006	0.999755
BB1928	26.9139	-0.397837	0.455658	-0.873105	0.382606	0.999755
BB1929	47.0935	-0.113308	0.31619	-0.358353	0.720079	0.999755
BB1930	78.7412	0.179943	0.276985	0.649651	0.515918	0.999755
BB1931	71.5545	-0.241358	0.273583	-0.882214	0.377661	0.999755
BB1934	88.7693	0.204696	0.241775	0.846638	0.397197	0.999755
BB1935	67.8459	-0.00577954	0.278409	-0.0207591	0.983438	0.999755
BB1936	57.6803	-0.176571	0.351706	-0.502041	0.615639	0.999755
BB1937	89.5164	0.144061	0.252859	0.569727	0.568863	0.999755
BB1938	16.057	0.210051	0.604661	0.347386	0.728301	0.999755
BB1939	11.9966	-0.291894	1.88772	-0.154627	0.877115	0.999755
BB1940	5.71486	0.97793	1.13575	0.861044	0.389214	0.999755
BB1943	8.68244	-0.419064	0.777991	-0.538649	0.590129	0.999755
BB1946	43.2659	0.118725	0.327835	0.362148	0.717241	0.999755
BB1949	78.2582	-0.0814594	0.274869	-0.296358	0.766957	0.999755
BB1950	62.5723	-0.16014	0.279161	-0.573649	0.566205	0.999755
BB1951	13.4747	-0.00692914	0.585109	-0.0118425	0.990551	0.999755
BB1952	42.5906	-0.478454	0.398192	-1.20157	0.229532	0.999755
BB1953	83.2139	-0.136321	0.25132	-0.542419	0.58753	0.999755
BB1954	56.7011	0.060912	0.329416	0.184909	0.8533	0.999755
BB1955	22.4141	0.185497	0.452778	0.409685	0.682037	0.999755
BB1956	11.3815	-0.656389	0.661901	-0.991672	0.321358	0.999755
BB1957	17.5869	0.183354	0.519063	0.35324	0.723909	0.999755
BB1959	35.1088	-0.116412	0.382884	-0.30404	0.761097	0.999755
BB1960	28.8687	0.130923	0.426556	0.306931	0.758896	0.999755
BB1965	8.92213	0.216895	0.755984	0.286904	0.774186	0.999755
BB1966	16.6629	-0.442656	0.568693	-0.778374	0.436349	0.999755
BB1967	28.9264	0.0613682	0.412165	0.148892	0.881639	0.999755
BB1970	19.087	0.240834	0.491165	0.490333	0.623899	0.999755
BB1971	5.58098	0.462557	0.957178	0.483251	0.628917	0.999755
BB1972	16.0808	0.222831	0.598255	0.372468	0.709544	0.999755
BB1975	218.417	0.0921109	0.19461	0.47331	0.635992	0.999755
BB1976	28.8203	0.570189	0.485448	1.17456	0.240169	0.999755
BB1978	16.4674	0.235308	0.557409	0.422147	0.672918	0.999755
BB1979	939.742	-0.0273887	0.1866	-0.146778	0.883308	0.999755
BB1981	6.65581	-0.54555	0.888663	-0.613899	0.539282	0.999755
BB1983	57.778	-0.199215	0.300845	-0.662187	0.507851	0.999755
BB1984	15.5498	-0.0939525	0.565967	-0.166004	0.868154	0.999755
BB1986	171.498	-0.155279	0.215541	-0.720413	0.471271	0.999755
BB1987	35.5371	-0.173239	0.370417	-0.467686	0.640009	0.999755
BB1988	48.3939	0.204925	0.314261	0.652085	0.514346	0.999755
BB1989	12.4943	-0.137259	0.652766	-0.210274	0.833454	0.999755
BB1990	14.2672	0.262061	0.584278	0.448521	0.653777	0.999755
BB1992	18.906	0.225103	0.491788	0.457724	0.647151	0.999755
BB1995	5.16041	-1.29947	1.10116	-1.1801	0.237962	0.999755
BB1996	15.3742	0.375684	0.569267	0.659943	0.50929	0.999755
BB1997	5.53707	-0.365106	0.955541	-0.382094	0.702392	0.999755
BB1998	14.2716	-0.160427	0.610642	-0.262718	0.792768	0.999755
BB1999	8.25486	-0.765031	0.780236	-0.980513	0.326833	0.999755
BB2003	22.0366	-0.234122	0.463694	-0.504905	0.613625	0.999755
BB2004	33.6355	-0.0725234	0.402193	-0.18032	0.856901	0.999755
BB2005	19.2423	0.0223756	0.483964	0.0462341	0.963124	0.999755
BB2006	14.0361	-0.127299	0.575553	-0.221177	0.824955	0.999755
BB2008	12.3036	0.708541	0.665669	1.0644	0.287146	0.999755
BB2009	12.1245	-0.29493	0.731685	-0.403084	0.686887	0.999755
BB2011	33.4465	0.33777	0.400015	0.844393	0.39845	0.999755
BB2012	467.392	-0.0887531	0.19103	-0.464603	0.642216	0.999755
BB2014	110.1	0.144122	0.230029	0.626539	0.530962	0.999755
BB2015	11.6791	0.242225	0.718342	0.3372	0.735966	0.999755
BB2017	28.6735	-0.22785	0.41714	-0.546219	0.584915	0.999755
BB2018	62.553	-0.00878064	0.293514	-0.0299156	0.976134	0.999755
BB2019	62.7363	0.194761	0.281169	0.692682	0.488509	0.999755
BB2020	299.745	-0.0165986	0.165578	-0.100246	0.920149	0.999755
BB2021	57.8391	0.0784566	0.28921	0.271279	0.786176	0.999755
BB2022	69.4871	0.050781	0.270163	0.187964	0.850905	0.999755
BB2023	39.613	0.303121	0.345637	0.876992	0.380491	0.999755
BB2026	15.7569	-0.48139	0.534935	-0.899905	0.368171	0.999755
BB2028	19.3646	-0.499577	0.491978	-1.01545	0.309893	0.999755
BB2031	13.39	0.0898455	0.670845	0.133929	0.893459	0.999755
BB2033	28.3638	-0.545582	0.444315	-1.22792	0.219479	0.999755
BB2036	32.0668	0.0909314	0.393559	0.231049	0.817277	0.999755
BB2037	12.6322	0.159543	0.608437	0.262217	0.793154	0.999755
BB2041	51.0534	0.315287	0.322444	0.977803	0.328172	0.999755
BB2042	25.376	-0.269679	0.447854	-0.60216	0.547068	0.999755
BB2043	23.9137	-0.141043	0.436116	-0.323406	0.746388	0.999755
BB2044	20.8273	0.31798	0.482109	0.65956	0.509536	0.999755
BB2046	44.5827	0.0280028	0.368452	0.0760011	0.939418	0.999755
BB2048	16.3294	0.158378	0.536761	0.295063	0.767946	0.999755
BB2049	8.00645	-0.294444	0.774808	-0.380022	0.703929	0.999755
BB2050	6.66428	-0.179287	0.878337	-0.204121	0.838259	0.999755
BB2052	14.3018	-0.63238	0.57714	-1.09571	0.273205	0.999755
BB2053	8.50093	-0.523356	0.818775	-0.639194	0.522697	0.999755
BB2054	14.855	-0.159402	0.578406	-0.275588	0.782865	0.999755
BB2055	42.5453	0.0944226	0.350936	0.26906	0.787884	0.999755
BB2056	7.39695	0.396659	0.865808	0.458138	0.646853	0.999755
BB2058	57.4902	0.167721	0.297536	0.563698	0.57296	0.999755
BB2059	9.25263	0.539015	0.807074	0.667863	0.504221	0.999755
BB2060	47.6436	0.0439874	0.32097	0.137045	0.890995	0.999755
BB2061	33.6387	0.390541	0.375096	1.04118	0.297794	0.999755
BB2062	10.3027	-0.319594	0.673587	-0.474466	0.635168	0.999755
BB2073	30.1879	-0.246235	0.393862	-0.625181	0.531852	0.999755
BB2074	6.37211	0.783408	0.944764	0.82921	0.406986	0.999755
BB2076	64.9172	-0.174877	0.272751	-0.641159	0.521419	0.999755
BB2077	7.77465	-0.782529	0.841257	-0.93019	0.352273	0.999755
BB2078	5.81466	-0.213051	0.916572	-0.232444	0.816193	0.999755
BB2080	65.9871	-0.123769	0.313093	-0.39531	0.692614	0.999755
BB2081	71.8053	0.305476	0.294498	1.03728	0.299606	0.999755
BB2082	73.6557	-0.247848	0.27022	-0.91721	0.359033	0.999755
BB2083	32.7161	-0.181318	0.378634	-0.478873	0.632029	0.999755
BB2085	784.405	-0.0377172	0.190986	-0.197487	0.843447	0.999755
BB2086	59.9388	0.298266	0.349873	0.852496	0.393939	0.999755
BB2087	252.826	-0.108435	0.172625	-0.628153	0.529904	0.999755
BB2088	180.147	0.125124	0.197818	0.632521	0.527047	0.999755
BB2089	74.1678	0.0363824	0.275909	0.131864	0.895092	0.999755
BB2090	101.691	-0.0810712	0.231864	-0.34965	0.726602	0.999755
BB2100	5.11082	-1.12067	1.07048	-1.04689	0.29515	0.999755
BB2101	33.3456	-0.0468403	0.376444	-0.124428	0.900976	0.999755
BB2104	104.819	0.0631116	0.256282	0.246258	0.805482	0.999755
BB2105	89.3228	-0.326854	0.271473	-1.204	0.228589	0.999755
BB2106	5.51164	-0.519052	1.00759	-0.515142	0.606454	0.999755
BB2107	56.512	0.0937264	0.290838	0.322263	0.747254	0.999755
BB2110	27.4182	0.225744	0.442215	0.510486	0.609711	0.999755
BB2112	94.2667	0.211536	0.27835	0.759966	0.447275	0.999755
BB2113	11.9535	0.240884	0.663585	0.363004	0.716602	0.999755
BB2114	33.6884	-0.099109	0.371282	-0.266937	0.789518	0.999755
BB2115	19.7714	0.434478	0.497304	0.873668	0.382299	0.999755
BB2116	124.908	-0.0292609	0.220569	-0.132661	0.894462	0.999755
BB2117	64.7835	0.188435	0.295579	0.637513	0.523791	0.999755
BB2118	30.3116	-0.364509	0.413668	-0.881164	0.378229	0.999755
BB2119	87.6756	-0.0143495	0.239754	-0.0598509	0.952274	0.999755
BB2120	19.2748	0.274004	0.510716	0.536509	0.591607	0.999755
BB2121	75.5846	0.194573	0.280836	0.692835	0.488413	0.999755
BB2125	11.461	-0.330788	0.650057	-0.50886	0.610851	0.999755
BB2126	17.3171	-0.160018	0.513594	-0.311565	0.755371	0.999755
BB2127	11.1514	0.169462	0.680382	0.249069	0.803307	0.999755
BB2128	14.6145	0.18486	0.581005	0.318172	0.750354	0.999755
BB2130	56.9971	-0.25789	0.308763	-0.835235	0.403585	0.999755
BB2132	26.0745	-0.164531	0.437507	-0.376065	0.706869	0.999755
BB2133	183.085	-0.205704	0.195034	-1.05471	0.291558	0.999755
BB2134	246.362	0.0484508	0.180039	0.269112	0.787843	0.999755
BB2135	21.8197	-0.0723364	0.455567	-0.158783	0.87384	0.999755
BB2136	20.163	-0.371268	0.552079	-0.672491	0.501271	0.999755
BB2138	19.1427	-0.286621	0.516538	-0.554888	0.578972	0.999755
BB2139	57.5113	-0.130195	0.317316	-0.410301	0.681585	0.999755
BB2140	10.6915	-0.0507638	0.666227	-0.076196	0.939263	0.999755
BB2141	11.2578	0.308437	0.664503	0.464161	0.642532	0.999755
BB2144	7.89735	-0.768889	0.829133	-0.927341	0.353749	0.999755
BB2146	43.8026	0.0531349	0.335122	0.158554	0.87402	0.999755
BB2147	439.942	-0.078873	0.151308	-0.521275	0.602175	0.999755
BB2148	38.7397	0.12777	0.354062	0.360867	0.718199	0.999755
BB2149	22.9845	0.00628428	0.447495	0.0140432	0.988795	0.999755
BB2150	163.098	0.136944	0.189764	0.721656	0.470506	0.999755
BB2151	96.2915	-0.269592	0.23032	-1.17051	0.241796	0.999755
BB2152	50.6678	-0.189284	0.319722	-0.592026	0.553833	0.999755
BB2153	11.0978	0.17666	0.694057	0.254532	0.799084	0.999755
BB2155	70.1716	0.0599102	0.299719	0.199888	0.841568	0.999755
BB2156	59.8714	0.0909435	0.297267	0.305932	0.759656	0.999755
BB2157	24.5688	-0.16318	0.448332	-0.363971	0.71588	0.999755
BB2158	17.8354	0.338839	0.51991	0.651727	0.514577	0.999755
BB2161	10.011	-0.190388	0.70662	-0.269434	0.787595	0.999755
BB2162	10.0338	0.494374	0.76982	0.642195	0.520747	0.999755
BB2163	16.0979	0.393201	0.584253	0.672997	0.500949	0.999755
BB2164	15.3412	-0.142566	0.564849	-0.252398	0.800734	0.999755
BB2165	19.4131	-0.336862	0.489156	-0.68866	0.491038	0.999755
BB2168	284.314	-0.041732	0.202923	-0.205654	0.837061	0.999755
BB2169	22.0583	0.399109	0.459556	0.868466	0.385139	0.999755
BB2170	57.889	0.203212	0.309567	0.656442	0.51154	0.999755
BB2171	7.43933	0.213161	0.859432	0.248025	0.804115	0.999755
BB2172	115.118	-0.186093	0.215212	-0.864695	0.387206	0.999755
BB2174	37.923	-0.156397	0.358636	-0.436088	0.662773	0.999755
BB2175	39.1618	0.0544514	0.355402	0.153211	0.878232	0.999755
BB2178	490.407	0.0488665	0.147123	0.332148	0.739778	0.999755
BB2179	8.03	0.828689	0.926543	0.894389	0.371114	0.999755
BB2180	35.5915	-0.0768229	0.379475	-0.202445	0.839569	0.999755
BB2181	9.36329	0.554473	0.751791	0.737537	0.460796	0.999755
BB2182	42.8384	-0.173879	0.328881	-0.528698	0.597015	0.999755
BB2183	31.7846	-0.106436	0.401151	-0.265327	0.790758	0.999755
BB2184	43.9863	0.0846427	0.332808	0.254329	0.799241	0.999755
BB2185	27.856	-0.175093	0.412755	-0.424206	0.671415	0.999755
BB2198	87.8866	0.00158049	0.242823	0.0065088	0.994807	0.999755
BB2199	32.6184	0.457793	0.402341	1.13782	0.255195	0.999755
BB2201	11.1292	0.153507	0.739799	0.207498	0.835621	0.999755
BB2201A	12.234	-0.609722	0.646273	-0.943443	0.345454	0.999755
BB2207	5.7438	-0.961731	1.01885	-0.943934	0.345203	0.999755
BB2214	12.01	0.624897	0.698187	0.895029	0.370772	0.999755
BB2217	78.096	-0.264969	0.260526	-1.01705	0.309128	0.999755
BB2218	5.14854	-0.118529	2.14131	-0.0553536	0.955857	0.999755
BB2227	7.00654	0.746012	0.8686	0.858867	0.390414	0.999755
BB2230	25.4724	-0.160783	0.426306	-0.377155	0.706059	0.999755
BB2232	7.45893	-0.808431	1.60844	-0.502616	0.615234	0.999755
BB2234	43.6842	-0.0177991	0.33309	-0.0534364	0.957384	0.999755
BB2237	5.72581	0.518987	1.05158	0.493529	0.621639	0.999755
BB2238	16.6149	-0.268011	0.532708	-0.50311	0.614887	0.999755
BB2247	14.6874	-0.626498	0.569819	-1.09947	0.271564	0.999755
BB2248	8.97688	0.770083	0.780966	0.986064	0.324102	0.999755
BB2249	272.105	-0.0135858	0.173666	-0.0782294	0.937646	0.999755
BB2252	14.4652	-0.016423	0.571366	-0.0287434	0.977069	0.999755
BB2253	125.258	-0.0630962	0.208817	-0.302161	0.762529	0.999755
BB2254	58.0486	-0.0654237	0.291478	-0.224455	0.822403	0.999755
BB2255	275.423	-0.156433	0.185768	-0.84209	0.399737	0.999755
BB2257	7.86734	-0.0690169	0.816269	-0.0845517	0.932618	0.999755
BB2270	8.18239	-0.771931	0.812557	-0.950003	0.342111	0.999755
BB2271	18.7463	-0.155174	0.492717	-0.314935	0.752811	0.999755
BB2272	62.2363	0.244887	0.289489	0.845926	0.397594	0.999755
BB2273	72.6062	-0.0161397	0.276176	-0.0584399	0.953398	0.999755
BB2276	69.5638	0.129814	0.270727	0.479504	0.63158	0.999755
BB2277	12.733	0.5794	0.637493	0.908873	0.363417	0.999755
BB2278	11.7838	0.281398	0.640202	0.439546	0.660266	0.999755
BB2279	9.41797	0.868503	0.74311	1.16874	0.242508	0.999755
BB2280	39.9281	0.204601	0.372371	0.549455	0.582693	0.999755
BB2281	6.79964	0.0044441	1.81825	0.00244417	0.99805	0.999755
BB2283	24.5917	-0.17264	0.455746	-0.378809	0.70483	0.999755
BB2284	27.8473	0.00540298	0.449524	0.0120193	0.99041	0.999755
BB2285	5.98507	-0.461231	0.931787	-0.494996	0.620603	0.999755
BB2293	16.9916	0.423909	0.557008	0.761047	0.446629	0.999755
BB2296	21.0608	0.241398	0.468485	0.515273	0.606362	0.999755
BB2297	9.15563	0.0501878	0.721469	0.0695634	0.944541	0.999755
BB2300	11.7776	-0.357642	0.62107	-0.575848	0.564718	0.999755
BB2303	772.132	-0.131893	0.189806	-0.694883	0.487129	0.999755
BB2304	169.043	-0.00112918	0.481271	-0.00234624	0.998128	0.999755
BB2305	76.3673	0.180257	0.266796	0.675636	0.499272	0.999755
BB2307	16.1277	-0.491132	0.532944	-0.921545	0.356766	0.999755
BB2308	10.8144	-0.969512	1.54709	-0.626669	0.530876	0.999755
BB2311	491.607	0.116849	0.153435	0.761559	0.446323	0.999755
BB2313	32.3069	0.120933	0.378193	0.319765	0.749147	0.999755
BB2314	9.9905	0.230139	0.681275	0.337807	0.735509	0.999755
BB2315	11.4722	0.0340813	0.639009	0.0533347	0.957465	0.999755
BB2317	6.12449	-0.412124	0.945656	-0.435807	0.662977	0.999755
BB2324	20.9951	0.220399	0.472391	0.46656	0.640815	0.999755
BB2325	18.125	0.115072	0.52198	0.220454	0.825518	0.999755
BB2327	42.1921	-0.046684	0.33456	-0.139538	0.889025	0.999755
BB2332	5.705	0.493614	1.08949	0.45307	0.650499	0.999755
BB2333	22.9186	0.0933455	0.453373	0.205891	0.836876	0.999755
BB2357	8.01686	-0.0133289	0.808413	-0.0164877	0.986845	0.999755
BB2365	26.6677	0.117308	0.435882	0.269128	0.787832	0.999755
BB2366	19.9518	-0.441202	0.562665	-0.784129	0.432965	0.999755
BB2378	10.292	-0.151576	0.680762	-0.222656	0.823803	0.999755
BB2379	7.47233	0.194311	0.84868	0.228957	0.818902	0.999755
BB2382	7.26822	0.62315	0.887561	0.702093	0.482621	0.999755
BB2385	19.0734	-0.0637025	0.506678	-0.125726	0.899949	0.999755
BB2386	15.4101	0.0317642	0.573619	0.0553751	0.95584	0.999755
BB2387	17.0317	0.106157	0.565954	0.187572	0.851213	0.999755
BB2390	6.13993	-0.267073	0.903979	-0.295442	0.767656	0.999755
BB2392	16.5131	0.291731	0.532067	0.548299	0.583487	0.999755
BB2393	20.0428	0.13151	0.516046	0.254841	0.798846	0.999755
BB2394	8.14829	0.399107	0.899674	0.443613	0.657322	0.999755
BB2395	16.0755	-0.497718	0.527481	-0.943576	0.345387	0.999755
BB2398	6.91866	0.906724	0.898074	1.00963	0.312672	0.999755
BB2399	10.1916	0.291369	0.68471	0.425536	0.670446	0.999755
BB2403	16.0938	0.388875	0.533911	0.728351	0.466399	0.999755
BB2405	31.4203	-0.156246	0.439108	-0.355825	0.721972	0.999755
BB2406	40.0209	0.056759	0.35603	0.159422	0.873336	0.999755
BB2407	16.194	0.122795	0.52757	0.232756	0.815951	0.999755
BB2409	34.5164	-0.0676272	0.394074	-0.17161	0.863744	0.999755
BB2410	5.38441	0.608281	0.996936	0.610151	0.541762	0.999755
BB2411	9.97892	-0.402532	1.59645	-0.252141	0.800932	0.999755
BB2413	16.3773	-0.0086525	0.544211	-0.0158991	0.987315	0.999755
BB2414	11.9785	-0.0523679	0.628229	-0.083358	0.933567	0.999755
BB2415	15.829	0.210848	0.536752	0.392822	0.694451	0.999755
BB2419	20.5251	0.614732	0.524374	1.17232	0.24107	0.999755
BB2420	7.37719	0.0468573	0.823641	0.0568905	0.954632	0.999755
BB2421	8.71933	-0.330618	0.739875	-0.446857	0.654978	0.999755
BB2422	18.8006	-0.108062	0.523696	-0.206345	0.836522	0.999755
BB2423	6.52455	-0.910334	0.882658	-1.03135	0.302375	0.999755
BB2424	25.0508	-0.345509	0.44869	-0.770038	0.441277	0.999755
BB2425	5.93686	0.805591	0.99427	0.810233	0.417806	0.999755
BB2426	5.81345	-0.433342	0.962438	-0.450254	0.652527	0.999755
BB2427	55.2214	-0.146102	0.303742	-0.481007	0.630512	0.999755
BB2428	28.3109	-0.0869331	0.404188	-0.215081	0.829704	0.999755
BB2430	23.0345	0.241164	0.461559	0.522498	0.601323	0.999755
BB2432	15.6993	-0.0905137	0.591025	-0.153147	0.878282	0.999755
BB2435	27.3614	0.150991	0.422199	0.35763	0.72062	0.999755
BB2436	13.5544	0.0156324	0.58537	0.0267052	0.978695	0.999755
BB2437	6.09367	-0.413183	0.995537	-0.415035	0.678116	0.999755
BB2446	11.2422	-0.0222814	0.714967	-0.0311643	0.975139	0.999755
BB2448	24.8646	-0.511828	0.440621	-1.1616	0.245396	0.999755
BB2449	15.8029	0.664413	0.574461	1.15659	0.247442	0.999755
BB2450	29.0215	0.0453949	0.402286	0.112842	0.910156	0.999755
BB2451	6.6845	-0.185699	0.854484	-0.217323	0.827956	0.999755
BB2460	14.5552	0.483133	0.57537	0.839691	0.401082	0.999755
BB2461	18.1536	0.197653	0.513167	0.385162	0.700117	0.999755
BB2462	7.9207	-0.571966	0.781756	-0.731643	0.464386	0.999755
BB2463	11.1577	0.903458	0.754576	1.19731	0.231188	0.999755
BB2468	5.83226	1.00815	0.970831	1.03844	0.299066	0.999755
BB2469	10.099	-0.555444	0.715904	-0.775863	0.43783	0.999755
BB2470	10.2269	0.728896	0.748473	0.973843	0.330134	0.999755
BB2471	8.59105	0.0149369	0.754264	0.0198033	0.9842	0.999755
BB2472	16.7417	0.220458	0.541915	0.406813	0.684145	0.999755
BB2476	9.28042	0.282033	0.811048	0.347739	0.728036	0.999755
BB2477	6.42989	0.580809	0.882121	0.658424	0.510266	0.999755
BB2479	61.6288	-0.0621763	0.284487	-0.218555	0.826996	0.999755
BB2480	7.48435	0.218114	0.815313	0.267522	0.789067	0.999755
BB2484	8.11302	-0.291771	0.77854	-0.374767	0.707834	0.999755
BB2485	6.23168	-0.0316776	0.909492	-0.03483	0.972215	0.999755
BB2490	83.1136	0.213793	0.273925	0.780479	0.435109	0.999755
BB2492	20.5727	-0.560203	0.526093	-1.06484	0.28695	0.999755
BB2496	11.6186	0.560436	0.644255	0.869898	0.384356	0.999755
BB2499	9.10929	-0.717621	0.751493	-0.954926	0.339615	0.999755
BB2501	16.4522	0.597164	0.541409	1.10298	0.270035	0.999755
BB2503	102.603	-0.0186199	0.260445	-0.0714927	0.943006	0.999755
BB2504	61.876	-0.130511	0.295812	-0.441195	0.659072	0.999755
BB2505	10.4446	-0.68511	0.66459	-1.03088	0.302598	0.999755
BB2506	60.5273	0.0298433	0.29271	0.101955	0.918792	0.999755
BB2507	61.261	-0.0777371	0.279822	-0.277809	0.781159	0.999755
BB2508	29.8556	0.163463	0.459198	0.355974	0.72186	0.999755
BB2509	306.207	0.166243	0.174458	0.952912	0.340635	0.999755
BB2510	67.2587	0.177664	0.27566	0.644501	0.51925	0.999755
BB2511	25.6108	0.0152965	0.425469	0.035952	0.971321	0.999755
BB2512	9.37265	0.576717	0.744118	0.775035	0.438319	0.999755
BB2513	11.2056	-0.310963	0.647359	-0.480357	0.630974	0.999755
BB2514	11.1795	0.443443	0.775951	0.571484	0.567672	0.999755
BB2515	6.55786	-0.247705	0.928765	-0.266704	0.789697	0.999755
BB2516	19.7147	0.232153	0.524186	0.442882	0.657851	0.999755
BB2517	24.7852	-0.327565	0.438408	-0.747171	0.45496	0.999755
BB2525	19.0564	-0.464209	0.531659	-0.873133	0.382591	0.999755
BB2527	22.1914	0.310504	0.482659	0.64332	0.520016	0.999755
BB2528	47.6018	-0.0820071	0.363844	-0.225391	0.821675	0.999755
BB2529	33.203	-0.143645	0.371252	-0.386921	0.698815	0.999755
BB2530	39.2492	-0.418229	0.353416	-1.18339	0.236654	0.999755
BB2531	14.2773	-0.480647	0.583295	-0.824019	0.409929	0.999755
BB2532	37.4088	0.329947	0.416367	0.792442	0.428103	0.999755
BB2533	44.8389	-0.182433	0.328731	-0.554963	0.57892	0.999755
BB2534	33.6592	-0.0383662	0.380162	-0.100921	0.919613	0.999755
BB2535	79.2367	0.0441202	0.266374	0.165632	0.868446	0.999755
BB2537	222.691	-0.107898	0.189862	-0.568299	0.569832	0.999755
BB2538	348.183	0.0705318	0.155278	0.45423	0.649664	0.999755
BB2554	5.52929	-0.908291	0.961952	-0.944217	0.345059	0.999755
BB2575	11.6048	-0.0225657	0.66566	-0.0338997	0.972957	0.999755
BB2595	9.53098	-1.23689	1.55114	-0.797403	0.425217	0.999755
BB2597	30.0452	0.378494	0.421227	0.898549	0.368893	0.999755
BB2598	64.0095	-0.124454	0.273513	-0.45502	0.649095	0.999755
BB2599	12.2772	-0.259021	0.615493	-0.420836	0.673875	0.999755
BB2600	100.431	0.00895169	0.241347	0.0370906	0.970413	0.999755
BB2601	18.7971	-0.0761901	0.501339	-0.151973	0.879208	0.999755
BB2602	6.07861	0.249638	0.975475	0.255915	0.798017	0.999755
BB2603	65.5478	0.359802	0.296098	1.21514	0.224311	0.999755
BB2604	43.1224	0.120897	0.374502	0.322822	0.74683	0.999755
BB2606	63.4687	-0.0774681	0.275426	-0.281266	0.778506	0.999755
BB2609	68.6347	0.0795599	0.271876	0.292633	0.769803	0.999755
BB2611	31.0856	0.137315	0.384614	0.35702	0.721077	0.999755
BB2612	71.9766	0.0268659	0.265516	0.101184	0.919405	0.999755
BB2613	235.1	0.0155644	0.172636	0.0901569	0.928163	0.999755
BB2614	91.8384	-0.159275	0.264361	-0.602491	0.546848	0.999755
BB2615	51.2295	0.243929	0.342245	0.71273	0.476013	0.999755
BB2616	29.3765	-0.03052	0.396154	-0.0770408	0.938591	0.999755
BB2617	55.5534	0.0369261	0.311081	0.118703	0.905511	0.999755
BB2618	29.5411	0.340335	0.432423	0.787042	0.431257	0.999755
BB2619	15.2882	0.0410394	0.558103	0.0735338	0.941381	0.999755
BB2620	33.3231	-0.182564	0.412376	-0.442713	0.657973	0.999755
BB2621	69.5669	0.0854483	0.276008	0.309586	0.756876	0.999755
BB2622	195.405	-0.12606	0.178285	-0.707068	0.479524	0.999755
BB2623	12.2673	-0.346827	0.620747	-0.558725	0.576349	0.999755
BB2624	52.5359	0.190961	0.30268	0.6309	0.528106	0.999755
BB2625	68.8857	-0.247293	0.277871	-0.889957	0.373489	0.999755
BB2626	14.4336	0.636282	0.602598	1.0559	0.291014	0.999755
BB2628	24.8449	-0.326515	0.431651	-0.756433	0.44939	0.999755
BB2629	9.90942	0.0114811	0.704625	0.016294	0.987	0.999755
BB2635	30.1245	-0.0814153	0.388052	-0.209805	0.83382	0.999755
BB2636	41.1894	-0.269966	0.354358	-0.761847	0.446151	0.999755
BB2638	26.9497	0.414972	0.430542	0.963836	0.335128	0.999755
BB2639	29.3133	0.295188	0.405848	0.727335	0.467021	0.999755
BB2640	28.6495	-0.00929737	0.443698	-0.0209543	0.983282	0.999755
BB2646	202.241	0.198123	0.188202	1.05272	0.292471	0.999755
BB2656	10.1518	-0.324608	0.734801	-0.441763	0.658661	0.999755
BB2657	6.36258	-0.449937	0.943137	-0.477064	0.633317	0.999755
BB2658	12.5438	-0.467464	0.630048	-0.741951	0.458117	0.999755
BB2659	15.0545	0.322556	0.586287	0.550167	0.582205	0.999755
BB2660	41.2674	0.2861	0.342928	0.834285	0.40412	0.999755
BB2661	21.7357	0.373004	0.476038	0.783561	0.433298	0.999755
BB2662	13.1214	-0.734805	0.601623	-1.22137	0.221945	0.999755
BB2663	14.3623	0.365288	0.57474	0.635571	0.525056	0.999755
BB2664	44.3437	-0.0594144	0.353311	-0.168165	0.866454	0.999755
BB2668	194.729	0.133802	0.189307	0.7068	0.479691	0.999755
BB2669	165.775	0.0267244	0.189411	0.141092	0.887797	0.999755
BB2670	41.2701	0.128013	0.35059	0.365134	0.715011	0.999755
BB2676	5.92224	0.610015	0.978535	0.623396	0.533024	0.999755
BB2677	21.8967	0.161454	0.489509	0.329829	0.741529	0.999755
BB2679	19.8338	0.0457524	0.481568	0.0950072	0.924309	0.999755
BB2680	6.71106	0.120532	0.954201	0.126317	0.899481	0.999755
BB2682	8.5657	-0.346898	0.799759	-0.433753	0.664468	0.999755
BB2687	10.1503	0.746964	0.714814	1.04498	0.296033	0.999755
BB2692	11.4745	0.528818	0.666134	0.793862	0.427276	0.999755
BB2694	6.24552	-0.676898	1.02174	-0.662495	0.507654	0.999755
BB2700	12.5178	-0.183754	0.67026	-0.274154	0.783967	0.999755
BB2702	11.603	0.574682	0.661962	0.868149	0.385313	0.999755
BB2719	22.1042	0.153493	0.479839	0.319884	0.749056	0.999755
BB2720	14.6562	0.188731	0.566019	0.333436	0.738805	0.999755
BB2721	6.49196	0.0292581	0.93268	0.0313699	0.974975	0.999755
BB2722	13.1279	-0.0564375	0.609448	-0.0926042	0.926218	0.999755
BB2725	6.63419	-0.228046	0.896565	-0.254355	0.799221	0.999755
BB2726	16.1474	-0.68162	1.08301	-0.629376	0.529103	0.999755
BB2727	40.5797	0.0584637	0.366123	0.159683	0.87313	0.999755
BB2728	16.7975	-0.301664	0.547711	-0.550773	0.581789	0.999755
BB2729	13.4509	0.388412	0.600459	0.646858	0.517724	0.999755
BB2732	6.04161	-0.789508	0.910535	-0.867082	0.385897	0.999755
BB2733	22.4355	0.285458	0.45856	0.62251	0.533607	0.999755
BB2734	9.83507	-0.862587	1.40783	-0.612706	0.540071	0.999755
BB2735	6.52117	-0.86439	0.878912	-0.983477	0.325373	0.999755
BB2737	10.495	-0.702284	0.689788	-1.01812	0.308623	0.999755
BB2742	30.2198	-0.121829	0.409205	-0.297721	0.765916	0.999755
BB2743	32.6489	-0.449932	0.385796	-1.16624	0.243516	0.999755
BB2744	28.1402	0.151876	0.409884	0.370534	0.710985	0.999755
BB2760	28.171	0.165394	0.400432	0.413039	0.679578	0.999755
BB2761	27.4751	0.0415235	0.407788	0.101826	0.918895	0.999755
BB2777	8.8476	-0.5354	0.740502	-0.723023	0.469666	0.999755
BB2784	6.10144	0.276541	0.99672	0.277451	0.781434	0.999755
BB2785	9.57958	-0.0790264	0.702344	-0.112518	0.910413	0.999755
BB2789	8.62881	-0.376913	0.758175	-0.497132	0.619096	0.999755
BB2791	6.56013	0.395157	0.99848	0.395759	0.692283	0.999755
BB2795	15.5801	0.457708	0.562479	0.813733	0.415798	0.999755
BB2796	9.50468	-0.354227	0.729599	-0.485509	0.627315	0.999755
BB2798	38.38	-0.226925	0.344915	-0.657916	0.510592	0.999755
BB2800	774.69	-0.0860375	0.162782	-0.528543	0.597122	0.999755
BB2801	59.5267	0.0940917	0.298304	0.315422	0.752441	0.999755
BB2802	241.808	-0.161909	0.169304	-0.956319	0.338911	0.999755
BB2803	295.738	-0.00194867	0.166817	-0.0116815	0.99068	0.999755
BB2804	104.549	-0.0468114	0.229227	-0.204215	0.838186	0.999755
BB2805	85.9035	0.0120322	0.259577	0.0463531	0.963029	0.999755
BB2806	5.0968	0.251311	1.15566	0.21746	0.82785	0.999755
BB2807	113.347	-0.00961018	0.217735	-0.044137	0.964795	0.999755
BB2809	73.8574	0.141128	0.264443	0.53368	0.593563	0.999755
BB2810	27.3574	0.417316	0.453303	0.920611	0.357253	0.999755
BB2811	154.474	0.0897653	0.19785	0.453704	0.650042	0.999755
BB2812	15.7532	-0.202228	0.569221	-0.355272	0.722386	0.999755
BB2813	23.8054	-0.33078	0.431051	-0.76738	0.442856	0.999755
BB2814	11.1296	-0.136136	0.653452	-0.208334	0.834968	0.999755
BB2815	5.2793	0.332261	1.05219	0.31578	0.752169	0.999755
BB2818	18.1157	0.440439	0.528252	0.833767	0.404412	0.999755
BB2819	16.5121	0.0232172	0.529873	0.0438166	0.965051	0.999755
BB2825	17.6678	0.273899	0.521495	0.525218	0.599432	0.999755
BB2826	11.1872	0.586746	0.682466	0.859744	0.38993	0.999755
BB2827	14.9656	-0.515478	0.575909	-0.895068	0.370751	0.999755
BB2828	13.5666	-0.630142	0.591341	-1.06562	0.286597	0.999755
BB2830	11.9813	0.640553	0.659185	0.971735	0.331182	0.999755
BB2843	6.27372	0.354635	0.902936	0.392757	0.694499	0.999755
BB2844	13.6617	-0.47055	0.645325	-0.729167	0.465899	0.999755
BB2845	31.3	-0.245755	0.394643	-0.622726	0.533464	0.999755
BB2848	13.043	-0.221537	0.630642	-0.351289	0.725372	0.999755
BB2856	6.96121	0.366725	0.897558	0.408581	0.682847	0.999755
BB2857	65.5067	-0.149569	0.274151	-0.545571	0.585361	0.999755
BB2858	11.3822	0.109709	0.638465	0.171833	0.863569	0.999755
BB2868	8.63586	0.152107	0.741274	0.205197	0.837419	0.999755
BB2869	50.2789	0.30758	0.351875	0.874117	0.382055	0.999755
BB2870	107.769	-0.0879438	0.236701	-0.37154	0.710236	0.999755
BB2872	34.9691	-0.250084	0.370125	-0.675675	0.499247	0.999755
BB2875	311.334	-0.191901	0.168243	-1.14062	0.254029	0.999755
BB2876	98.1405	0.0716841	0.238681	0.300334	0.763922	0.999755
BB2878	51.1503	0.0878587	0.330681	0.26569	0.790478	0.999755
BB2881	18.8665	-0.344437	0.51648	-0.666892	0.504841	0.999755
BB2882	199.608	0.0283997	0.19139	0.148387	0.882037	0.999755
BB2883	211.018	0.190974	0.181134	1.05433	0.291734	0.999755
BB2884	20.1556	0.440381	0.530961	0.829403	0.406876	0.999755
BB2886	18.5502	0.168372	0.549448	0.306438	0.759271	0.999755
BB2887	8.43881	0.0856997	0.82028	0.104476	0.916792	0.999755
BB2888	18.8468	-0.106405	0.539354	-0.197283	0.843606	0.999755
BB2891	12.8639	0.394312	0.607826	0.648725	0.516516	0.999755
BB2892	10.0257	-0.178315	0.714005	-0.249739	0.802789	0.999755
BB2894	20.4369	-0.0476116	0.475908	-0.100044	0.92031	0.999755
BB2896	28.104	0.102658	0.419196	0.244894	0.806539	0.999755
BB2897	20.9138	-0.16554	0.502717	-0.329291	0.741936	0.999755
BB2898	128.149	-0.264074	0.242205	-1.09029	0.275586	0.999755
BB2900	32.4248	0.191866	0.385256	0.498021	0.618469	0.999755
BB2901	35.8122	-0.291686	0.359009	-0.812476	0.416519	0.999755
BB2902	86.0895	0.0747268	0.256723	0.291079	0.770991	0.999755
BB2903	54.0603	-0.220299	0.310647	-0.709163	0.478223	0.999755
BB2906	8.58255	-0.478606	0.766416	-0.624473	0.532317	0.999755
BB2907	12.2743	-0.161221	0.628229	-0.256628	0.797466	0.999755
BB2908	13.9036	0.151305	0.618406	0.244669	0.806713	0.999755
BB2910	28.401	-0.0836099	0.412221	-0.202828	0.83927	0.999755
BB2911	110.609	0.120109	0.230557	0.520951	0.602401	0.999755
BB2912	65.4752	-0.321628	0.286131	-1.12406	0.260987	0.999755
BB2913	11.1343	-0.241084	0.656577	-0.367182	0.713483	0.999755
BB2915	27.8579	-0.206373	0.399997	-0.515937	0.605898	0.999755
BB2918	10.9427	-0.380137	0.657623	-0.578046	0.563233	0.999755
BB2925	7.23142	-0.75816	0.82307	-0.921137	0.356979	0.999755
BB2933	10.211	0.486876	0.722921	0.673484	0.50064	0.999755
BB2934	11.3932	-0.116505	0.707907	-0.164576	0.869277	0.999755
BB2935	532.417	-0.109012	0.412948	-0.263985	0.791792	0.999755
BB2936	37.4767	-0.238667	0.387362	-0.616133	0.537807	0.999755
BB2937	6.42885	0.0595408	0.900223	0.06614	0.947266	0.999755
BB2938	13.7918	0.026161	0.644566	0.040587	0.967625	0.999755
BB2941	7.87303	0.817992	0.902215	0.906649	0.364592	0.999755
BB2946	104.917	-0.287474	0.25915	-1.10929	0.267303	0.999755
BB2947	15.1036	0.55489	0.583923	0.950281	0.34197	0.999755
BB2948	11.8648	0.402653	0.64615	0.623158	0.533181	0.999755
BB2949	33.0412	0.229464	0.39858	0.575702	0.564816	0.999755
BB2950	15.4245	-0.541817	0.623147	-0.869486	0.384581	0.999755
BB2951	7.89393	0.473906	0.817295	0.579846	0.562018	0.999755
BB2954	42.1852	-0.0193577	0.339984	-0.056937	0.954595	0.999755
BB2955	22.79	0.0670198	0.462747	0.14483	0.884845	0.999755
BB2956	61.3143	0.0614902	0.299829	0.205084	0.837507	0.999755
BB2957	103.345	-0.172713	0.225622	-0.765498	0.443975	0.999755
BB2959	81.2718	-0.117797	0.258025	-0.456536	0.648005	0.999755
BB2961	20.2224	-0.57687	0.48489	-1.18969	0.234168	0.999755
BB2962	16.9928	-0.34336	0.517449	-0.663562	0.50697	0.999755
BB2966	93.8017	0.0554034	0.244201	0.226876	0.82052	0.999755
BB2967	12.3441	-0.184877	0.715982	-0.258215	0.796241	0.999755
BB2968	22.4964	0.291257	0.496517	0.5866	0.557472	0.999755
BB2970	14.3218	-0.481133	0.612258	-0.785834	0.431965	0.999755
BB2971	62.3559	-0.0173497	0.315245	-0.0550356	0.95611	0.999755
BB2972	17.1081	0.0579407	0.519894	0.111447	0.911262	0.999755
BB2973	83.8303	-0.228955	0.246503	-0.928812	0.352986	0.999755
BB2974	34.1417	-0.337696	0.368731	-0.915831	0.359755	0.999755
BB2975	16.8862	-0.411199	0.521923	-0.787854	0.430782	0.999755
BB2979	19.5045	0.0879452	0.546185	0.161017	0.87208	0.999755
BB2985	13.0498	-0.112424	0.653245	-0.172101	0.863358	0.999755
BB2987	8.34922	0.616124	0.8064	0.764043	0.444841	0.999755
BB2995	154.137	0.00733212	0.191465	0.0382948	0.969453	0.999755
BB2996	21.551	0.463413	0.501513	0.924029	0.355471	0.999755
BB2998	23.6627	-0.351569	0.446654	-0.787117	0.431213	0.999755
BB3003	23.7135	0.407999	0.447837	0.911042	0.362273	0.999755
BB3004	17.87	0.0754433	0.523888	0.144007	0.885495	0.999755
BB3005	25.3313	0.273647	0.450807	0.607017	0.54384	0.999755
BB3006	15.1874	-0.38929	0.544325	-0.71518	0.474498	0.999755
BB3007	76.5813	0.081332	0.269872	0.301373	0.76313	0.999755
BB3008	10.6931	-0.140004	0.675288	-0.207326	0.835756	0.999755
BB3010	8.04362	0.263668	0.782997	0.336742	0.736311	0.999755
BB3011	8.61392	-0.131934	0.763451	-0.172813	0.862798	0.999755
BB3013	18.2655	-0.638212	0.525947	-1.21345	0.224957	0.999755
BB3014	22.4176	0.124816	0.448906	0.278045	0.780978	0.999755
BB3016	8.53049	0.358675	0.810757	0.442396	0.658203	0.999755
BB3017	29.8269	0.411647	0.407945	1.00907	0.312939	0.999755
BB3018	77.605	-0.303131	0.259216	-1.16941	0.242237	0.999755
BB3019	44.872	0.226951	0.35032	0.647839	0.517089	0.999755
BB3020	119.556	0.0117033	0.21606	0.0541669	0.956802	0.999755
BB3021	9.84369	0.00383454	0.721805	0.00531243	0.995761	0.999755
BB3022	30.6796	-0.213807	0.401096	-0.533058	0.593993	0.999755
BB3023	20.1546	-0.285274	0.533351	-0.534871	0.592739	0.999755
BB3024	72.6626	-0.0659252	0.272241	-0.242158	0.808658	0.999755
BB3025	22.3376	-0.471971	0.471054	-1.00195	0.31637	0.999755
BB3026	27.4445	-0.0701326	0.42938	-0.163334	0.870255	0.999755
BB3027	5.97847	0.639521	0.967934	0.660707	0.5088	0.999755
BB3028	9.31391	-0.745694	0.71222	-1.047	0.2951	0.999755
BB3029	17.7562	0.337413	0.523564	0.644454	0.519281	0.999755
BB3030	55.6899	0.0139542	0.641899	0.0217389	0.982656	0.999755
BB3035	46.3845	0.399898	0.359216	1.11325	0.2656	0.999755
BB3036	21.5572	0.37037	0.502049	0.737717	0.460687	0.999755
BB3037	15.3639	0.575924	0.578915	0.994834	0.319817	0.999755
BB3038	29.4019	0.23444	0.452512	0.518085	0.604399	0.999755
BB3046	16.6074	-0.0823114	0.555777	-0.148102	0.882263	0.999755
BB3047	88.0304	0.175922	0.242614	0.725111	0.468384	0.999755
BB3050	11.3776	0.0304087	0.698376	0.043542	0.965269	0.999755
BB3052	31.5911	0.204219	0.386218	0.528767	0.596967	0.999755
BB3053	16.2116	0.626533	0.586633	1.06802	0.285513	0.999755
BB3058	9.20526	0.0314858	0.781249	0.0403019	0.967852	0.999755
[truncated: 2,867 more rows]

## Sheet: RB50 vs mutant in LB_2
Feature ID	Fold Change (original values)	P-value	Fold change	Weighted difference	Bonferroni	FDR p-value correction	Database
aadA4	-1.07	0.8	-1.05	-7.24e-07	1	1	UniProtKB
aat	-1.02	1	-1	-1.09e-07	1	1	UniProtKB
aatA	-1.09	1	-1.06	-1.39e-07	1	1	UniProtKB
aatB_1	-1.32	0.47	-1.29	-8.59e-07	1	1
aatB_2	-1.06	1	-1.04	-1.86e-07	1	1
accA_1	-1.03	0.89	-1.01	-2.07e-06	1	1
accA_2	-1.13	0.13	-1.11	-1.43e-05	1	0.86
accB_1	-1.25	0.68	-1.22	-4.98e-07	1	1
accB_2	-1.04	0.76	-1.02	-4.26e-06	1	1
accC_1	1.13	0.36	1.15	2.92e-06	1	1
accC_2	-1.06	1	-1.04	-3.5e-08	1	1
accC_3	-1.05	0.94	-1.03	-5.48e-07	1	1
accD	-1.07	0.51	-1.04	-1.31e-05	1	1	UniProtKB
aceA	-1.17	0.2	-1.15	-7.74e-06	1	1	UniProtKB
aceE_1	1.07	0.09	1.09	6.22e-05	1	0.78
aceE_2	1.14	0.67	1.16	7.91e-07	1	1
aceF	1.17	0.00387	1.19	0.000148	1	0.11	UniProtKB
aceK	-1.07	0.46	-1.05	-9.17e-06	1	1	UniProtKB
ackA	1.03	0.59	1.05	2.97e-06	1	1	UniProtKB
acnA_1	-1.06	0.91	-1.04	-3.34e-07	1	1
acnA_2	1.09	0.05	1.11	3.83e-05	1	0.56
acnA_3	-1.07	0.57	-1.05	-2.87e-06	1	1
acnB	1.03	0.53	1.05	5.36e-06	1	1	UniProtKB
acoD	-1.12	0.54	-1.1	-6.83e-06	1	1	UniProtKB
acpD	1.06	0.45	1.08	3.51e-06	1	1
acpP	-1.05	0.46	-1.04	-8.36e-05	1	1	UniProtKB
acpS	-1.14	0.13	-1.12	-1.56e-05	1	0.88	UniProtKB
acrA	1.07	0.39	1.09	4.31e-06	1	1	UniProtKB
acrB	1.01	0.78	1.02	1.62e-06	1	1	UniProtKB
acyH	1.13	0.03	1.15	0.000105	1	0.37
ada	-1.02	1	-1	-1.39e-08	1	1	UniProtKB
add	-1.01	0.97	1.01	4.02e-07	1	1
adhI	1.03	0.39	1.05	1.54e-05	1	1	UniProtKB
adK	-1.09	0.25	-1.07	-1.7e-05	1	1	UniProtKB
ahpC	1.06	0.08	1.08	0.000207	1	0.71	UniProtKB
ahpD	1.08	0.2	1.09	1.63e-05	1	1	UniProtKB
alaS	-1.03	0.83	-1.01	-5.88e-06	1	1	UniProtKB
alcA	1.12	0.57	1.14	1.52e-06	1	1	UniProtKB
alcB	1.29	0.62	1.3	1.03e-06	1	1
alcC	-1.09	0.9	-1.07	-4.56e-07	1	1	UniProtKB
alcD	1.23	0.6	1.25	7.77e-07	1	1	UniProtKB
alcE	1.06	0.68	1.08	1.19e-06	1	1	UniProtKB
alcR	-1	0.95	1.01	3.52e-07	1	1	UniProtKB
aldH	-1.07	0.92	-1.05	-5.3e-07	1	1	UniProtKB
alkB	-1.16	0.54	-1.13	-1.28e-06	1	1	UniProtKB
alkJ	1.09	1	1.1	2.53e-07	1	1	UniProtKB
allA	1	1	1.02	4.39e-08	1	1	UniProtKB
alr	-1.09	0.85	-1.07	-7.15e-07	1	1	UniProtKB
amaB_1	-1.06	0.87	-1.04	-5.96e-07	1	1
amaB_2	1	0.92	1.02	7.94e-07	1	1
amaB_3	-1.39	0.28	-1.35	-2.2e-06	1	1
amiC	1.11	0.02	1.13	5.07e-05	1	0.36	UniProtKB
amn	-1.04	0.81	-1.02	-2.01e-06	1	1	UniProtKB
ampD	1.21	0.07	1.23	7.3e-06	1	0.67	UniProtKB
ampG	-1.14	0.4	-1.12	-3.34e-06	1	1	UniProtKB
amtB	1.27	0.57	1.29	7.7e-07	1	1	UniProtKB
ansB	-1.06	0.63	-1.04	-3.62e-06	1	1	UniProtKB
apaH	-1.09	0.32	-1.07	-9.98e-06	1	1	UniProtKB
apbE	-1.09	0.88	-1.07	-3.32e-07	1	1	UniProtKB
aphA	1	1	1.02	4.19e-08	1	1	UniProtKB
apt	-1.14	0.1	-1.12	-2.09e-05	1	0.79	UniProtKB
aqpZ	-1.18	0.3	-1.16	-3.65e-06	1	1	UniProtKB
argA	1.02	0.63	1.04	4.04e-06	1	1
argB	1.06	0.15	1.08	2.92e-05	1	0.93	UniProtKB
argC	1.03	0.33	1.05	2.14e-05	1	1	UniProtKB
argD	-1.13	0.18	-1.11	-8.41e-06	1	1
argF	-1.09	0.32	-1.07	-9.54e-06	1	1	UniProtKB
argG	-1.01	0.84	1.01	6.8e-06	1	1	UniProtKB
argH_1	-1	0.83	1.01	2.99e-06	1	1
argH_2	-1.22	0.79	-1.18	-2.7e-07	1	1
argJ	-1.07	0.46	-1.05	-7.64e-06	1	1	UniProtKB
argM	-1.19	0.02	-1.17	-2.54e-05	1	0.29
argS	-1.01	0.94	1.01	1.45e-06	1	1	UniProtKB
aroA	-1.15	0.08	-1.13	-1.14e-05	1	0.73	UniProtKB
aroB	-1.01	0.95	1	7.59e-07	1	1	UniProtKB
aroC	-1.01	0.85	1.01	3.07e-06	1	1	UniProtKB
aroE	1.06	0.52	1.08	2.39e-06	1	1	UniProtKB
aroG_1	-1.1	0.28	-1.08	-1.07e-05	1	1
aroG_2	-1.04	0.75	-1.02	-2.26e-06	1	1
aroK	1.01	0.65	1.03	5.43e-06	1	1	UniProtKB
aroQ	-1.06	0.51	-1.04	-8.58e-06	1	1	UniProtKB
arsB	1.04	0.81	1.06	4.68e-07	1	1	UniProtKB
arsC_1	1.07	0.47	1.09	2.84e-06	1	1
arsC_2	-1	0.81	1.02	4.01e-06	1	1
arsH	-1	0.94	1.01	2.95e-07	1	1	UniProtKB
arsR	1.05	0.79	1.07	9.32e-07	1	1	UniProtKB
ascD	-1.1	0.22	-1.08	-1.83e-05	1	1	UniProtKB
asd	-1.11	0.14	-1.08	-2.69e-05	1	0.92	UniProtKB
ask	-1.16	0.02	-1.14	-5.11e-05	1	0.33	UniProtKB
aspC	1.13	0.17	1.15	5.86e-06	1	0.99	UniProtKB
aspS	-1.1	0.21	-1.08	-1.74e-05	1	1	UniProtKB
astE	1.05	0.27	1.07	3.23e-05	1	1	UniProtKB
atoE	-1.09	0.34	-1.07	-8.06e-06	1	1	UniProtKB
atpA	-1.1	0.26	-1.08	-8.42e-05	1	1	UniProtKB
atpB	-1.1	0.24	-1.08	-4.2e-05	1	1	UniProtKB
atpC	-1.11	0.16	-1.09	-7.51e-05	1	0.95	UniProtKB
atpD	-1.11	0.23	-1.09	-6.72e-05	1	1	UniProtKB
atpE	-1.06	0.47	-1.05	-0.000109	1	1	UniProtKB
atpF	-1.08	0.3	-1.07	-8.83e-05	1	1	UniProtKB
atpG	-1.09	0.31	-1.08	-6.63e-05	1	1	UniProtKB
atpH	-1.09	0.36	-1.07	-6.08e-05	1	1	UniProtKB
bacA	-1.07	0.54	-1.05	-5.17e-06	1	1
baf	-1.18	0.15	-1.16	-6.68e-06	1	0.93
bapA	1.11	0.36	1.13	3.4e-06	1	1	UniProtKB
bapB	1.04	0.81	1.05	8.42e-07	1	1	UniProtKB
bapC	1.66	0.000172	1.69	1.6e-05	0.86	0.00906	UniProtKB
basR	1	0.71	1.02	7.55e-06	1	1	UniProtKB
BB0004	-1.1	0.29	-1.08	-7.72e-06	1	1	UniProtKB
BB0016	-1.14	0.42	-1.12	-3.07e-06	1	1
BB0017	-1.1	0.43	-1.08	-4.08e-06	1	1	UniProtKB
BB0018	-1.11	0.44	-1.09	-3.15e-06	1	1	UniProtKB
BB0019	-1.03	0.89	-1.01	-9.95e-07	1	1
BB0020	-1	0.81	1.02	2.84e-06	1	1	UniProtKB
BB0021	-1.12	0.68	-1.1	-1.46e-06	1	1	UniProtKB
BB0022	1.04	0.7	1.06	1.45e-06	1	1	UniProtKB
BB0023	-1.08	0.64	-1.06	-2.14e-06	1	1	UniProtKB
BB0039	-1.17	0.43	-1.15	-2.4e-06	1	1	UniProtKB
BB0040	-1.04	0.77	-1.02	-5.85e-06	1	1	UniProtKB
BB0058	-1.21	0.01	-1.18	-0.000246	1	0.26
BB0059	-1.09	0.43	-1.07	-7.74e-06	1	1	UniProtKB
BB0061	1.05	0.37	1.07	7.4e-06	1	1
BB0062	-1.06	0.82	-1.04	-1.2e-06	1	1	UniProtKB
BB0064	-1.01	0.93	1.01	6.4e-07	1	1
BB0065	-1.08	0.26	-1.06	-3.28e-05	1	1	UniProtKB
BB0066	-1.04	0.84	-1.02	-1.34e-06	1	1	UniProtKB
BB0067	-1	0.81	1.02	2.33e-06	1	1	UniProtKB
BB0070	-1.09	0.31	-1.07	-8.74e-06	1	1	UniProtKB
BB0073	1.07	0.26	1.09	8.83e-06	1	1	UniProtKB
BB0074	1.01	0.75	1.03	2.19e-06	1	1	UniProtKB
BB0076	-1.1	0.57	-1.08	-2.1e-06	1	1	UniProtKB
BB0079	-1.16	0.72	-1.14	-9.5e-07	1	1
BB0080	-1.09	0.84	-1.07	-6.57e-07	1	1	UniProtKB
BB0081	-1.01	1	1.01	1.29e-07	1	1	UniProtKB
BB0082	-1.12	0.35	-1.1	-4.54e-06	1	1	UniProtKB
BB0083	-1	1	1.01	2.41e-07	1	1	UniProtKB
BB0084	-1.08	1	-1.05	-1.01e-07	1	1	UniProtKB
BB0085	1.11	1	1.12	3.36e-07	1	1	UniProtKB
BB0086	-1.17	0.26	-1.15	-4.59e-06	1	1	UniProtKB
BB0087	-1.05	0.81	-1.03	-1.24e-06	1	1
BB0088	-1.04	1	-1.02	-1.68e-07	1	1	UniProtKB
BB0089	-1.12	0.66	-1.1	-1.31e-06	1	1
BB0090	1.05	1	1.07	2.08e-07	1	1	UniProtKB
BB0091	-1.46	0.32	-1.42	-1.43e-06	1	1	UniProtKB
BB0092	-1.13	0.88	-1.1	-4.5e-07	1	1	UniProtKB
BB0093	-1.36	0.47	-1.33	-1.46e-06	1	1
BB0094	-1.05	0.8	-1.03	-1.62e-06	1	1	UniProtKB
BB0097	-1.25	0.15	-1.22	-5.75e-06	1	0.93	UniProtKB
BB0098	1.01	0.77	1.03	5.86e-06	1	1
BB0099	-1.11	0.39	-1.09	-4.33e-06	1	1
BB0100	-1.11	0.21	-1.09	-1.71e-05	1	1	UniProtKB
BB0101	1.04	0.56	1.06	2.89e-06	1	1
BB0102	1	1	1.02	2.98e-07	1	1
BB0103	-1.16	0.48	-1.14	-2.19e-06	1	1	UniProtKB
BB0105	-1.56	0.23	-1.52	-2.02e-06	1	1	UniProtKB
BB0106	-1	1	1.01	1.41e-07	1	1	UniProtKB
BB0107	-1.05	0.93	-1.03	-4.23e-07	1	1
BB0108	1.14	0.48	1.16	1.54e-06	1	1	UniProtKB
BB0109	1.14	0.14	1.17	6.42e-06	1	0.93	UniProtKB
BB0110	1.06	0.32	1.09	7.9e-05	1	1
BB0111	-1.06	0.56	-1.04	-6.2e-06	1	1	UniProtKB
BB0112	-1.14	0.17	-1.12	-8.68e-06	1	0.97	UniProtKB
BB0113	-1.2	0.02	-1.18	-3.2e-05	1	0.3
BB0114	-1.1	0.26	-1.08	-8.15e-06	1	1	UniProtKB
BB0116	-1.05	0.64	-1.03	-6.02e-06	1	1	UniProtKB
BB0117	-1.05	0.75	-1.03	-1.81e-06	1	1
BB0118	1.08	0.2	1.1	9.63e-06	1	1	UniProtKB
BB0119	1.09	0.15	1.11	1.34e-05	1	0.93	UniProtKB
BB0120	1.07	0.17	1.09	1.85e-05	1	0.98	UniProtKB
BB0121	-1.01	0.97	1	7.61e-07	1	1	UniProtKB
BB0122	-1.06	0.58	-1.04	-6.42e-06	1	1	UniProtKB
BB0123	-1.06	0.54	-1.04	-5.67e-06	1	1	UniProtKB
BB0124	1.01	0.74	1.03	2.49e-06	1	1	UniProtKB
BB0125	1.07	0.2	1.09	8.7e-06	1	1	UniProtKB
BB0126	-1.01	0.94	1.01	9.23e-07	1	1	UniProtKB
BB0127	-1.02	0.98	-1	-4.25e-07	1	1	UniProtKB
BB0158	-1	0.84	1.01	1.85e-06	1	1
BB0159	1.06	1	1.08	2.24e-07	1	1
BB0163	1.04	0.46	1.06	4.92e-06	1	1	UniProtKB
BB0164	1.06	0.37	1.08	5.01e-06	1	1	UniProtKB
BB0165	1.03	0.54	1.05	4.28e-06	1	1
BB0166	1.12	0.16	1.14	6.9e-06	1	0.97
BB0167	1.01	0.72	1.03	2.45e-06	1	1
BB0168	1.01	0.74	1.02	6.45e-06	1	1	UniProtKB
BB0169	-1.16	0.05	-1.13	-2.22e-05	1	0.55	UniProtKB
BB0170	-1.04	0.73	-1.02	-4.82e-06	1	1
BB0176	-1.15	0.21	-1.13	-5.63e-06	1	1
BB0177	-1.05	0.67	-1.03	-5.24e-06	1	1
BB0181	1.12	0.01	1.14	7.19e-05	1	0.25
BB0182	1.02	0.61	1.04	3.46e-06	1	1	UniProtKB
BB0183	-1.49	0.58	-1.42	-5.27e-07	1	1	UniProtKB
BB0184	-1.15	1	-1.12	-1.98e-07	1	1	UniProtKB
BB0185	-1.18	0.84	-1.15	-3.74e-07	1	1	UniProtKB
BB0186	1.07	1	1.09	3.22e-07	1	1
BB0187	-1.09	1	-1.07	-2.34e-07	1	1	UniProtKB
BB0189	-1.07	1	-1.05	-3.14e-07	1	1	UniProtKB
BB0190	-1.02	1	1	9.07e-08	1	1
BB0191	-1.01	0.96	1.01	9.19e-07	1	1
BB0193	-1.16	0.24	-1.13	-5.02e-06	1	1	UniProtKB
BB0194	-1.13	0.29	-1.11	-5.15e-06	1	1	UniProtKB
BB0196	-1.12	0.18	-1.1	-9.77e-06	1	1
BB0197	1.02	1	1.04	1.33e-07	1	1	UniProtKB
BB0199	1.09	0.22	1.11	3.18e-05	1	1	UniProtKB
BB0200	1.06	0.21	1.08	1.76e-05	1	1	UniProtKB
BB0201	-1.12	0.34	-1.1	-4.31e-06	1	1	UniProtKB
BB0202	-1.37	0.18	-1.34	-2.94e-06	1	1	UniProtKB
BB0203	-1.51	0.06	-1.47	-3.84e-06	1	0.61	UniProtKB
BB0205	-1.02	1	1	8.77e-08	1	1	UniProtKB
BB0206	-1.08	0.39	-1.06	-7.02e-06	1	1	UniProtKB
BB0208	-1.07	0.68	-1.05	-1.61e-06	1	1
BB0209	-1.33	0.04	-1.3	-1.94e-05	1	0.49	UniProtKB
BB0211	1	0.9	1.02	5.16e-07	1	1	UniProtKB
BB0212	-1.09	0.83	-1.07	-6.91e-07	1	1	UniProtKB
BB0213	-1.84	0.000132	-1.8	-1.14e-05	0.66	0.00777
BB0214	-1.05	0.93	-1.03	-3.89e-07	1	1	UniProtKB
BB0216	1.18	0.2	1.21	3.92e-06	1	1
BB0217	1.11	0.24	1.13	6.02e-06	1	1
BB0218	1.18	0.36	1.2	2.5e-06	1	1
BB0219	1.03	0.84	1.05	5.25e-07	1	1	UniProtKB
BB0220	1.11	0.27	1.13	5.82e-06	1	1	UniProtKB
BB0221	1.14	0.1	1.16	8.22e-06	1	0.79	UniProtKB
BB0222	1.08	0.34	1.1	4.59e-06	1	1	UniProtKB
BB0223	1.2	0.07	1.23	7.46e-06	1	0.64
BB0224	1.2	0.01	1.23	2.03e-05	1	0.23	UniProtKB
BB0225	1.19	0.08	1.21	7.11e-06	1	0.7	UniProtKB
BB0226	1.44	0.01	1.47	9.45e-06	1	0.24	UniProtKB
BB0227	1.07	0.52	1.09	2.31e-06	1	1	UniProtKB
BB0228	1.1	0.47	1.12	5.51e-06	1	1	UniProtKB
BB0229	1.12	0.33	1.14	8.4e-06	1	1
BB0230	1.1	0.51	1.12	3.84e-06	1	1	UniProtKB
BB0231	1.01	0.87	1.03	1e-06	1	1	UniProtKB
BB0232	-1	0.95	1.02	7.74e-07	1	1	UniProtKB
BB0233	-1.07	0.71	-1.05	-2.63e-06	1	1	UniProtKB
BB0234	1.01	0.67	1.03	4.06e-06	1	1	UniProtKB
BB0235	-1.03	0.91	-1.01	-1.28e-06	1	1	UniProtKB
BB0236	-1.2	0.3	-1.17	-3.08e-06	1	1	UniProtKB
BB0237	1.01	0.6	1.03	2.28e-05	1	1
BB0238	-1.1	0.25	-1.08	-1.08e-05	1	1	UniProtKB
BB0239	-1.02	1	-1	-3.29e-07	1	1
BB0240	-1.07	0.51	-1.05	-5.49e-06	1	1	UniProtKB
BB0241	-1.18	0.09	-1.16	-3.74e-05	1	0.74	UniProtKB
BB0242	-1.2	0.04	-1.18	-1.38e-05	1	0.44	UniProtKB
BB0246	-1.11	0.31	-1.09	-5.45e-06	1	1
BB0249	-1.01	0.94	1.01	5.57e-07	1	1	UniProtKB
BB0250	1.04	0.52	1.06	3.55e-06	1	1	UniProtKB
BB0251	-1.03	0.87	-1.01	-1.83e-06	1	1
BB0252	-1.04	0.8	-1.02	-3.33e-06	1	1	UniProtKB
BB0253	1.03	0.6	1.05	4.16e-06	1	1	UniProtKB
BB0254	-1.16	0.05	-1.14	-1.67e-05	1	0.57
BB0255	-1.79	0.03	-1.74	-4.32e-06	1	0.37	UniProtKB
BB0256	-1.18	0.74	-1.16	-6.04e-07	1	1	UniProtKB
BB0257	-1.16	0.71	-1.14	-8.78e-07	1	1	UniProtKB
BB0258	-1.06	0.59	-1.04	-5.12e-06	1	1	UniProtKB
BB0259	-1.12	0.4	-1.1	-3.27e-06	1	1	UniProtKB
BB0260	-1.12	0.67	-1.1	-8.74e-07	1	1
BB0261	1.07	0.66	1.09	1.17e-06	1	1	UniProtKB
BB0262	-1.11	0.46	-1.09	-2.9e-06	1	1	UniProtKB
BB0263	1.03	0.47	1.05	5.34e-06	1	1
BB0264	-1.02	0.94	-1.01	-4.62e-07	1	1	UniProtKB
BB0265	-1.02	0.98	1	8.42e-07	1	1	UniProtKB
BB0268	-1.13	0.11	-1.11	-1.33e-05	1	0.83	UniProtKB
BB0269	-1.14	0.37	-1.12	-3.4e-06	1	1
BB0270	-1.09	0.85	-1.07	-7.27e-07	1	1
BB0271	-1.23	0.82	-1.2	-3.85e-07	1	1	UniProtKB
BB0273	1.41	0.22	1.42	2.07e-06	1	1	UniProtKB
BB0274	1.28	1	1.28	3.59e-07	1	1
BB0275	-1.36	0.68	-1.32	-6.91e-07	1	1	UniProtKB
BB0276	1.01	0.93	1.03	4.42e-07	1	1	UniProtKB
BB0277	-1.04	1	-1.02	-2.88e-07	1	1	UniProtKB
BB0278	1.12	0.86	1.14	4.82e-07	1	1	UniProtKB
BB0279	-1.14	0.6	-1.12	-1.53e-06	1	1	UniProtKB
BB0280	1.08	0.79	1.1	5.62e-07	1	1	UniProtKB
BB0281	1.03	0.84	1.05	5.19e-07	1	1	UniProtKB
BB0282	-1.07	1	-1.05	-2.16e-07	1	1	UniProtKB
BB0283	1.06	0.91	1.08	5.96e-07	1	1	UniProtKB
BB0284	-1.21	0.64	-1.19	-7.41e-07	1	1	UniProtKB
BB0285	-1.11	0.88	-1.09	-3.95e-07	1	1	UniProtKB
BB0286	1.06	1	1.08	3.78e-07	1	1	UniProtKB
BB0287	1.48	0.36	1.48	1.29e-06	1	1	UniProtKB
BB0288	-1.16	1	-1.13	-3.6e-07	1	1	UniProtKB
BB0289	-1.19	0.0068	-1.17	-4.7e-05	1	0.16	UniProtKB
BB0290	-1.03	0.93	-1.01	-5.74e-07	1	1
BB0291	1.6	0.26	1.61	1.51e-06	1	1	UniProtKB
BB0292	-1.1	0.41	-1.08	-4.38e-06	1	1
BB0293	-1.19	0.04	-1.17	-1.36e-05	1	0.45	UniProtKB
BB0297	-1.05	0.7	-1.03	-5.29e-06	1	1
BB0299	-1.01	0.88	1.01	1.86e-06	1	1
BB0302	-1.03	0.96	-1.01	-5.48e-07	1	1	UniProtKB
BB0303	1.1	0.19	1.12	6.85e-06	1	1	UniProtKB
BB0305	-1	0.75	1.02	1.39e-05	1	1
BB0306	-1.14	0.32	-1.12	-4.06e-06	1	1	UniProtKB
BB0307	-1.08	0.63	-1.06	-2.23e-06	1	1	UniProtKB
BB0308	-1.05	0.74	-1.03	-4.11e-06	1	1	UniProtKB
BB0309	1.04	0.38	1.06	8.11e-06	1	1	UniProtKB
BB0310	-1.02	1	-1.01	-7.31e-08	1	1	UniProtKB
BB0312	-1.08	0.37	-1.06	-1.04e-05	1	1
BB0315	1.03	0.81	1.05	8.42e-07	1	1	UniProtKB
BB0317	-1.17	0.26	-1.14	-4.58e-06	1	1	UniProtKB
BB0320	-1.05	1	-1.03	-1.28e-07	1	1	UniProtKB
BB0321	1.19	0.59	1.2	1.1e-06	1	1	UniProtKB
BB0329	-1.07	0.84	-1.05	-4.71e-07	1	1
BB0333	-1.01	1	1.01	3.92e-08	1	1	UniProtKB
BB0334	1.16	0.21	1.18	4.49e-06	1	1	UniProtKB
BB0335	-1.29	0.43	-1.26	-1.45e-06	1	1	UniProtKB
BB0336	-1.4	0.36	-1.37	-1.45e-06	1	1	UniProtKB
BB0337	-1.46	0.31	-1.42	-1.33e-06	1	1	UniProtKB
BB0338	-1.01	1	1	4.51e-08	1	1	UniProtKB
BB0339	1.35	0.66	1.35	6.76e-07	1	1	UniProtKB
BB0340	-1.29	0.08	-1.26	-5.65e-06	1	0.74	UniProtKB
BB0341	-1.03	0.94	-1.01	-5.51e-07	1	1	UniProtKB
BB0342	1.25	0.33	1.27	2.21e-06	1	1	UniProtKB
BB0343	-1.17	0.87	-1.14	-5.12e-07	1	1	UniProtKB
BB0344	1	1	1.02	5.81e-08	1	1
BB0345	1.07	0.75	1.09	7.99e-07	1	1	UniProtKB
BB0346	1.24	0.81	1.25	4.25e-07	1	1	UniProtKB
BB0347	-1.04	1	-1.02	-5.82e-08	1	1	UniProtKB
BB0348	-1.06	1	-1.03	-7.44e-08	1	1	UniProtKB
BB0350	-1.05	0.84	-1.03	-1.1e-06	1	1	UniProtKB
BB0351	-1.05	0.85	-1.03	-8.51e-07	1	1	UniProtKB
BB0352	1.87	9.58e-10	1.91	0.000192	4.8e-06	4.8e-07	UniProtKB
BB0353	1.84	7.95e-10	1.88	0.000129	3.98e-06	4.42e-07	UniProtKB
BB0354	1.46	4.12e-07	1.49	6.2e-05	0.00206	7.63e-05	UniProtKB
BB0355	1.58	0.1	1.59	2.63e-06	1	0.79	UniProtKB
BB0356	-1.07	1	-1.05	-2.78e-07	1	1	UniProtKB
BB0357	-1.13	1	-1.1	-1.61e-07	1	1	UniProtKB
BB0358	-1.25	0.57	-1.22	-1.06e-06	1	1	UniProtKB
BB0359	-1.16	0.66	-1.14	-1.14e-06	1	1	UniProtKB
BB0360	-1.46	0.00364	-1.43	-1.04e-05	1	0.1	UniProtKB
BB0363	1.04	0.58	1.06	2.44e-06	1	1	UniProtKB
BB0364	-1.24	0.44	-1.22	-1.74e-06	1	1	UniProtKB
BB0365	-1.18	0.76	-1.15	-6.32e-07	1	1	UniProtKB
BB0366	-1.04	1	-1.02	-1.74e-07	1	1	UniProtKB
BB0367	-1.06	1	-1.04	-1.62e-07	1	1	UniProtKB
BB0368	-1.06	1	-1.04	-2.17e-07	1	1	UniProtKB
BB0369	1.03	0.9	1.05	3.14e-07	1	1	UniProtKB
BB0370	-1.22	0.58	-1.19	-1.01e-06	1	1	UniProtKB
BB0371	1.16	0.67	1.18	8.37e-07	1	1	UniProtKB
BB0372	1.02	1	1.03	1.64e-07	1	1
BB0373	-1.09	1	-1.07	-2.67e-07	1	1
BB0374	1.05	0.49	1.07	3.42e-06	1	1	UniProtKB
BB0375	-1.1	0.74	-1.07	-6.54e-07	1	1	UniProtKB
BB0376	-1.02	0.95	-1.01	-1.85e-06	1	1	UniProtKB
BB0377	1	0.91	1.01	3.32e-06	1	1	UniProtKB
BB0378	1.01	0.8	1.03	1.6e-06	1	1	UniProtKB
BB0379	1.02	0.68	1.03	2.75e-06	1	1	UniProtKB
BB0380	1.21	0.18	1.23	4.01e-06	1	1	UniProtKB
BB0381	1.05	0.39	1.07	7.62e-06	1	1
BB0382	-1	0.89	1.02	8.76e-07	1	1
BB0386	1.01	0.61	1.03	1.22e-05	1	1	UniProtKB
BB0387	-1.1	0.25	-1.08	-9.55e-06	1	1
BB0388	-1.54	0.61	-1.48	-6.69e-07	1	1	UniProtKB
BB0389	-1.07	1	-1.05	-2.09e-07	1	1	UniProtKB
BB0390	-1.12	1	-1.1	-1.86e-07	1	1	UniProtKB
BB0391	1.04	1	1.06	1.11e-07	1	1	UniProtKB
BB0392	-1.06	1	-1.04	-8.62e-08	1	1	UniProtKB
BB0393	-1.66	0.1	-1.61	-2.72e-06	1	0.79
BB0394	-1.38	0.01	-1.35	-1.63e-05	1	0.21
BB0395	-1.58	0.0065	-1.56	-6.93e-05	1	0.15
BB0396	-1.66	0.02	-1.64	-3.92e-05	1	0.29
BB0398	-1.08	0.7	-1.06	-1.54e-06	1	1	UniProtKB
BB0399	-1.04	1	-1.02	-2.52e-07	1	1	UniProtKB
BB0400	1.05	0.82	1.07	6.04e-07	1	1	UniProtKB
BB0401	1.04	0.9	1.06	4.32e-07	1	1	UniProtKB
BB0402	-1.06	1	-1.04	-2.68e-07	1	1	UniProtKB
BB0403	1.11	0.48	1.13	2.1e-06	1	1	UniProtKB
BB0404	1.1	0.53	1.12	1.99e-06	1	1
BB0405	1.02	0.81	1.04	1.15e-06	1	1	UniProtKB
BB0406	-1.02	0.98	-1	-1.16e-06	1	1	UniProtKB
BB0407	-1.05	0.8	-1.03	-1.62e-06	1	1
BB0409	1.19	0.11	1.21	6.14e-06	1	0.82	UniProtKB
BB0411	1.34	0.02	1.36	8.3e-06	1	0.28
BB0415	1.05	0.45	1.07	3.84e-06	1	1	UniProtKB
BB0416	1.17	0.27	1.19	3.05e-06	1	1	UniProtKB
BB0417	1.23	0.19	1.26	3.66e-06	1	1	UniProtKB
BB0418	1.3	0.08	1.33	5.05e-06	1	0.69	UniProtKB
BB0421	-1.11	0.25	-1.08	-8.92e-06	1	1
BB0422	-1.02	1	-1	-5.14e-08	1	1	UniProtKB
BB0423	-1.1	0.64	-1.08	-1.86e-06	1	1
BB0424	-1.09	1	-1.06	-2.91e-07	1	1	UniProtKB
BB0425	1.03	1	1.05	1.45e-07	1	1	UniProtKB
BB0426	-1.39	0.47	-1.35	-1e-06	1	1	UniProtKB
BB0427	1.01	1	1.03	9.06e-08	1	1	UniProtKB
BB0428	-1.2	0.26	-1.18	-3.89e-06	1	1	UniProtKB
BB0430	1.11	0.42	1.13	2.79e-06	1	1	UniProtKB
BB0432	1.03	0.65	1.05	1.93e-06	1	1	UniProtKB
BB0433	-1.18	0.26	-1.16	-4.31e-06	1	1	UniProtKB
BB0434	-1.06	0.93	-1.04	-4.99e-07	1	1	UniProtKB
BB0435	-1.01	1	1.01	2.39e-08	1	1	UniProtKB
BB0436	-1.17	0.86	-1.15	-4.6e-07	1	1	UniProtKB
BB0437	-1.05	1	-1.03	-3.23e-07	1	1	UniProtKB
BB0438	1.1	0.14	1.12	9.26e-06	1	0.91	UniProtKB
BB0439	-1.08	0.54	-1.06	-3.5e-06	1	1	UniProtKB
BB0440	-1.13	0.12	-1.11	-1.81e-05	1	0.84
BB0441	-1.06	0.68	-1.04	-2.07e-06	1	1	UniProtKB
BB0442	-1.25	0.27	-1.23	-2.99e-06	1	1
BB0443	1.05	0.52	1.07	3.24e-06	1	1	UniProtKB
BB0444	-1.05	0.94	-1.03	-4.95e-07	1	1	UniProtKB
BB0445	1.06	0.3	1.08	6.51e-06	1	1
BB0446	1.05	0.66	1.07	1.72e-06	1	1
BB0447	1.1	0.45	1.12	2.21e-06	1	1	UniProtKB
BB0448	-1.11	0.71	-1.09	-1.04e-06	1	1	UniProtKB
BB0449	1.09	0.54	1.11	1.85e-06	1	1
BB0450	1.2	0.00571	1.22	1.88e-05	1	0.14	UniProtKB
BB0450A	1.19	0.71	1.2	5.94e-07	1	1
BB0452	1.23	0.1	1.25	1.46e-05	1	0.78	UniProtKB
BB0453	-1.02	1	1	1.58e-07	1	1	UniProtKB
BB0454	-1.71	0.000352	-1.67	-1.3e-05	1	0.02	UniProtKB
BB0455	-1.66	0.00124	-1.62	-9.48e-06	1	0.04	UniProtKB
BB0456	-1.4	0.01	-1.37	-9.42e-06	1	0.21	UniProtKB
BB0457	-1.29	0.02	-1.26	-9.9e-06	1	0.36	UniProtKB
BB0458	-1.22	0.02	-1.2	-2.15e-05	1	0.27	UniProtKB
BB0459	-1.35	0.03	-1.32	-9.14e-06	1	0.38	UniProtKB
BB0460	-1.04	0.95	-1.02	-5.19e-07	1	1	UniProtKB
BB0461	-1.08	0.85	-1.06	-7.37e-07	1	1	UniProtKB
BB0462	-1.08	0.79	-1.06	-8.29e-07	1	1	UniProtKB
BB0463	-1.18	0.56	-1.16	-1.15e-06	1	1
BB0464	-1.02	1	-1	-2.56e-08	1	1	UniProtKB
BB0465	-1.18	0.58	-1.16	-1.24e-06	1	1	UniProtKB
BB0466	1.03	0.71	1.05	1.76e-06	1	1	UniProtKB
BB0467	1.13	0.57	1.15	1.15e-06	1	1
BB0468	-1.04	1	-1.02	-1.34e-07	1	1	UniProtKB
BB0469	-1.29	0.79	-1.25	-3.4e-07	1	1	UniProtKB
BB0470	-1.06	0.58	-1.04	-3.28e-06	1	1	UniProtKB
BB0471	-1.3	0.1	-1.28	-4.97e-06	1	0.78
BB0473	-1.04	0.83	-1.02	-1.19e-06	1	1	UniProtKB
BB0474	1.03	1	1.05	1.36e-07	1	1	UniProtKB
BB0475	-1.14	0.87	-1.11	-4.31e-07	1	1	UniProtKB
BB0476	-1.03	1	-1.01	-5.83e-08	1	1	UniProtKB
BB0477	1.02	0.85	1.04	9.86e-07	1	1	UniProtKB
BB0478	-1.04	0.88	-1.02	-4.87e-07	1	1	UniProtKB
BB0479	-1.04	1	-1.02	-1.83e-07	1	1
BB0480	-1.06	0.88	-1.04	-7.77e-07	1	1	UniProtKB
BB0481	-1.32	0.16	-1.29	-3.47e-06	1	0.95	UniProtKB
BB0482	1.31	0.00484	1.33	1.3e-05	1	0.13
BB0483	1.22	0.04	1.24	1.11e-05	1	0.48
BB0484	1.13	0.17	1.15	8.69e-06	1	0.97	UniProtKB
BB0484A	1.03	0.83	1.05	9.91e-07	1	1
BB0485	1.39	9.22e-05	1.42	2.12e-05	0.46	0.0057
BB0486	4.53	0.000547	4.31	4.07e-06	1	0.02
BB0487	-1.22	0.83	-1.19	-4.29e-07	1	1
BB0489	1.21	0.57	1.22	1.08e-06	1	1
BB0490	1.09	0.77	1.1	4.86e-07	1	1	UniProtKB
BB0492	-1.15	0.87	-1.13	-5.06e-07	1	1
BB0494	1.09	0.86	1.1	3.72e-07	1	1	UniProtKB
BB0495	1.14	0.73	1.16	5.3e-07	1	1
BB0496	-1.02	1	-1	-1.43e-07	1	1	UniProtKB
BB0497	1.09	0.44	1.11	3.07e-06	1	1	UniProtKB
BB0498	1.14	0.35	1.16	2.62e-06	1	1
BB0499	-1.02	1	1	7.23e-08	1	1
BB0500	1.09	0.13	1.11	1.5e-05	1	0.88
BB0502	1.36	0.000934	1.39	1.79e-05	1	0.04	UniProtKB
BB0504	-1.13	0.5	-1.11	-1.99e-06	1	1
BB0505	-1.09	0.45	-1.07	-3.97e-06	1	1	UniProtKB
BB0507	1.18	0.00118	1.2	0.000341	1	0.04	UniProtKB
BB0508	1.12	0.05	1.14	1.72e-05	1	0.57
BB0509	-1.05	0.67	-1.03	-3.75e-06	1	1	UniProtKB
BB0510	-1.1	0.32	-1.08	-7.53e-06	1	1
BB0511	-1.1	0.5	-1.08	-2.95e-06	1	1	UniProtKB
BB0512	1.69	1.56e-06	1.72	1.91e-05	0.00781	0.000211	UniProtKB
BB0513	1.24	0.37	1.26	1.93e-06	1	1
BB0514	1.19	0.4	1.21	2.25e-06	1	1	UniProtKB
BB0515	1.12	0.48	1.14	1.8e-06	1	1
BB0516	-1.04	0.9	-1.02	-8.94e-07	1	1	UniProtKB
BB0517	-1.24	0.15	-1.22	-1.23e-05	1	0.94	UniProtKB
BB0518	-1.16	0.37	-1.14	-7.57e-06	1	1	UniProtKB
BB0519	-1.29	0.1	-1.26	-1.35e-05	1	0.79	UniProtKB
BB0520	-1.19	0.18	-1.17	-5.61e-06	1	1	UniProtKB
BB0521	-1.11	0.5	-1.09	-3.18e-06	1	1	UniProtKB
BB0522	-1.12	0.44	-1.1	-3.35e-06	1	1	UniProtKB
BB0523	1.1	0.42	1.12	3.97e-06	1	1	UniProtKB
BB0524	-1.02	1	1	9.73e-08	1	1
BB0525	-1.1	0.42	-1.08	-3.68e-06	1	1	UniProtKB
BB0526	-1.15	0.37	-1.13	-3.19e-06	1	1
BB0527	-1.1	0.54	-1.08	-2.19e-06	1	1
BB0528	-1.16	0.26	-1.14	-4.99e-06	1	1	UniProtKB
BB0529	-1.45	0.61	-1.39	-5.51e-07	1	1
BB0530	-1.51	0.09	-1.47	-3.72e-06	1	0.77	UniProtKB
BB0531	1.37	0.52	1.38	7.77e-07	1	1	UniProtKB
BB0532	-1.07	1	-1.04	-1.61e-07	1	1	UniProtKB
BB0533	-1.44	0.39	-1.4	-1.26e-06	1	1	UniProtKB
BB0534	-1.11	0.8	-1.09	-5.82e-07	1	1	UniProtKB
BB0535	-1.16	0.26	-1.14	-4.29e-06	1	1
BB0536	-1.04	0.92	-1.02	-2.28e-07	1	1	UniProtKB
BB0537	-1.08	0.88	-1.06	-2.69e-07	1	1	UniProtKB
BB0538	1.29	0.37	1.3	1.78e-06	1	1	UniProtKB
BB0539	-1.01	1	1.01	9.53e-08	1	1	UniProtKB
BB0540	1.11	0.76	1.13	5.29e-07	1	1	UniProtKB
BB0541	1.22	0.71	1.23	6.54e-07	1	1	UniProtKB
BB0542	-1.09	0.87	-1.07	-2.83e-07	1	1	UniProtKB
BB0543	1.06	0.36	1.08	4.79e-06	1	1	UniProtKB
BB0544	-1.04	1	-1.02	-2.01e-07	1	1	UniProtKB
BB0545	-1.14	0.88	-1.11	-5.11e-07	1	1
BB0546	-1.26	0.64	-1.23	-9.3e-07	1	1	UniProtKB
BB0547	-1.25	0.65	-1.23	-9.79e-07	1	1	UniProtKB
BB0548	-1.18	0.37	-1.16	-2.8e-06	1	1	UniProtKB
BB0549	-1.07	0.73	-1.05	-1.52e-06	1	1	UniProtKB
BB0550	1.23	0.46	1.25	1.63e-06	1	1
BB0551	-1.11	1	-1.09	-2.85e-07	1	1	UniProtKB
BB0552	-1.06	1	-1.04	-1.58e-07	1	1	UniProtKB
BB0553	-1.05	1	-1.03	-2.04e-07	1	1	UniProtKB
BB0554	-1.2	0.73	-1.17	-5.81e-07	1	1	UniProtKB
BB0555	-1	1	1.02	2.71e-08	1	1	UniProtKB
BB0556	1.07	1	1.09	2.77e-07	1	1	UniProtKB
BB0557	-1.22	0.58	-1.19	-9.94e-07	1	1	UniProtKB
BB0558	1.07	0.8	1.09	6.02e-07	1	1	UniProtKB
BB0559	-1.15	0.78	-1.13	-6.55e-07	1	1	UniProtKB
BB0560	1.07	0.43	1.09	3.57e-06	1	1	UniProtKB
BB0561	-1.02	1	-1	-2.01e-09	1	1
BB0562	1.02	1	1.04	1.56e-07	1	1	UniProtKB
BB0563	1.08	0.8	1.1	6.6e-07	1	1	UniProtKB
BB0564	-1.06	1	-1.04	-3.56e-07	1	1	UniProtKB
BB0565	-1.04	1	-1.02	-1.17e-07	1	1
BB0566	-1.02	1	1	2.46e-08	1	1	UniProtKB
BB0567	-1.08	0.5	-1.06	-4.13e-06	1	1	UniProtKB
BB0568	1.03	1	1.05	2.07e-07	1	1
BB0569	1.03	1	1.04	5.71e-08	1	1	UniProtKB
BB0570	-1.07	1	-1.05	-1.06e-07	1	1	UniProtKB
BB0571	1.02	1	1.04	1.17e-07	1	1	UniProtKB
BB0572	-1.09	1	-1.06	-2.32e-07	1	1	UniProtKB
BB0573	1.05	1	1.06	2.38e-07	1	1	UniProtKB
BB0574	1.94	0.17	1.9	1.33e-06	1	0.97	UniProtKB
BB0575	-1.13	0.88	-1.11	-4.66e-07	1	1
BB0576	1.05	0.45	1.07	4.47e-06	1	1	UniProtKB
BB0577	-1.23	0.38	-1.2	-2.12e-06	1	1
BB0578	1.1	0.61	1.12	1.19e-06	1	1	UniProtKB
BB0579	1.02	0.74	1.04	1.35e-06	1	1
BB0580	1.03	0.73	1.05	1.14e-06	1	1
BB0581	1.17	0.63	1.19	1.22e-06	1	1	UniProtKB
BB0582	1.23	0.29	1.25	2.59e-06	1	1
BB0583	1.03	0.86	1.05	7.23e-07	1	1	UniProtKB
BB0584	-1.21	0.56	-1.19	-1.37e-06	1	1
BB0585	1.01	1	1.03	1.61e-07	1	1	UniProtKB
BB0586	-1.14	0.78	-1.12	-6.07e-07	1	1	UniProtKB
BB0587	-1.48	0.39	-1.44	-1.32e-06	1	1
BB0588	1.12	0.52	1.14	1.66e-06	1	1
BB0589	1.01	1	1.02	1.4e-07	1	1	UniProtKB
BB0590	1.02	0.86	1.04	5.16e-07	1	1
BB0591	-1.17	0.83	-1.15	-3.35e-07	1	1	UniProtKB
BB0592	-1.14	0.68	-1.12	-1.2e-06	1	1	UniProtKB
BB0593	-1.04	0.93	-1.02	-3.54e-07	1	1	UniProtKB
BB0594	-1.34	0.42	-1.31	-1.6e-06	1	1	UniProtKB
BB0595	1.03	1	1.04	1.68e-07	1	1
BB0596	-1.08	1	-1.06	-2.45e-07	1	1	UniProtKB
BB0597	-1.17	0.86	-1.14	-4.36e-07	1	1	UniProtKB
BB0598	1.04	0.71	1.06	1.22e-06	1	1
BB0599	1.15	0.55	1.17	1.63e-06	1	1	UniProtKB
BB0600	-1.02	1	-1	-1.03e-08	1	1	UniProtKB
BB0601	-1.01	1	1.01	1.18e-07	1	1	UniProtKB
BB0602	1.08	0.69	1.1	1.03e-06	1	1	UniProtKB
BB0603	1.07	0.79	1.09	5.32e-07	1	1	UniProtKB
BB0604	1.33	0.11	1.35	4.02e-06	1	0.82
BB0605	-1.22	0.43	-1.19	-1.93e-06	1	1	UniProtKB
BB0606	1.16	0.37	1.18	2.6e-06	1	1	UniProtKB
BB0607	1.03	0.91	1.05	4.05e-07	1	1	UniProtKB
BB0608	1.01	1	1.03	1.56e-07	1	1	UniProtKB
BB0609	-1.03	1	-1.01	-6.65e-08	1	1	UniProtKB
BB0610	1.02	1	1.04	1.97e-07	1	1	UniProtKB
BB0611	-1.05	1	-1.03	-8e-08	1	1	UniProtKB
BB0612	1.19	0.71	1.21	6.12e-07	1	1
BB0613	1.32	0.25	1.33	2.37e-06	1	1	UniProtKB
BB0614	1.14	0.31	1.16	3.43e-06	1	1	UniProtKB
BB0615	1.13	0.39	1.15	2.53e-06	1	1	UniProtKB
BB0616	-1.29	0.44	-1.26	-1.52e-06	1	1	UniProtKB
BB0617	-1.14	0.62	-1.12	-1.2e-06	1	1	UniProtKB
BB0618	-1.08	0.68	-1.06	-1.85e-06	1	1	UniProtKB
BB0619	1.07	0.31	1.09	5.5e-06	1	1	UniProtKB
BB0622	1.07	0.73	1.09	1.18e-06	1	1
BB0623	1	0.94	1.02	4.56e-07	1	1	UniProtKB
BB0624	1.23	0.4	1.25	1.68e-06	1	1	UniProtKB
BB0625	1.01	1	1.03	1.14e-07	1	1	UniProtKB
BB0626	-1.09	0.83	-1.07	-6.69e-07	1	1	UniProtKB
BB0627	1	0.78	1.02	4.36e-06	1	1	UniProtKB
BB0628	1.08	0.73	1.1	7.77e-07	1	1	UniProtKB
BB0629	-1.14	0.73	-1.12	-8.88e-07	1	1	UniProtKB
BB0630	-1.03	0.86	-1.01	-1.87e-06	1	1	UniProtKB
BB0631	-1.01	0.86	1.01	2.1e-06	1	1	UniProtKB
BB0632	-1.18	0.64	-1.16	-6.6e-07	1	1	UniProtKB
BB0633	-1.4	0.37	-1.37	-1.5e-06	1	1	UniProtKB
BB0634	-1.08	0.87	-1.06	-2.6e-07	1	1	UniProtKB
BB0635	-1.49	0.14	-1.45	-2.69e-06	1	0.92	UniProtKB
BB0636	-1.1	1	-1.08	-3.94e-07	1	1	UniProtKB
BB0637	-1.06	1	-1.04	-1.9e-07	1	1	UniProtKB
BB0638	-1.36	0.42	-1.33	-1.17e-06	1	1	UniProtKB
BB0639	-1.06	1	-1.04	-1.49e-07	1	1
BB0640	-1.1	0.89	-1.08	-4.14e-07	1	1
BB0641	1.12	1	1.13	3.36e-07	1	1	UniProtKB
BB0642	-1.03	1	-1.01	-1.6e-08	1	1	UniProtKB
BB0643	-1.18	0.74	-1.16	-5.48e-07	1	1	UniProtKB
BB0644	-1.34	0.41	-1.31	-1.55e-06	1	1	UniProtKB
BB0645	-1.17	0.63	-1.15	-1e-06	1	1	UniProtKB
BB0646	-1.38	0.15	-1.35	-3.45e-06	1	0.94	UniProtKB
BB0647	1.08	0.26	1.1	7.32e-06	1	1	UniProtKB
BB0648	-1.05	0.87	-1.03	-4.9e-07	1	1	UniProtKB
BB0649	-1.02	1	1	4.56e-09	1	1	UniProtKB
BB0650	-1.33	0.56	-1.29	-7.47e-07	1	1	UniProtKB
BB0651	-1.25	0.73	-1.22	-7.3e-07	1	1	UniProtKB
BB0652	-1.01	1	1	1.64e-08	1	1	UniProtKB
BB0653	1.03	1	1.05	1.88e-07	1	1	UniProtKB
BB0654	1.05	0.61	1.06	2.05e-06	1	1	UniProtKB
BB0655	-1.57	0.04	-1.53	-4.29e-06	1	0.47	UniProtKB
BB0656	-2.17	1	-1.86	-3.93e-07	1	1	UniProtKB
BB0657	-1.65	1	-1.49	-2.46e-07	1	1	UniProtKB
BB0658	-1.59	0.73	-1.48	-3.68e-07	1	1	UniProtKB
BB0659	1.21	0.81	1.22	3.91e-07	1	1
BB0660	-1.18	0.67	-1.15	-7.39e-07	1	1	UniProtKB
BB0661	-1.24	0.84	-1.21	-5.07e-07	1	1	UniProtKB
BB0662	-1.03	1	-1.01	-2.19e-08	1	1
BB0664	-1	1	1.01	4.48e-08	1	1	UniProtKB
BB0665	1.06	0.8	1.08	5.42e-07	1	1	UniProtKB
BB0666	-1.03	1	-1.01	-1.61e-08	1	1	UniProtKB
BB0667	-1.05	1	-1.03	-1.27e-07	1	1	UniProtKB
BB0668	-1.32	0.8	-1.28	-4.6e-07	1	1	UniProtKB
BB0669	-1.04	1	-1.02	-2.99e-07	1	1	UniProtKB
BB0670	-1.07	1	-1.04	-2.27e-07	1	1	UniProtKB
BB0671	1.02	1	1.03	2.52e-07	1	1
BB0672	-1.15	0.68	-1.13	-1.22e-06	1	1
BB0674	-1.15	0.82	-1.12	-2.61e-07	1	1	UniProtKB
BB0675	-1.11	0.9	-1.09	-5.89e-07	1	1	UniProtKB
BB0676	-1.2	0.17	-1.18	-5.04e-06	1	1	UniProtKB
BB0677	-1.16	0.76	-1.13	-5.75e-07	1	1	UniProtKB
BB0679	-1.67	0.25	-1.61	-1.38e-06	1	1
BB0680	-1.17	0.86	-1.14	-4.79e-07	1	1	UniProtKB
BB0681	-1.05	1	-1.03	-2.15e-07	1	1
BB0682	-1.23	0.63	-1.2	-7.57e-07	1	1
BB0683	1.04	1	1.06	1.17e-07	1	1
BB0684	1	1	1.02	8.4e-08	1	1
BB0685	-1.11	0.44	-1.09	-3.35e-06	1	1	UniProtKB
BB0688	1	1	1.02	1.22e-07	1	1
BB0689	-1.34	0.46	-1.3	-1.29e-06	1	1	UniProtKB
BB0690	1.02	0.91	1.04	3.01e-07	1	1	UniProtKB
BB0691	-1.11	0.63	-1.09	-1.88e-06	1	1	UniProtKB
BB0692	-1.12	0.31	-1.1	-4.75e-06	1	1	UniProtKB
BB0694	-1	1	1.02	7.9e-08	1	1	UniProtKB
BB0695	1.01	1	1.02	1.29e-07	1	1	UniProtKB
BB0697	-1.55	0.52	-1.49	-9.46e-07	1	1	UniProtKB
BB0698	-1.32	0.69	-1.28	-6.78e-07	1	1	UniProtKB
BB0699	-1.08	0.77	-1.06	-6.72e-07	1	1	UniProtKB
BB0700	-1.25	0.19	-1.23	-4.1e-06	1	1	UniProtKB
BB0701	1.15	0.21	1.17	4.67e-06	1	1
BB0702	-1.16	0.14	-1.14	-7.34e-06	1	0.9	UniProtKB
BB0703	-1.66	0.29	-1.6	-1.13e-06	1	1
BB0704	-1.02	1	-1	-2.26e-10	1	1	UniProtKB
BB0705	-1.43	0.8	-1.38	-5.78e-07	1	1	UniProtKB
BB0706	1.18	0.56	1.2	1.39e-06	1	1	UniProtKB
BB0707	-1.01	1	1.01	1.45e-07	1	1	UniProtKB
BB0710	1.16	0.01	1.18	2.98e-05	1	0.25	UniProtKB
BB0711	1.33	1.41e-05	1.35	4.03e-05	0.07	0.00133	UniProtKB
BB0712	-1.04	0.89	-1.02	-8.18e-07	1	1	UniProtKB
BB0713	-1.47	0.01	-1.44	-7.72e-06	1	0.25	UniProtKB
BB0715	-1.15	0.64	-1.13	-9.17e-07	1	1	UniProtKB
BB0716	-1.01	1	1.01	4.51e-08	1	1	UniProtKB
BB0717	-1.21	0.64	-1.18	-7.68e-07	1	1	UniProtKB
BB0719	-1.32	0.33	-1.29	-1.82e-06	1	1	UniProtKB
BB0720	-1.66	0.22	-1.6	-1.66e-06	1	1	UniProtKB
BB0721	-1.31	0.71	-1.28	-7.83e-07	1	1	UniProtKB
BB0722	-1.12	0.78	-1.09	-4.8e-07	1	1
BB0723	-1.44	0.24	-1.41	-1.73e-06	1	1
BB0724	-1.12	0.8	-1.1	-6.4e-07	1	1
BB0725	1	0.74	1.02	7.91e-06	1	1	UniProtKB
BB0726	1.03	1	1.05	7.27e-08	1	1	UniProtKB
BB0727	1.69	0.69	1.58	3.13e-07	1	1	UniProtKB
BB0729	1.13	1	1.13	1.04e-07	1	1
BB0730	1.3	0.69	1.31	7.41e-07	1	1	UniProtKB
BB0731	1.28	1	1.27	2.55e-07	1	1
BB0733	-1.14	0.73	-1.11	-8.69e-07	1	1	UniProtKB
BB0735	1.07	0.74	1.08	7.13e-07	1	1	UniProtKB
BB0741	1.17	0.08	1.19	8.36e-06	1	0.69	UniProtKB
BB0742	-1.08	1	-1.05	-5.95e-08	1	1	UniProtKB
BB0743	1.04	1	1.06	2.03e-07	1	1	UniProtKB
BB0744	1.08	1	1.1	2.13e-07	1	1	UniProtKB
BB0745	-1.02	1	-1	-1.15e-08	1	1	UniProtKB
BB0746	1	0.88	1.02	9e-07	1	1	UniProtKB
BB0747	-1.28	0.37	-1.25	-1.9e-06	1	1	UniProtKB
BB0748	-1	1	1.02	1.47e-07	1	1
BB0749	1.29	0.25	1.31	2.59e-06	1	1
BB0750	-1.04	1	-1.02	-3.3e-07	1	1	UniProtKB
BB0751	1.15	0.58	1.17	1.31e-06	1	1
BB0752	1.16	0.41	1.18	1.73e-06	1	1	UniProtKB
BB0753	1.04	0.73	1.06	1.19e-06	1	1	UniProtKB
BB0754	1.01	0.73	1.03	2.09e-06	1	1	UniProtKB
BB0755	-1.05	1	-1.03	-1.04e-07	1	1	UniProtKB
BB0756	1	1	1.02	4.7e-08	1	1	UniProtKB
BB0757	1.57	0.58	1.55	6.75e-07	1	1	UniProtKB
BB0758	-1.05	1	-1.03	-6.26e-08	1	1	UniProtKB
BB0759	1.08	1	1.09	9.64e-08	1	1	UniProtKB
BB0761	1.08	1	1.1	1.56e-07	1	1	UniProtKB
BB0762	-1.39	1	-1.33	-3.57e-07	1	1	UniProtKB
BB0763	-1.46	0.58	-1.4	-5e-07	1	1	UniProtKB
BB0764	-1.31	1	-1.26	-2.75e-07	1	1
BB0765	-1.35	1	-1.29	-3.26e-07	1	1	UniProtKB
BB0766	1.02	1	1.03	4.27e-08	1	1
BB0767	-1.62	1	-1.45	-2.08e-07	1	1
BB0768	1.35	0.47	1.37	1.08e-06	1	1	UniProtKB
BB0769	-1.32	0.45	-1.29	-1.2e-06	1	1	UniProtKB
BB0770	-1.29	0.13	-1.27	-4.72e-06	1	0.86	UniProtKB
BB0771	-1.2	0.45	-1.18	-1.95e-06	1	1	UniProtKB
BB0772	-1.26	0.22	-1.24	-3.48e-06	1	1	UniProtKB
BB0773	-1.11	0.63	-1.09	-1.41e-06	1	1	UniProtKB
BB0774	-1.06	0.73	-1.04	-1.54e-06	1	1	UniProtKB
BB0775	1.61	0.31	1.6	1.27e-06	1	1	UniProtKB
BB0776	1.64	0.55	1.6	5.91e-07	1	1	UniProtKB
BB0777	1.1	1	1.11	1.82e-07	1	1	UniProtKB
BB0778	1.13	1	1.14	2.23e-07	1	1	UniProtKB
BB0779	-1.21	1	-1.17	-1.26e-07	1	1	UniProtKB
BB0780	1.02	1	1.03	3.11e-08	1	1	UniProtKB
BB0781	1.51	0.69	1.44	2.69e-07	1	1	UniProtKB
BB0782	-1.01	1	1.01	2.56e-08	1	1
BB0783	-1.45	1	-1.36	-2.28e-07	1	1	UniProtKB
BB0784	-1.01	1	1.01	1.78e-08	1	1	UniProtKB
BB0785	1.28	1	1.26	1.68e-07	1	1	UniProtKB
BB0786	-1.07	1	-1.03	-5.31e-09	1	1
BB0787	1.21	1	1.15	4.34e-08	1	1
BB0788	-1.37	1	-1.31	-2.9e-07	1	1
BB0789	1.4	0.79	1.39	5.21e-07	1	1
BB0790	1.45	0.63	1.45	7.04e-07	1	1	UniProtKB
BB0794	-1	1	1.01	1.5e-08	1	1	UniProtKB
BB0795	-1.33	1	-1.26	-1.93e-07	1	1
BB0796	-1.27	1	-1.2	-1.05e-07	1	1
BB0797	1.31	1	1.29	2.04e-07	1	1
BB0798	1.02	0.63	1.04	2.78e-06	1	1
BB0799	-1.19	0.84	-1.16	-4.08e-07	1	1
BB0800	-1.28	0.57	-1.24	-6.77e-07	1	1
BB0801	1.11	0.68	1.13	7e-07	1	1
BB0802	1.04	1	1.05	3.34e-07	1	1
BB0803	-1.11	1	-1.08	-1.2e-07	1	1
BB0804	1.28	0.79	1.28	4.21e-07	1	1
BB0805	1.02	1	1.04	6.33e-08	1	1
BB0806	-1.19	0.87	-1.16	-6.24e-07	1	1
BB0807	1.48	0.23	1.5	1.91e-06	1	1
BB0808	1.27	0.24	1.29	2.84e-06	1	1
BB0809	1.17	0.53	1.19	1.2e-06	1	1
BB0810	1.13	0.64	1.15	1.07e-06	1	1	UniProtKB
BB0811	1.31	0.66	1.32	6.41e-07	1	1
BB0812	-1.51	0.21	-1.47	-2.12e-06	1	1
BB0813	1.68	1	1.52	2.1e-07	1	1
BB0814	-1.54	1	-1.42	-2.72e-07	1	1
BB0815	1.08	1	1.09	1.47e-07	1	1	UniProtKB
BB0816	-1.12	1	-1.08	-4.14e-08	1	1	UniProtKB
BB0817	-1.23	1	-1.17	-9.34e-08	1	1
BB0818	1.22	1	1.21	2.09e-07	1	1	UniProtKB
BB0819	1.48	0.63	1.47	7.53e-07	1	1	UniProtKB
BB0820	-1.01	1	1.01	9.31e-08	1	1
BB0821	1.01	1	1.03	1.85e-07	1	1	UniProtKB
BB0822	-1.07	0.72	-1.05	-1.12e-06	1	1	UniProtKB
BB0826	-3.06	2e-07	-2.98	-1.8e-05	0.001	4e-05	UniProtKB
BB0827	-1.04	0.91	-1.02	-8.8e-07	1	1
BB0828	1	1	1.02	1.44e-08	1	1
BB0829	-1.33	0.11	-1.31	-4.45e-06	1	0.82
BB0830	1.09	0.68	1.11	1.05e-06	1	1	UniProtKB
BB0831	1.15	0.06	1.17	1.1e-05	1	0.59
BB0832	-1	1	1.01	9.62e-08	1	1	UniProtKB
BB0833	-1.08	0.91	-1.06	-5.27e-07	1	1	UniProtKB
BB0834	1.16	0.39	1.18	2.34e-06	1	1
BB0835	1.21	0.2	1.23	3.91e-06	1	1	UniProtKB
BB0836	1.3	0.06	1.32	5.79e-06	1	0.62	UniProtKB
BB0837	-1.03	0.89	-1.01	-9.85e-07	1	1
BB0838	-1.14	0.35	-1.12	-3.92e-06	1	1
BB0839	-1.09	0.42	-1.07	-4.69e-06	1	1
BB0841	-1.04	0.89	-1.01	-5.58e-06	1	1	UniProtKB
BB0842	-1.02	0.98	-1	-6.06e-07	1	1	UniProtKB
BB0843	-1.02	1	1	1.82e-07	1	1	UniProtKB
BB0844	-1.05	0.82	-1.03	-1.11e-06	1	1	UniProtKB
BB0846	-1.07	0.6	-1.05	-2.96e-06	1	1
BB0847	-1.1	0.68	-1.08	-1.13e-06	1	1	UniProtKB
BB0848	1.06	0.5	1.08	3.01e-06	1	1	UniProtKB
BB0849	-1.03	0.92	-1.01	-1.28e-06	1	1
BB0850	-1.11	0.24	-1.09	-8.36e-06	1	1	UniProtKB
BB0851	-1.23	0.16	-1.2	-4.83e-06	1	0.95	UniProtKB
BB0853	-1.48	0.5	-1.43	-7.7e-07	1	1	UniProtKB
BB0857	1.03	0.44	1.05	8.81e-06	1	1	UniProtKB
BB0858	-1.27	0.44	-1.24	-1.44e-06	1	1	UniProtKB
BB0859	-1.19	0.58	-1.16	-1.33e-06	1	1	UniProtKB
BB0860	-1.06	1	-1.04	-1.74e-07	1	1	UniProtKB
BB0861	-1.16	0.53	-1.14	-1.65e-06	1	1	UniProtKB
BB0862	-1.15	0.28	-1.13	-4.33e-06	1	1
BB0863	1.09	0.78	1.11	5.81e-07	1	1	UniProtKB
BB0864	1.21	0.48	1.23	1.57e-06	1	1	UniProtKB
BB0865	1.1	0.79	1.12	7.27e-07	1	1	UniProtKB
BB0866	1.43	0.13	1.45	2.92e-06	1	0.88	UniProtKB
BB0867	1.28	0.03	1.3	8.31e-06	1	0.38	UniProtKB
BB0869	1.25	0.00846	1.28	1.55e-05	1	0.18	UniProtKB
BB0870	1.06	0.56	1.08	2.46e-06	1	1	UniProtKB
BB0872	-1.05	0.67	-1.04	-2.46e-06	1	1
BB0873	-1.03	0.95	-1.01	-7.5e-07	1	1
BB0874	1.03	0.42	1.05	2.49e-05	1	1
BB0875	1.06	0.19	1.08	2.12e-05	1	1	UniProtKB
BB0877	1.04	0.38	1.06	1.41e-05	1	1	UniProtKB
BB0878	-1.08	0.56	-1.06	-3.44e-06	1	1	UniProtKB
BB0879	-1.02	0.97	-1.01	-3.32e-07	1	1
BB0880	-1.01	0.86	1.01	1.39e-06	1	1	UniProtKB
BB0881	-1.05	0.74	-1.03	-2.68e-06	1	1	UniProtKB
BB0882	1.25	0.02	1.28	9.38e-06	1	0.32	UniProtKB
BB0883	1.02	0.75	1.04	1.46e-06	1	1	UniProtKB
BB0886	1.02	0.53	1.04	8.23e-06	1	1	UniProtKB
BB0887	1.01	0.68	1.03	3.91e-06	1	1	UniProtKB
BB0888	1.09	0.26	1.11	5.49e-06	1	1	UniProtKB
BB0889	-1.08	0.53	-1.06	-3.26e-06	1	1	UniProtKB
BB0890	-1.09	0.3	-1.07	-1.51e-05	1	1	UniProtKB
BB0893	-1.04	1	-1.02	-1.09e-07	1	1	UniProtKB
BB0894	-1.23	0.73	-1.2	-6.56e-07	1	1
BB0895	-1.19	0.64	-1.16	-1.18e-06	1	1	UniProtKB
BB0896	-1.09	0.41	-1.07	-4.37e-06	1	1
BB0898	-1.03	0.84	-1.01	-2.66e-06	1	1
BB0899	-1.13	0.27	-1.11	-5.26e-06	1	1
BB0904	-1.35	0.11	-1.32	-4.22e-06	1	0.82	UniProtKB
BB0905	-1.08	0.37	-1.06	-8.22e-06	1	1
BB0906	-1.09	0.72	-1.07	-9.6e-07	1	1	UniProtKB
BB0907	1.07	0.56	1.09	2.1e-06	1	1
BB0908	1.09	0.38	1.11	3.28e-06	1	1	UniProtKB
BB0909	1.15	0.31	1.17	3.21e-06	1	1
BB0910	1.19	0.01	1.21	1.86e-05	1	0.21	UniProtKB
BB0911	1.18	0.04	1.2	1.04e-05	1	0.45	UniProtKB
BB0912	1.17	0.02	1.19	1.43e-05	1	0.35	UniProtKB
BB0913	1.15	0.05	1.17	1.13e-05	1	0.55	UniProtKB
BB0914	-1.04	1	-1.02	-1.55e-07	1	1	UniProtKB
BB0915	1.24	0.69	1.26	6.35e-07	1	1
BB0916	1.02	1	1.04	2e-07	1	1	UniProtKB
BB0917	1.01	0.89	1.03	6.25e-07	1	1	UniProtKB
BB0918	-1.07	0.84	-1.05	-4.97e-07	1	1	UniProtKB
BB0919	1.06	0.55	1.08	2.56e-06	1	1	UniProtKB
BB0920	1.09	0.34	1.11	4.41e-06	1	1	UniProtKB
BB0921	1.05	0.59	1.07	2.02e-06	1	1	UniProtKB
BB0922	1	0.73	1.02	4.69e-06	1	1	UniProtKB
BB0923	1.03	1	1.05	1.83e-07	1	1	UniProtKB
BB0924	1.1	1	1.11	1.63e-07	1	1	UniProtKB
BB0925	-1.05	1	-1.03	-1.69e-07	1	1	UniProtKB
BB0927	1.07	0.69	1.09	9.39e-07	1	1	UniProtKB
BB0928	-1.06	1	-1.04	-1.61e-07	1	1	UniProtKB
BB0929	-1.1	0.82	-1.08	-5.84e-07	1	1	UniProtKB
BB0930	-1.15	0.76	-1.13	-5.74e-07	1	1	UniProtKB
BB0931	-1.09	0.77	-1.07	-7.8e-07	1	1	UniProtKB
BB0932	1.04	0.91	1.06	5.25e-07	1	1	UniProtKB
BB0933	1.37	0.07	1.39	4.59e-06	1	0.64	UniProtKB
BB0934	1.07	0.21	1.09	1.29e-05	1	1
BB0935	1.12	0.24	1.14	5.23e-06	1	1	UniProtKB
BB0936	1.03	0.58	1.05	2.83e-06	1	1	UniProtKB
BB0937	1.08	0.15	1.1	1.45e-05	1	0.94	UniProtKB
BB0938	1.04	0.45	1.06	6.92e-06	1	1
BB0939	-1.04	0.88	-1.02	-9.54e-07	1	1	UniProtKB
BB0942	1.02	0.76	1.04	1.59e-06	1	1	UniProtKB
BB0944	1.02	0.81	1.04	1.06e-06	1	1
BB0945	-1.17	0.25	-1.15	-5.63e-06	1	1	UniProtKB
BB0946	-1.14	0.37	-1.12	-4.42e-06	1	1	UniProtKB
BB0947	-1.14	0.29	-1.12	-8.06e-06	1	1
BB0948	-1.13	0.34	-1.11	-1.53e-05	1	1	UniProtKB
BB0949	-1.08	0.53	-1.06	-3.22e-06	1	1	UniProtKB
BB0950	-1.06	0.57	-1.04	-3.95e-06	1	1	UniProtKB
BB0955	-1.02	1	-1	-1.34e-07	1	1	UniProtKB
BB0956	1.02	0.62	1.04	3.25e-06	1	1
BB0964	1.05	0.9	1.07	4.71e-07	1	1
BB0965	1.25	0.34	1.26	1.74e-06	1	1	UniProtKB
BB0966	1.28	0.15	1.3	3.96e-06	1	0.95
BB0967	1.06	0.69	1.08	1.32e-06	1	1	UniProtKB
BB0968	-1.27	0.84	-1.24	-5.73e-07	1	1	UniProtKB
BB0969	1.08	0.32	1.1	4.62e-06	1	1	UniProtKB
BB0970	-1.01	1	1	1.1e-07	1	1
BB0971	-1.18	0.58	-1.15	-1.26e-06	1	1	UniProtKB
BB0972	-1.05	0.66	-1.03	-6.49e-06	1	1	UniProtKB
BB0973	1.21	0.5	1.23	1.28e-06	1	1	UniProtKB
BB0974	1.15	0.33	1.17	3.05e-06	1	1	UniProtKB
BB0975	1.16	0.02	1.18	1.59e-05	1	0.36	UniProtKB
BB0976	1.19	0.00829	1.22	0.00028	1	0.18	UniProtKB
BB0977	1.21	0.00116	1.23	0.0004	1	0.04	UniProtKB
BB0979	1.31	8.57e-07	1.34	0.0015	0.00429	0.000134	UniProtKB
BB0980	1.33	0.000248	1.36	0.000592	1	0.01	UniProtKB
BB0981	1.23	0.02	1.25	1.46e-05	1	0.28	UniProtKB
BB0982	-1.21	0.85	-1.18	-5.14e-07	1	1	UniProtKB
BB0983	-1.14	0.87	-1.12	-4.82e-07	1	1	UniProtKB
BB0984	1.01	0.92	1.03	3.13e-07	1	1	UniProtKB
BB0985	1.13	0.3	1.15	2.56e-05	1	1
BB0986	1.01	0.89	1.02	1.64e-06	1	1	UniProtKB
BB0987	1.01	1	1.03	1.2e-07	1	1	UniProtKB
BB0988	-1.38	0.56	-1.34	-8.49e-07	1	1	UniProtKB
BB0989	-1.12	0.88	-1.09	-4.23e-07	1	1	UniProtKB
BB0990	-1.25	0.21	-1.23	-3.92e-06	1	1	UniProtKB
BB0991	-1.17	0.26	-1.15	-4.16e-06	1	1	UniProtKB
BB0992	1.55	0.77	1.52	5.75e-07	1	1	UniProtKB
BB0993	1.38	1	1.27	8.55e-08	1	1	UniProtKB
BB0994	-1.05	1	-1.03	-3.35e-08	1	1	UniProtKB
BB0995	-1.27	1	-1.23	-3.48e-07	1	1	UniProtKB
BB0996	-1.16	1	-1.12	-1.06e-07	1	1	UniProtKB
BB0997	1.59	0.55	1.56	5.79e-07	1	1	UniProtKB
BB0998	1.55	1	1.47	2.63e-07	1	1	UniProtKB
BB0999	1.95	0.11	1.94	2.26e-06	1	0.82
BB1000	1.14	0.32	1.16	3.13e-06	1	1	UniProtKB
BB1001	1.09	1	1.11	3.21e-07	1	1	UniProtKB
BB1002	-1.02	1	-1	-2.5e-08	1	1	UniProtKB
BB1003	-1.02	1	1	2.65e-08	1	1	UniProtKB
BB1004	-1.01	1	1	1.23e-07	1	1	UniProtKB
BB1005	-1.04	1	-1.02	-8.19e-08	1	1	UniProtKB
BB1006	-1.63	0.69	-1.49	-2.92e-07	1	1	UniProtKB
BB1007	-1.16	1	-1.12	-9.62e-08	1	1	UniProtKB
BB1008	1.1	1	1.11	1.44e-07	1	1	UniProtKB
BB1009	1.06	1	1.07	7.68e-08	1	1	UniProtKB
BB1012	1.01	1	1.02	5.79e-08	1	1	UniProtKB
BB1017	1.2	0.72	1.21	6.56e-07	1	1
BB1018	-1.04	1	-1.02	-6.43e-08	1	1	UniProtKB
BB1019	1.04	1	1.06	1.39e-07	1	1	UniProtKB
BB1020	1	0.87	1.02	1.24e-06	1	1	UniProtKB
BB1021	-1.17	0.26	-1.15	-4.13e-06	1	1	UniProtKB
BB1022	-1.12	0.68	-1.1	-9.75e-07	1	1	UniProtKB
BB1023	1.12	1	1.14	2.38e-07	1	1
BB1024	1.16	0.68	1.18	9.46e-07	1	1	UniProtKB
BB1025	1.06	0.89	1.07	4.21e-07	1	1	UniProtKB
BB1026	-1.15	0.74	-1.13	-4.81e-07	1	1	UniProtKB
BB1027	-1.07	0.91	-1.05	-3.99e-07	1	1	UniProtKB
BB1028	1.01	1	1.03	4.7e-08	1	1	UniProtKB
BB1029	-1.46	0.75	-1.39	-4.03e-07	1	1	UniProtKB
BB1030	-1.21	0.76	-1.18	-7.42e-07	1	1	UniProtKB
BB1031	1.29	0.22	1.31	2.76e-06	1	1	UniProtKB
BB1032	1.01	1	1.03	2.63e-07	1	1
BB1033	1.2	0.19	1.22	4.33e-06	1	1	UniProtKB
BB1034	1.11	0.62	1.13	1.29e-06	1	1
BB1035	1.07	1	1.09	3.38e-07	1	1	UniProtKB
BB1036	-1.04	0.89	-1.02	-7.52e-07	1	1	UniProtKB
BB1037	1.11	0.49	1.13	2.14e-06	1	1	UniProtKB
BB1038	1.07	0.81	1.08	6.05e-07	1	1	UniProtKB
BB1039	1.04	0.9	1.06	3.84e-07	1	1	UniProtKB
BB1040	-1.16	1	-1.13	-2.06e-07	1	1	UniProtKB
BB1041	-1.05	0.89	-1.03	-6.56e-07	1	1	UniProtKB
BB1042	-1.02	1	1	9.51e-09	1	1	UniProtKB
BB1043	-1.07	0.89	-1.05	-2.96e-07	1	1	UniProtKB
BB1044	1.07	1	1.09	2.74e-07	1	1	UniProtKB
BB1047	-1.04	1	-1.02	-8.41e-08	1	1	UniProtKB
BB1048	-1.22	0.57	-1.19	-9.39e-07	1	1	UniProtKB
BB1049	-1.13	1	-1.1	-1.41e-07	1	1	UniProtKB
BB1050	-1.11	1	-1.09	-1.25e-07	1	1	UniProtKB
BB1051	-1.27	0.75	-1.22	-2.33e-07	1	1
BB1053	1.44	0.77	1.42	4.49e-07	1	1	UniProtKB
BB1054	1.1	0.68	1.11	1.06e-06	1	1	UniProtKB
BB1056	-1.23	0.01	-1.2	-2.06e-05	1	0.24	UniProtKB
BB1057	-1.11	0.76	-1.09	-8.67e-07	1	1
BB1058	-1.01	0.96	1.01	3.99e-07	1	1	UniProtKB
BB1059	-1.24	1	-1.2	-2.99e-07	1	1	UniProtKB
BB1060	1.13	0.75	1.15	5.85e-07	1	1	UniProtKB
BB1061	2.1	0.21	2.03	1.21e-06	1	1	UniProtKB
BB1062	-1.15	0.86	-1.12	-3.72e-07	1	1	UniProtKB
BB1063	-1.05	1	-1.03	-1.15e-07	1	1
BB1064	1.28	0.61	1.29	9.54e-07	1	1	UniProtKB
BB1065	1.26	0.54	1.28	1.15e-06	1	1	UniProtKB
BB1066	1.47	0.48	1.46	7.43e-07	1	1	UniProtKB
BB1067	-1.67	0.75	-1.56	-5.29e-07	1	1	UniProtKB
BB1068	-1.49	0.65	-1.43	-7.44e-07	1	1	UniProtKB
BB1069	1.32	0.79	1.32	4.2e-07	1	1	UniProtKB
BB1070	1.02	1	1.03	5.01e-08	1	1
BB1071	-1.06	1	-1.04	-5.43e-08	1	1	UniProtKB
BB1072	1.02	1	1.04	5.16e-08	1	1	UniProtKB
BB1073	1.02	1	1.04	2.72e-07	1	1	UniProtKB
BB1074	-1.1	0.3	-1.08	-8.41e-06	1	1	UniProtKB
BB1075	1.11	0.6	1.13	1.21e-06	1	1	UniProtKB
BB1076	1.02	0.92	1.04	3.7e-07	1	1	UniProtKB
BB1077	1.14	0.46	1.16	1.79e-06	1	1	UniProtKB
BB1078	1.51	0.1	1.53	3.33e-06	1	0.79	UniProtKB
BB1079	1.3	0.39	1.32	1.47e-06	1	1	UniProtKB
BB1080	-1.1	0.82	-1.08	-6.54e-07	1	1	UniProtKB
BB1081	1.11	0.86	1.12	4.2e-07	1	1	UniProtKB
BB1082	-1.18	0.56	-1.15	-1.59e-06	1	1	UniProtKB
BB1083	-1.14	0.45	-1.12	-2.18e-06	1	1	UniProtKB
BB1084	-1.01	0.96	1.01	4.06e-07	1	1	UniProtKB
BB1085	-1.58	0.61	-1.51	-6.91e-07	1	1	UniProtKB
BB1086	-1.2	0.74	-1.17	-6.19e-07	1	1	UniProtKB
BB1087	-1.28	0.44	-1.25	-1.39e-06	1	1	UniProtKB
BB1088	-1.26	0.31	-1.23	-2.19e-06	1	1	UniProtKB
BB1089	-1.1	0.9	-1.08	-4.69e-07	1	1	UniProtKB
BB1090	-1.25	0.55	-1.22	-9.64e-07	1	1	UniProtKB
BB1091	1.06	0.57	1.08	2.04e-06	1	1	UniProtKB
BB1092	1.05	0.76	1.06	1.13e-06	1	1	UniProtKB
BB1093	1.18	0.37	1.2	2.44e-06	1	1	UniProtKB
BB1094	-1.16	0.31	-1.14	-3.9e-06	1	1
BB1095	-1.03	1	-1.01	-1.42e-07	1	1	UniProtKB
BB1096	1.08	0.89	1.1	5.43e-07	1	1	UniProtKB
BB1097	-1.19	0.85	-1.16	-4.31e-07	1	1	UniProtKB
BB1098	1.04	1	1.05	2.06e-07	1	1	UniProtKB
BB1099	-1.05	1	-1.03	-9.69e-08	1	1	UniProtKB
BB1101	1.04	0.48	1.06	4.07e-06	1	1	UniProtKB
BB1102	1.05	0.52	1.07	2.88e-06	1	1	UniProtKB
BB1103	-1.08	0.76	-1.06	-1.04e-06	1	1	UniProtKB
BB1104	-1.17	0.44	-1.14	-1.95e-06	1	1	UniProtKB
BB1105	1.03	0.89	1.05	2.89e-07	1	1
BB1106	-1.06	1	-1.04	-2.06e-07	1	1	UniProtKB
BB1107	-1.04	1	-1.02	-9.48e-08	1	1	UniProtKB
BB1110	-1.07	0.83	-1.05	-4.8e-07	1	1	UniProtKB
BB1111	1.08	0.23	1.1	6.56e-06	1	1	UniProtKB
BB1112	1.02	0.78	1.04	8.84e-07	1	1	UniProtKB
BB1113	1.04	0.89	1.06	3.11e-07	1	1	UniProtKB
BB1114	1.12	0.59	1.14	1.2e-06	1	1	UniProtKB
BB1115	1.16	0.71	1.18	5.2e-07	1	1	UniProtKB
BB1116	-1.12	1	-1.09	-1.43e-07	1	1	UniProtKB
BB1117	-1.24	0.82	-1.2	-3.97e-07	1	1
BB1118	-1.33	1	-1.27	-2.63e-07	1	1	UniProtKB
BB1119	-1.31	0.1	-1.28	-5.04e-06	1	0.78	UniProtKB
BB1120	1.1	0.13	1.12	8.85e-06	1	0.88	UniProtKB
BB1121	-1.02	1	1	9.79e-08	1	1	UniProtKB
BB1122	1.09	0.43	1.11	2.98e-06	1	1	UniProtKB
BB1123	1.1	0.36	1.12	3.6e-06	1	1	UniProtKB
BB1124	1.22	0.12	1.25	5.04e-06	1	0.84	UniProtKB
BB1125	1.09	0.66	1.11	1.39e-06	1	1	UniProtKB
BB1126	1.18	0.34	1.2	2.57e-06	1	1	UniProtKB
BB1127	1.2	0.77	1.2	2.52e-07	1	1
BB1128	-1.11	0.72	-1.09	-1.18e-06	1	1
BB1129	1.29	0.18	1.31	3.19e-06	1	1
BB1130	-1.27	0.02	-1.24	-1.07e-05	1	0.32	UniProtKB
BB1131	-1.25	0.1	-1.23	-6.14e-06	1	0.78	UniProtKB
BB1132	-1.23	0.02	-1.21	-1.4e-05	1	0.28
BB1133	-1.09	0.89	-1.07	-3.59e-07	1	1	UniProtKB
BB1134	-1.17	1	-1.14	-2.29e-07	1	1
BB1135	1.47	0.69	1.41	2.56e-07	1	1
BB1136	-1.16	1	-1.12	-1.11e-07	1	1	UniProtKB
BB1137	1.21	0.00792	1.23	1.73e-05	1	0.18
BB1138	1.03	0.59	1.05	3.41e-06	1	1	UniProtKB
BB1139	-1.09	0.82	-1.07	-6.01e-07	1	1	UniProtKB
BB1140	-1.33	0.47	-1.3	-1.38e-06	1	1	UniProtKB
BB1141	1.01	1	1.03	1.37e-07	1	1	UniProtKB
BB1142	-1.14	1	-1.11	-1.71e-07	1	1	UniProtKB
BB1143	-1.18	0.84	-1.15	-3.82e-07	1	1	UniProtKB
BB1144	1.2	0.82	1.21	4.18e-07	1	1	UniProtKB
BB1145	1.2	0.85	1.21	5.46e-07	1	1
BB1146	-1.07	1	-1.05	-1.41e-07	1	1	UniProtKB
BB1147	-1.3	0.8	-1.26	-4.12e-07	1	1	UniProtKB
BB1148	1.09	1	1.1	2.06e-07	1	1	UniProtKB
BB1149	1.05	0.84	1.07	6.92e-07	1	1
BB1150	1.01	0.94	1.03	5.45e-07	1	1	UniProtKB
BB1151	-1.72	0.55	-1.61	-5.83e-07	1	1	UniProtKB
BB1152	-1.93	0.69	-1.72	-3.85e-07	1	1
BB1153	1.11	1	1.11	7.78e-08	1	1	UniProtKB
BB1154	-1.27	0.79	-1.23	-3.27e-07	1	1
BB1155	-1.01	1	1.01	1.01e-08	1	1	UniProtKB
BB1156	1.07	1	1.09	3.48e-07	1	1	UniProtKB
BB1159	1.08	0.71	1.1	6.73e-07	1	1	UniProtKB
BB1160	1.14	0.39	1.16	2.68e-06	1	1	UniProtKB
BB1161	1.07	0.8	1.09	5.8e-07	1	1
BB1162	1.06	0.88	1.08	3.58e-07	1	1	UniProtKB
BB1163	1	1	1.02	2.55e-07	1	1	UniProtKB
BB1164	1.03	0.52	1.05	5.8e-06	1	1	UniProtKB
BB1165	1.1	0.77	1.12	5.47e-07	1	1	UniProtKB
BB1166	-1.02	1	1	1.32e-08	1	1	UniProtKB
BB1168	-1.58	0.01	-1.56	-3.65e-05	1	0.21	UniProtKB
BB1169	-1.48	0.03	-1.45	-6.23e-06	1	0.37	UniProtKB
BB1170	-1.29	0.4	-1.26	-1.7e-06	1	1	UniProtKB
BB1171	-1.01	1	1.01	1.92e-07	1	1	UniProtKB
BB1172	-1	0.89	1.02	8.15e-07	1	1
BB1173	-1.06	0.76	-1.04	-1.49e-06	1	1	UniProtKB
BB1174	-1.09	0.5	-1.07	-2.87e-06	1	1	UniProtKB
BB1175	-1.12	0.38	-1.1	-5.36e-06	1	1	UniProtKB
BB1176	-1.09	0.62	-1.07	-2.58e-06	1	1
BB1177	-1.22	0.17	-1.2	-7.51e-06	1	0.98	UniProtKB
BB1178	-1.39	0.04	-1.36	-6.23e-06	1	0.43
BB1179	-1.24	0.00576	-1.22	-2.59e-05	1	0.14
BB1180	-1.27	0.1	-1.25	-5.88e-06	1	0.79	UniProtKB
BB1181	-1.06	0.81	-1.04	-1.1e-06	1	1
BB1183	1.11	0.07	1.13	2.1e-05	1	0.65	UniProtKB
BB1184	1.23	0.12	1.25	4.9e-06	1	0.86
BB1185	-1.01	1	1.01	1.89e-07	1	1
BB1186	1.11	0.47	1.13	2.45e-06	1	1	UniProtKB
BB1187	1.02	0.87	1.04	6.13e-07	1	1	UniProtKB
BB1188	-1.02	1	-1	-6.96e-09	1	1	UniProtKB
BB1189	-1.02	1	1	3.05e-09	1	1	UniProtKB
BB1190	-1.09	0.6	-1.07	-1.71e-06	1	1
BB1191	1.02	0.78	1.03	2.23e-06	1	1	UniProtKB
BB1192	-1.2	0.63	-1.17	-1.2e-06	1	1
BB1195	-1.02	1	1	1.12e-08	1	1	UniProtKB
BB1196	-1.19	1	-1.16	-3.54e-07	1	1	UniProtKB
BB1197	-1.01	1	1.01	3.73e-08	1	1
BB1198	-1.41	0.54	-1.37	-8.39e-07	1	1	UniProtKB
BB1199	-1.36	0.5	-1.32	-1.05e-06	1	1	UniProtKB
BB1200	-1.12	0.58	-1.1	-1.61e-06	1	1
BB1202	-1.05	1	-1.03	-2.43e-07	1	1	UniProtKB
BB1203	-1.01	1	1.01	8.57e-08	1	1	UniProtKB
BB1204	-1.06	1	-1.04	-9.56e-08	1	1	UniProtKB
BB1205	1.11	0.15	1.13	1.45e-05	1	0.93
BB1206	1.13	0.09	1.15	1.4e-05	1	0.75	UniProtKB
BB1207	1.15	0.36	1.17	2.85e-06	1	1
BB1208	1.34	0.00473	1.36	1.11e-05	1	0.12	UniProtKB
BB1209	-1.06	1	-1.04	-2.03e-07	1	1	UniProtKB
BB1210	-1.03	1	-1.01	-9.46e-08	1	1
BB1211	-1.07	0.92	-1.05	-4.93e-07	1	1	UniProtKB
BB1212	-1.15	0.49	-1.13	-1.77e-06	1	1
BB1213	-1.01	1	1	1.29e-07	1	1	UniProtKB
BB1214	1.22	0.06	1.24	7.17e-06	1	0.62	UniProtKB
BB1215	1.1	0.49	1.12	2.02e-06	1	1	UniProtKB
BB1216	1.06	0.68	1.08	1.24e-06	1	1	UniProtKB
BB1217	1	1	1.02	1.92e-07	1	1	UniProtKB
BB1218	-1.1	0.76	-1.08	-7.74e-07	1	1	UniProtKB
BB1219	-1.07	0.73	-1.05	-1.45e-06	1	1	UniProtKB
BB1220	-1.03	1	-1.01	-3.07e-07	1	1	UniProtKB
BB1221	1.08	0.28	1.1	5.7e-06	1	1
BB1222	1.11	0.22	1.13	7.59e-06	1	1
BB1223	1.03	0.77	1.05	1.01e-06	1	1	UniProtKB
BB1225	1.14	0.87	1.15	6.18e-07	1	1	UniProtKB
BB1226	-1.08	1	-1.06	-1.42e-07	1	1	UniProtKB
BB1227	-1.03	1	-1.01	-4.2e-09	1	1	UniProtKB
BB1228	-1.25	1	-1.2	-1.65e-07	1	1	UniProtKB
BB1229	1.71	0.73	1.63	4.61e-07	1	1	UniProtKB
BB1230	-1.26	0.77	-1.22	-2.66e-07	1	1	UniProtKB
BB1231	-1.09	0.83	-1.07	-6.9e-07	1	1
BB1232	-2.31	0.69	-2	-5.09e-07	1	1	UniProtKB
BB1233	-1.35	0.49	-1.32	-1e-06	1	1
BB1235	-1.09	0.69	-1.07	-1.1e-06	1	1	UniProtKB
BB1236	1.29	0.28	1.31	2.03e-06	1	1
BB1237	-1.06	0.92	-1.04	-4.27e-07	1	1	UniProtKB
BB1240	-1.29	0.18	-1.26	-3.49e-06	1	1	UniProtKB
BB1241	1.02	0.86	1.04	6.16e-07	1	1	UniProtKB
BB1242	-1.04	0.81	-1.02	-2.61e-06	1	1
BB1246	1	0.78	1.02	3.19e-06	1	1	UniProtKB
BB1247	1.14	0.39	1.16	2.2e-06	1	1	UniProtKB
BB1249	1.41	0.000196	1.44	2.74e-05	0.98	0.01
BB1250	-1.56	0.69	-1.44	-2.68e-07	1	1	UniProtKB
BB1251	-3.52	0.18	-2.95	-1e-06	1	1
BB1252	-1.1	0.71	-1.08	-9.75e-07	1	1	UniProtKB
BB1253	-1.04	0.9	-1.02	-6.49e-07	1	1
BB1255	-1.2	0.48	-1.17	-1.66e-06	1	1	UniProtKB
BB1256	-1.29	0.84	-1.26	-6.07e-07	1	1	UniProtKB
BB1257	-1.11	0.81	-1.09	-6.62e-07	1	1
BB1258	-1.41	0.16	-1.38	-3.35e-06	1	0.95	UniProtKB
BB1259	-1.11	0.74	-1.09	-7.57e-07	1	1	UniProtKB
BB1260	-1.19	0.5	-1.16	-1.79e-06	1	1	UniProtKB
BB1261	1.44	0.73	1.4	3.29e-07	1	1	UniProtKB
BB1262	-1.01	1	1.01	6.75e-08	1	1	UniProtKB
BB1263	1.13	0.51	1.15	1.65e-06	1	1	UniProtKB
BB1264	1.17	0.01	1.2	3.19e-05	1	0.25
BB1265	1.15	0.02	1.17	2.29e-05	1	0.3	UniProtKB
BB1266	-1.07	0.74	-1.05	-1.67e-06	1	1
BB1267	1.01	0.81	1.03	1.28e-06	1	1
BB1269	1.19	0.01	1.22	1.57e-05	1	0.24	UniProtKB
BB1270	-1.16	0.51	-1.14	-2.05e-06	1	1	UniProtKB
BB1271	1	1	1.02	1e-07	1	1	UniProtKB
BB1272	-1.14	0.82	-1.11	-2.37e-07	1	1
BB1273	-1.03	1	-1.01	-4.31e-08	1	1	UniProtKB
BB1274	-1.03	1	-1.01	-1.38e-07	1	1	UniProtKB
BB1275	1.15	0.74	1.17	6.06e-07	1	1	UniProtKB
BB1276	1.03	1	1.05	2.9e-07	1	1	UniProtKB
BB1277	1.04	0.82	1.06	5.32e-07	1	1	UniProtKB
BB1278	-1.01	1	1.01	1.58e-07	1	1
BB1279	1.1	0.42	1.12	2.59e-06	1	1
BB1280	-1.07	0.59	-1.05	-1.02e-05	1	1
BB1281	-1.15	0.13	-1.13	-8.76e-06	1	0.86	UniProtKB
BB1282	-1.07	0.65	-1.05	-2.36e-06	1	1	UniProtKB
BB1287	1.1	0.29	1.12	4.72e-06	1	1	UniProtKB
BB1288	1.32	0.81	1.33	5.72e-07	1	1	UniProtKB
BB1289	1.33	0.2	1.35	2.81e-06	1	1	UniProtKB
BB1290	1.26	0.71	1.27	7.45e-07	1	1
BB1291	1.3	0.16	1.32	6.02e-06	1	0.95
BB1292	1.04	0.69	1.06	9.15e-06	1	1
BB1293	-1.17	0.24	-1.14	-4.57e-06	1	1
BB1295	-1.1	1	-1.08	-3.18e-07	1	1	UniProtKB
BB1296	-1.18	0.63	-1.16	-1.1e-06	1	1	UniProtKB
BB1297	1.01	0.78	1.03	1.67e-06	1	1
BB1298	-1.08	0.53	-1.06	-3.14e-06	1	1
BB1299	-1.05	0.88	-1.03	-6.57e-07	1	1	UniProtKB
BB1300	-1.04	0.79	-1.02	-4.49e-06	1	1
BB1301	1.05	0.25	1.07	1.97e-05	1	1
BB1302	1.19	0.04	1.21	9.97e-06	1	0.46	UniProtKB
BB1303	1.01	0.9	1.02	6.72e-07	1	1
BB1304	-1.12	0.34	-1.1	-4.5e-06	1	1
BB1305	1	0.75	1.02	2.17e-06	1	1
BB1306	1	0.85	1.02	9.99e-07	1	1	UniProtKB
BB1307	-1.04	0.84	-1.02	-1.68e-06	1	1	UniProtKB
BB1308	1.23	0.24	1.25	2.97e-06	1	1	UniProtKB
BB1309	1.33	0.05	1.36	5.73e-06	1	0.55	UniProtKB
BB1310	1.28	0.02	1.31	8.92e-06	1	0.32	UniProtKB
BB1311	1.36	0.000247	1.39	2.21e-05	1	0.01	UniProtKB
BB1312	-1.05	0.82	-1.03	-1.08e-06	1	1
BB1313	1.06	0.55	1.08	2.32e-06	1	1	UniProtKB
BB1314	1.19	0.04	1.21	1.33e-05	1	0.45	UniProtKB
BB1315	1.18	0.00112	1.2	0.000387	1	0.04	UniProtKB
BB1316	-1.05	0.74	-1.03	-1.65e-06	1	1	UniProtKB
BB1317	-1.18	0.15	-1.15	-6.95e-06	1	0.93	UniProtKB
BB1318	-1.19	0.25	-1.17	-4.06e-06	1	1	UniProtKB
BB1324	-1.23	0.25	-1.21	-3.39e-06	1	1	UniProtKB
BB1331	1.2	0.00864	1.22	1.81e-05	1	0.18
BB1332	1.16	0.02	1.18	1.83e-05	1	0.3	UniProtKB
BB1333	-1.01	0.95	1.01	2.78e-07	1	1
BB1334	-1.06	0.61	-1.04	-6.71e-06	1	1	UniProtKB
BB1335	-1.04	0.77	-1.03	-1.91e-06	1	1	UniProtKB
BB1336	-1.1	0.68	-1.08	-1.21e-06	1	1	UniProtKB
BB1337	1.08	0.52	1.1	2.06e-06	1	1
BB1338	-1.21	0.25	-1.18	-3.92e-06	1	1
BB1339	-1.44	0.1	-1.41	-5.38e-06	1	0.8
BB1340	1.09	0.09	1.11	2.87e-05	1	0.75	UniProtKB
BB1341	1.11	0.63	1.13	1.33e-06	1	1	UniProtKB
BB1343	1.14	0.47	1.16	1.92e-06	1	1	UniProtKB
BB1344	1.02	0.88	1.04	7.41e-07	1	1	UniProtKB
BB1345	-1.01	1	1.01	4.84e-08	1	1
BB1346	-1.18	0.45	-1.16	-1.81e-06	1	1	UniProtKB
BB1347	-1.02	1	-1.01	-5.76e-08	1	1	UniProtKB
BB1348	-1.02	1	-1	-1.02e-09	1	1	UniProtKB
BB1349	-1.06	0.87	-1.04	-6.2e-07	1	1	UniProtKB
BB1350	1.02	0.89	1.04	8.04e-07	1	1	UniProtKB
BB1351	1.12	0.08	1.14	1.12e-05	1	0.72	UniProtKB
BB1352	-1.03	0.95	-1.01	-4.27e-07	1	1
BB1355	-1.39	0.06	-1.36	-5.58e-06	1	0.57
BB1356	-1.11	0.27	-1.09	-6.48e-06	1	1	UniProtKB
BB1357	-1.09	0.33	-1.07	-6.27e-06	1	1
BB1358	-1.09	0.52	-1.07	-2.88e-06	1	1	UniProtKB
BB1361	1.07	0.1	1.09	9.03e-05	1	0.8	UniProtKB
BB1364	-1.02	1	-1	-2.25e-07	1	1	UniProtKB
BB1368	-1.04	0.77	-1.02	-2.62e-06	1	1
BB1369	1.12	0.01	1.14	0.00103	1	0.24	UniProtKB
BB1370	1.13	0.02	1.15	0.000122	1	0.3	UniProtKB
BB1371	1.23	0.00458	1.26	9.93e-05	1	0.12
BB1373	-1.07	0.46	-1.05	-1.15e-05	1	1	UniProtKB
BB1374	-1.11	0.29	-1.09	-6.29e-06	1	1	UniProtKB
BB1375	1.05	0.7	1.07	1.27e-06	1	1	UniProtKB
BB1377	-1	0.9	1.01	8.03e-07	1	1	UniProtKB
BB1378	-1.03	0.89	-1.01	-2e-06	1	1
BB1379	-1.07	0.68	-1.05	-1.58e-06	1	1	UniProtKB
BB1385	1.07	0.24	1.09	7.27e-06	1	1	UniProtKB
BB1386	1.11	0.11	1.13	1.28e-05	1	0.82
BB1387	1.01	0.79	1.03	1.1e-06	1	1	UniProtKB
BB1388	1.01	0.76	1.03	2.39e-06	1	1
BB1389	-1.06	0.86	-1.04	-5.15e-07	1	1
BB1390	-1.15	0.33	-1.13	-3.87e-06	1	1	UniProtKB
BB1392	1.31	0.000199	1.33	5.86e-05	1	0.01
BB1393	1.12	0.12	1.14	8.02e-06	1	0.84	UniProtKB
BB1394	1.15	0.14	1.18	5.88e-06	1	0.93	UniProtKB
BB1397	1.02	0.59	1.04	6.56e-06	1	1
BB1398	-1.06	0.63	-1.04	-2.71e-06	1	1
BB1399	1.03	0.58	1.05	4.26e-06	1	1
BB1401	-1.08	0.62	-1.06	-2.33e-06	1	1	UniProtKB
BB1402	-1	1	1.02	1.47e-07	1	1	UniProtKB
BB1403	1.23	0.7	1.24	6.61e-07	1	1
BB1404	-1.13	1	-1.11	-2.77e-07	1	1	UniProtKB
BB1406	1.11	0.77	1.13	6.09e-07	1	1	UniProtKB
BB1407	1.05	0.57	1.07	2.21e-06	1	1	UniProtKB
BB1409	-1.04	1	-1.02	-3.7e-07	1	1	UniProtKB
BB1411	1.09	0.47	1.11	2.88e-06	1	1	UniProtKB
BB1412	1.09	0.54	1.11	1.94e-06	1	1	UniProtKB
BB1413	1.02	0.58	1.04	5.69e-06	1	1	UniProtKB
BB1414	1.21	0.17	1.23	4.27e-06	1	0.98	UniProtKB
BB1417	-1.04	0.86	-1.02	-9.55e-07	1	1	UniProtKB
BB1418	-1.03	0.9	-1.02	-8.43e-07	1	1
BB1419	-1.02	1	-1	-7.17e-08	1	1	UniProtKB
BB1420	-1.1	0.9	-1.08	-4.76e-07	1	1	UniProtKB
BB1421	-1.13	0.68	-1.11	-1.04e-06	1	1	UniProtKB
BB1422	-1.22	0.6	-1.19	-1.08e-06	1	1	UniProtKB
BB1423	1.01	1	1.03	2.63e-07	1	1	UniProtKB
BB1424	-1.03	1	-1.01	-3.21e-07	1	1	UniProtKB
BB1425	1.03	0.55	1.05	3.91e-06	1	1
BB1428	-1.1	0.55	-1.08	-2.32e-06	1	1	UniProtKB
BB1430	1.05	0.67	1.07	1.83e-06	1	1	UniProtKB
BB1431	1.33	0.09	1.34	5.51e-05	1	0.75
BB1432	1.1	0.12	1.12	1.48e-05	1	0.84
BB1434	1.21	0.07	1.23	1.31e-05	1	0.64	UniProtKB
BB1435	-1.17	0.23	-1.15	-5e-06	1	1	UniProtKB
BB1436	1.01	0.81	1.02	1.14e-06	1	1	UniProtKB
BB1437	-1	0.88	1.02	8.06e-07	1	1	UniProtKB
BB1439	1.02	0.47	1.04	1.72e-05	1	1	UniProtKB
BB1441	-1.1	0.37	-1.08	-4.89e-06	1	1	UniProtKB
BB1442	-1.14	0.1	-1.12	-1.63e-05	1	0.78
BB1443	-1.15	0.22	-1.13	-5.82e-06	1	1	UniProtKB
BB1444	-1.23	0.06	-1.2	-8.23e-06	1	0.62	UniProtKB
BB1448	-1.04	0.95	-1.02	-4.19e-07	1	1	UniProtKB
BB1450	1.1	0.88	1.12	5.07e-07	1	1	UniProtKB
BB1451	-1.11	0.86	-1.08	-2.81e-07	1	1	UniProtKB
BB1452	-1	1	1.01	3.22e-08	1	1	UniProtKB
BB1453	-1.14	0.34	-1.11	-3.72e-06	1	1
BB1455	-1.11	0.33	-1.09	-4.77e-06	1	1	UniProtKB
BB1456	1.15	0.6	1.17	9.97e-07	1	1	UniProtKB
BB1458	-1.05	0.62	-1.03	-7.28e-06	1	1	UniProtKB
BB1463	1.08	0.17	1.1	1.38e-05	1	1
BB1470	1.01	0.88	1.03	5.3e-07	1	1	UniProtKB
BB1471	1.16	0.41	1.18	1.72e-06	1	1	UniProtKB
BB1472	-1.03	1	-1.01	-7.34e-08	1	1
BB1473	-1.07	0.91	-1.05	-4.34e-07	1	1	UniProtKB
BB1474	1.04	0.55	1.06	2.94e-06	1	1	UniProtKB
BB1475	1.32	2.08e-05	1.35	8.3e-05	0.1	0.00172
BB1476	1.35	1.32e-05	1.38	5.89e-05	0.07	0.00129	UniProtKB
BB1477	1.34	1.84e-05	1.37	3.86e-05	0.09	0.00162	UniProtKB
BB1478	1.05	0.28	1.07	1.03e-05	1	1	UniProtKB
BB1479	1.02	0.87	1.04	6.81e-07	1	1	UniProtKB
BB1481	1.23	0.36	1.25	1.86e-06	1	1	UniProtKB
BB1482	1.12	0.39	1.14	2.64e-06	1	1
BB1483	1.01	1	1.03	2.27e-07	1	1
BB1484	1.67	0.61	1.64	8.3e-07	1	1	UniProtKB
BB1485	1.32	0.77	1.31	3.63e-07	1	1	UniProtKB
BB1486	-1.14	1	-1.11	-2.13e-07	1	1	UniProtKB
BB1487	1.04	1	1.05	1.04e-07	1	1	UniProtKB
BB1488	1.09	0.87	1.11	4.1e-07	1	1
BB1489	1.05	0.89	1.07	3.96e-07	1	1	UniProtKB
BB1490	1	1	1.02	1.76e-07	1	1	UniProtKB
BB1491	-1.02	1	-1	-1.57e-08	1	1	UniProtKB
BB1492	-1.06	1	-1.04	-3.5e-07	1	1	UniProtKB
BB1493	-1.05	0.83	-1.03	-1.2e-06	1	1
BB1494	-1.12	1	-1.1	-3.03e-07	1	1	UniProtKB
BB1495	1.04	0.9	1.06	4.19e-07	1	1	UniProtKB
BB1496	1.05	1	1.07	1.03e-07	1	1	UniProtKB
BB1497	1.1	0.86	1.12	3.61e-07	1	1	UniProtKB
BB1498	-1.31	0.81	-1.27	-4.69e-07	1	1	UniProtKB
BB1499	-1.03	1	-1.01	-2.86e-08	1	1	UniProtKB
BB1500	-1.24	1	-1.2	-3.11e-07	1	1	UniProtKB
BB1501	-1.3	0.42	-1.27	-1.4e-06	1	1	UniProtKB
BB1502	-1.22	0.66	-1.19	-8.84e-07	1	1	UniProtKB
BB1503	-1.02	1	-1	-6.94e-09	1	1
BB1504	-1.66	0.31	-1.6	-1.26e-06	1	1	UniProtKB
BB1505	-1.31	0.56	-1.27	-6.97e-07	1	1	UniProtKB
BB1506	-1.09	0.89	-1.06	-3.49e-07	1	1	UniProtKB
BB1507	1.07	0.88	1.09	3.87e-07	1	1	UniProtKB
BB1508	1.04	0.9	1.06	3.63e-07	1	1
BB1509	1	0.94	1.02	3.62e-07	1	1	UniProtKB
BB1510	1.02	0.58	1.04	4.29e-06	1	1	UniProtKB
BB1511	1.01	0.94	1.02	5.36e-07	1	1
BB1512	-1.12	0.75	-1.1	-9.29e-07	1	1	UniProtKB
BB1513	-1.13	0.71	-1.11	-7.26e-07	1	1	UniProtKB
BB1514	-1.23	0.52	-1.2	-1.19e-06	1	1	UniProtKB
BB1515	-1.36	0.31	-1.33	-1.91e-06	1	1	UniProtKB
BB1516	-1.23	0.11	-1.21	-5.86e-06	1	0.82	UniProtKB
BB1517	-1.29	0.21	-1.26	-3.49e-06	1	1
BB1518	-1.25	0.29	-1.22	-2.77e-06	1	1	UniProtKB
BB1519	-1.12	0.56	-1.1	-1.87e-06	1	1	UniProtKB
BB1520	-1.14	0.46	-1.12	-2.62e-06	1	1	UniProtKB
BB1521	1.02	1	1.04	3.15e-07	1	1	UniProtKB
BB1522	-1.21	0.86	-1.18	-5.79e-07	1	1	UniProtKB
BB1523	-1.04	1	-1.02	-1.43e-07	1	1
BB1524	-1.14	0.85	-1.11	-3.03e-07	1	1	UniProtKB
BB1525	1.07	0.88	1.09	3.99e-07	1	1	UniProtKB
BB1526	1.07	0.62	1.09	1.78e-06	1	1	UniProtKB
BB1527	-1.05	0.76	-1.03	-2.11e-06	1	1	UniProtKB
BB1528	1.1	0.63	1.12	1.29e-06	1	1	UniProtKB
BB1529	-1.45	0.42	-1.41	-9.37e-07	1	1	UniProtKB
BB1530	-1.19	0.85	-1.16	-4.2e-07	1	1	UniProtKB
BB1531	-1.11	0.88	-1.08	-4.09e-07	1	1	UniProtKB
BB1532	-1.05	1	-1.03	-9.41e-08	1	1	UniProtKB
BB1533	-1.3	0.81	-1.26	-4.76e-07	1	1	UniProtKB
BB1534	1.33	0.63	1.33	5.46e-07	1	1	UniProtKB
BB1535	-1.04	1	-1.02	-1.72e-08	1	1	UniProtKB
BB1536	-1.82	0.00101	-1.78	-8.98e-06	1	0.04	UniProtKB
BB1537	-1.4	0.23	-1.37	-2.34e-06	1	1
BB1538	1.26	0.17	1.28	3.53e-06	1	0.97	UniProtKB
BB1539	-1.11	0.64	-1.09	-1.49e-06	1	1	UniProtKB
BB1540	-1.01	1	1.01	2.24e-07	1	1
BB1541	1.18	0.46	1.2	1.78e-06	1	1	UniProtKB
BB1543	1.15	0.49	1.17	1.68e-06	1	1	UniProtKB
BB1544	1.08	0.53	1.1	2.02e-06	1	1	UniProtKB
BB1546	1.07	0.72	1.09	6.49e-07	1	1	UniProtKB
BB1547	1.07	1	1.08	2.34e-07	1	1	UniProtKB
BB1548	1.1	0.68	1.12	1.07e-06	1	1	UniProtKB
BB1549	1.02	1	1.04	1.45e-07	1	1	UniProtKB
BB1550	-1.42	0.61	-1.36	-5.29e-07	1	1	UniProtKB
BB1551	-1.06	0.92	-1.04	-4.01e-07	1	1	UniProtKB
BB1552	-1.04	1	-1.02	-2.46e-07	1	1
BB1553	-1.18	0.58	-1.16	-1.29e-06	1	1
BB1554	-1.05	0.83	-1.03	-1.19e-06	1	1	UniProtKB
BB1555	-1.04	0.8	-1.02	-2.19e-06	1	1	UniProtKB
BB1556	-1.06	0.85	-1.04	-4.85e-07	1	1	UniProtKB
BB1559	1.09	0.32	1.11	4.55e-06	1	1
BB1560	-1.05	0.73	-1.03	-2.18e-06	1	1
BB1561	1.13	0.11	1.15	7.66e-06	1	0.82
BB1562	-1.06	0.74	-1.04	-1.72e-06	1	1	UniProtKB
BB1563	1.06	0.69	1.08	1.26e-06	1	1	UniProtKB
BB1564	1.3	0.53	1.32	1.23e-06	1	1	UniProtKB
BB1565	1.05	1	1.07	1.03e-07	1	1	UniProtKB
BB1566	1.54	0.58	1.52	6.45e-07	1	1	UniProtKB
BB1567	-1.12	1	-1.09	-9.79e-08	1	1	UniProtKB
BB1568	-1.58	0.58	-1.5	-5.78e-07	1	1
BB1569	1.19	0.4	1.21	1.85e-06	1	1	UniProtKB
BB1570	1.02	0.89	1.04	2.42e-07	1	1	UniProtKB
BB1571	1.04	0.68	1.06	1.78e-06	1	1	UniProtKB
BB1573	1.18	0.26	1.2	3.36e-06	1	1	UniProtKB
BB1574	1.09	0.5	1.11	1.93e-06	1	1
BB1575	1.06	0.65	1.08	1.48e-06	1	1	UniProtKB
BB1576	1.19	0.38	1.21	2.14e-06	1	1	UniProtKB
BB1577	-1.04	1	-1.02	-2.54e-07	1	1	UniProtKB
BB1578	-1.02	1	-1	-3.51e-09	1	1	UniProtKB
BB1579	-1.11	1	-1.09	-2.18e-07	1	1	UniProtKB
BB1580	1.21	0.74	1.22	8.13e-07	1	1	UniProtKB
BB1581	-1.09	1	-1.06	-4.88e-08	1	1	UniProtKB
BB1582	-1.14	1	-1.11	-1.8e-07	1	1
BB1583	-1.02	1	-1	-2.73e-09	1	1	UniProtKB
BB1584	-1.27	0.18	-1.24	-3.68e-06	1	1	UniProtKB
BB1585	1.01	0.93	1.03	3.26e-07	1	1	UniProtKB
BB1587	1.04	1	1.06	2.04e-07	1	1	UniProtKB
BB1588	1.18	0.85	1.19	5.41e-07	1	1
BB1589	-1.05	0.92	-1.03	-3.22e-07	1	1	UniProtKB
BB1590	1.07	0.88	1.09	4.01e-07	1	1	UniProtKB
BB1591	-1.1	0.89	-1.08	-4.21e-07	1	1	UniProtKB
BB1592	1.12	0.77	1.14	6.39e-07	1	1
BB1593	-1.1	1	-1.07	-1.56e-07	1	1	UniProtKB
BB1594	1.19	0.81	1.2	3.62e-07	1	1	UniProtKB
BB1595	-1.39	0.52	-1.34	-7.1e-07	1	1	UniProtKB
BB1596	-1.26	0.72	-1.23	-6.78e-07	1	1	UniProtKB
BB1597	-1.04	1	-1.02	-5.57e-08	1	1
BB1598	-1.02	1	-1	-8.72e-08	1	1	UniProtKB
BB1599	-1.05	0.89	-1.03	-6.22e-07	1	1	UniProtKB
BB1600	-1.02	1	1	2.49e-08	1	1	UniProtKB
BB1601	-1.06	0.91	-1.04	-3.45e-07	1	1	UniProtKB
BB1602	1.11	0.85	1.13	3.65e-07	1	1
BB1603	1.15	0.63	1.17	1.14e-06	1	1
BB1604	-1.03	0.95	-1.01	-3.96e-07	1	1	UniProtKB
BB1605	-1.47	0.77	-1.4	-4.79e-07	1	1
BB1606	-1.41	0.79	-1.35	-4.51e-07	1	1	UniProtKB
BB1607	-1.17	0.46	-1.15	-2.16e-06	1	1	UniProtKB
BB1608	1.13	0.25	1.15	6.1e-06	1	1	UniProtKB
BB1613	-1.02	1	-1	-2.8e-08	1	1
BB1614	1.1	0.73	1.12	9.41e-07	1	1
BB1615	1.07	0.7	1.09	1.02e-06	1	1	UniProtKB
BB1618	-1.07	0.71	-1.05	-1.98e-06	1	1
BB1639	-1.03	0.97	-1.01	-5.16e-07	1	1
BB1640	-1.05	0.93	-1.03	-5.01e-07	1	1	UniProtKB
BB1641	1.02	1	1.03	3.29e-07	1	1
BB1642	-1.08	0.84	-1.06	-6.26e-07	1	1	UniProtKB
BB1643	-1.05	1	-1.03	-2.63e-07	1	1	UniProtKB
BB1645	-1.08	0.76	-1.06	-1.09e-06	1	1
BB1646	1.08	0.27	1.1	8.6e-06	1	1
BB1647	-1.05	0.79	-1.03	-1.3e-06	1	1	UniProtKB
BB1648	-1.02	0.97	-1	-2.95e-07	1	1	UniProtKB
BB1650	-1.04	0.78	-1.02	-1.06e-05	1	1
BB1651	-1.19	0.14	-1.17	-6.67e-06	1	0.91
BB1652	-1.13	0.22	-1.11	-7.41e-06	1	1
BB1653	1.03	0.51	1.05	6.08e-06	1	1	UniProtKB
BB1654	1.01	0.69	1.02	6.03e-06	1	1	UniProtKB
BB1655	-1.09	0.39	-1.07	-5.71e-06	1	1	UniProtKB
BB1657	-1.1	0.12	-1.08	-5.11e-05	1	0.84
BB1659	1.01	0.82	1.03	1.06e-06	1	1
BB1661	1.03	0.51	1.05	7.9e-06	1	1	UniProtKB
BB1662	1.08	0.56	1.1	1.48e-06	1	1
BB1663	-1.22	0.76	-1.19	-7.78e-07	1	1
BB1664	∞	0.5	5.58	4.88e-07	1	1	UniProtKB
BB1665	-2.2	1	-1.88	-3.93e-07	1	1
BB1666	1.13	0.86	1.14	4.79e-07	1	1
BB1667	-1.11	1	-1.09	-1.08e-07	1	1
BB1668	1.1	0.83	1.11	2.68e-07	1	1	UniProtKB
BB1669	-1.01	1	1	7.04e-09	1	1	UniProtKB
BB1670	-1.64	0.26	-1.59	-1.48e-06	1	1
BB1671	-1.01	1	1.01	4.4e-08	1	1
BB1672	-1.01	1	1.01	1.41e-08	1	1
BB1673	1.03	1	1.05	7.63e-08	1	1
BB1674	-1.41	0.81	-1.36	-6.17e-07	1	1
BB1675	-1.93	0.51	-1.78	-6.42e-07	1	1
BB1676	-1.61	0.75	-1.52	-5.06e-07	1	1	UniProtKB
BB1677	1.12	0.04	1.14	2.9e-05	1	0.47
BB1678	1.19	0.00142	1.22	4.71e-05	1	0.05	UniProtKB
BB1679	1.37	0.65	1.37	6.79e-07	1	1
BB1680	-1.19	0.8	-1.15	-2.56e-07	1	1
BB1681	1.35	0.56	1.36	8.82e-07	1	1
BB1682	1.28	1	1.26	1.83e-07	1	1
BB1683	-1.15	1	-1.12	-1.05e-07	1	1
BB1684	1.2	0.74	1.22	7.43e-07	1	1
BB1685	1.52	0.63	1.51	7.74e-07	1	1
BB1686	1.26	0.69	1.27	6.58e-07	1	1
BB1687	1.01	1	1.03	3.76e-07	1	1
BB1688	1.12	0.06	1.14	2.64e-05	1	0.58	UniProtKB
BB1689	1.07	0.19	1.08	3.17e-05	1	1
BB1690	1.45	0.4	1.46	9.53e-07	1	1	UniProtKB
BB1691	1.29	0.81	1.29	5.13e-07	1	1
BB1692	1.14	0.85	1.15	4.09e-07	1	1
BB1693	1.37	0.46	1.38	9.94e-07	1	1
BB1694	-1.03	1	-1.01	-3.15e-08	1	1	UniProtKB
BB1695	1.44	1	1.39	2.52e-07	1	1
BB1696	-2.25	0.63	-1.86	-3.15e-07	1	1
BB1697	-1.44	1	-1.36	-3.11e-07	1	1
BB1698	1.03	1	1.05	5.42e-08	1	1
BB1699	-1.33	1	-1.27	-2.54e-07	1	1
BB1700	-1.48	0.63	-1.42	-6.66e-07	1	1
BB1701	1.23	0.77	1.23	2.82e-07	1	1
BB1702	1.47	0.52	1.47	9.48e-07	1	1
BB1703	1.03	1	1.05	1.5e-07	1	1
BB1704	1.34	0.36	1.35	1.41e-06	1	1
BB1705	1.08	0.31	1.1	4.47e-06	1	1
BB1706	1.12	1	1.13	2.35e-07	1	1	UniProtKB
BB1707	-1.18	0.85	-1.15	-4.52e-07	1	1
BB1708	1.1	1	1.12	2.54e-07	1	1
BB1709	-1.55	0.58	-1.47	-5.49e-07	1	1
BB1710	1.02	0.92	1.04	4.55e-07	1	1	UniProtKB
BB1711	1.03	1	1.05	2.58e-07	1	1
BB1712	1.16	0.64	1.18	7.07e-07	1	1
BB1713	1.18	1	1.19	2.16e-07	1	1	UniProtKB
BB1714	-1.92	0.73	-1.74	-4.71e-07	1	1
BB1715	-1.04	1	-1.02	-7.76e-08	1	1	UniProtKB
BB1716	1.02	0.87	1.04	5.92e-07	1	1
BB1717	1	0.88	1.02	8.02e-07	1	1	UniProtKB
BB1718	1.07	0.27	1.09	1.02e-05	1	1
BB1719	1.01	0.69	1.03	5.75e-06	1	1	UniProtKB
BB1720	1.18	0.85	1.19	5.12e-07	1	1	UniProtKB
BB1721	1.05	0.62	1.07	1.79e-06	1	1
BB1722	-1.08	0.79	-1.06	-7.74e-07	1	1	UniProtKB
BB1723	-1.01	1	1	2.7e-08	1	1
BB1724	1.13	0.72	1.15	9.95e-07	1	1
BB1725	1.11	0.1	1.13	1.05e-05	1	0.78	UniProtKB
BB1726	1.03	0.76	1.05	1.38e-06	1	1	UniProtKB
BB1727	-1	0.88	1.02	3.15e-06	1	1	UniProtKB
BB1728	-1.04	0.83	-1.02	-1.26e-06	1	1	UniProtKB
BB1730	-1.09	0.38	-1.07	-5.94e-06	1	1	UniProtKB
BB1734	-1.03	0.83	-1.02	-2.46e-06	1	1
BB1736	-1.1	0.34	-1.08	-6.7e-06	1	1	UniProtKB
BB1738	-1.14	0.72	-1.12	-8.67e-07	1	1
BB1740	-1.45	0.36	-1.41	-1.6e-06	1	1
BB1741	1.01	1	1.03	1.29e-07	1	1
BB1742	-1.5	0.52	-1.44	-8.99e-07	1	1	UniProtKB
BB1743	-1.03	1	-1.01	-2.08e-08	1	1	UniProtKB
BB1744	-1.17	1	-1.14	-3.27e-07	1	1	UniProtKB
BB1745	-1.12	0.71	-1.1	-6.81e-07	1	1	UniProtKB
BB1747	1.02	1	1.04	1.56e-07	1	1
BB1748	1.09	0.72	1.11	7.77e-07	1	1	UniProtKB
BB1749	-1.07	0.54	-1.05	-3.23e-06	1	1	UniProtKB
BB1750	-1.01	0.92	1.01	5.19e-07	1	1	UniProtKB
BB1751	1.27	0.2	1.29	3.18e-06	1	1
BB1752	1.06	0.89	1.08	4.36e-07	1	1	UniProtKB
BB1753	1.05	0.89	1.07	3.58e-07	1	1	UniProtKB
BB1754	1.08	0.78	1.09	4.76e-07	1	1	UniProtKB
BB1755	1.02	1	1.04	2.6e-07	1	1	UniProtKB
BB1756	-1.05	1	-1.03	-2.6e-07	1	1	UniProtKB
BB1757	-1.07	1	-1.05	-2.49e-07	1	1	UniProtKB
BB1758	1.08	0.87	1.1	3.93e-07	1	1	UniProtKB
BB1759	-1.28	0.66	-1.25	-5.21e-07	1	1	UniProtKB
BB1760	-1.01	1	1	7.29e-09	1	1
BB1761	-1.07	1	-1.05	-2.08e-07	1	1
BB1762	1.02	1	1.04	4.5e-08	1	1
BB1763	-1.78	0.15	-1.72	-2.31e-06	1	0.95
BB1764	-1.31	0.02	-1.28	-1e-05	1	0.3	UniProtKB
BB1766	-1.1	0.72	-1.08	-1.03e-06	1	1	UniProtKB
BB1770	1.08	0.18	1.1	2.46e-05	1	1	UniProtKB
BB1771	-1.08	0.52	-1.06	-3.18e-06	1	1	UniProtKB
BB1772	-1.01	0.94	1.01	8.97e-07	1	1	UniProtKB
BB1773	-1.13	0.44	-1.11	-2.75e-06	1	1	UniProtKB
BB1774	-1.02	1	1	7.53e-08	1	1	UniProtKB
BB1775	-1.09	0.53	-1.07	-2.56e-06	1	1	UniProtKB
BB1776	1.23	0.24	1.25	2.97e-06	1	1	UniProtKB
BB1777	1.26	0.03	1.28	9.19e-06	1	0.36	UniProtKB
BB1778	1.44	3.4e-07	1.47	4.57e-05	0.0017	6.54e-05	UniProtKB
BB1780	1.44	0.18	1.46	2.27e-06	1	1
BB1781	1.37	0.00833	1.39	9.4e-06	1	0.18
BB1782	1.36	0.00909	1.38	9.31e-06	1	0.19
BB1783	1.39	0.01	1.41	8.86e-06	1	0.21	UniProtKB
BB1784	1.21	0.00173	1.24	0.000241	1	0.06	UniProtKB
BB1786	1.12	0.35	1.14	3.12e-06	1	1	UniProtKB
BB1787	-1.08	0.76	-1.06	-1.06e-06	1	1	UniProtKB
BB1788	-1.23	0.48	-1.2	-1.44e-06	1	1	UniProtKB
BB1790	1.07	0.54	1.09	2.43e-06	1	1
BB1791	1.08	0.35	1.1	4.27e-06	1	1	UniProtKB
BB1792	1.09	0.35	1.11	4.03e-06	1	1	UniProtKB
BB1793	1	0.91	1.02	6.53e-07	1	1
BB1794	1.08	0.76	1.1	9.8e-07	1	1	UniProtKB
BB1795	1	0.94	1.02	3.75e-07	1	1	UniProtKB
BB1796	-1.02	1	1	8.09e-08	1	1	UniProtKB
BB1797	-1.24	0.17	-1.22	-4.09e-06	1	0.99	UniProtKB
BB1798	1.29	0.07	1.31	5.85e-06	1	0.65	UniProtKB
BB1799	1.13	0.56	1.15	1.11e-06	1	1	UniProtKB
BB1803	-1.01	0.95	1.01	3.36e-07	1	1	UniProtKB
BB1804	-1.07	0.77	-1.05	-8.76e-07	1	1
BB1805	-1.08	0.56	-1.06	-2.79e-06	1	1	UniProtKB
BB1808	1.02	0.68	1.04	2.03e-06	1	1	UniProtKB
BB1809	1.02	1	1.04	1.89e-07	1	1
BB1810	-1.05	0.89	-1.03	-5.97e-07	1	1	UniProtKB
BB1811	-1.16	0.16	-1.14	-6.8e-06	1	0.96	UniProtKB
BB1812	-1.1	0.57	-1.08	-2.38e-06	1	1	UniProtKB
BB1813	-1.02	0.96	-1.01	-3.09e-07	1	1	UniProtKB
BB1814	-1.05	0.81	-1.03	-1.28e-06	1	1	UniProtKB
BB1815	-1	0.95	1.02	5.42e-07	1	1	UniProtKB
BB1816	-1.06	0.69	-1.04	-2.09e-06	1	1	UniProtKB
BB1817	-1.1	0.78	-1.08	-9.15e-07	1	1	UniProtKB
BB1818	-1	1	1.01	4.59e-08	1	1
BB1819	1.05	0.91	1.06	4.94e-07	1	1
BB1820	-1.29	0.4	-1.26	-1.69e-06	1	1	UniProtKB
BB1821	1.08	0.52	1.09	4.19e-06	1	1	UniProtKB
BB1822	-1	1	1.02	1.8e-07	1	1	UniProtKB
BB1823	-1.11	0.87	-1.09	-3.46e-07	1	1
BB1824	-1.05	1	-1.03	-1.01e-07	1	1	UniProtKB
BB1825	-1.16	0.7	-1.14	-8.54e-07	1	1
BB1826	1.03	0.9	1.05	3.1e-07	1	1	UniProtKB
BB1827	1.21	0.5	1.22	1.23e-06	1	1	UniProtKB
BB1828	-1.02	1	1	3.06e-09	1	1	UniProtKB
BB1829	1.01	1	1.02	6.56e-08	1	1	UniProtKB
BB1830	-1.13	0.86	-1.11	-3.66e-07	1	1	UniProtKB
BB1831	-1.13	0.88	-1.11	-4.81e-07	1	1
BB1832	-1.8	1	-1.41	-9.3e-08	1	1
BB1833	-1.14	0.88	-1.12	-5.16e-07	1	1	UniProtKB
BB1834	1.22	0.34	1.24	2.07e-06	1	1	UniProtKB
BB1835	-1.1	0.21	-1.08	-1.87e-05	1	1
BB1836	1.17	0.08	1.19	1.58e-05	1	0.69
BB1837	1.11	0.48	1.13	2.03e-06	1	1	UniProtKB
BB1838	-1.14	0.89	-1.11	-6.06e-07	1	1
BB1839	-1.28	0.43	-1.25	-1.38e-06	1	1	UniProtKB
BB1841	-1.05	0.8	-1.03	-1.37e-06	1	1
BB1842	-1.09	0.33	-1.07	-8.74e-06	1	1
BB1843	-1.01	1	1.01	8.24e-08	1	1	UniProtKB
BB1845	1	0.91	1.02	6.2e-07	1	1
BB1847	1.02	0.62	1.04	3.1e-06	1	1	UniProtKB
BB1848	1.08	0.55	1.1	1.87e-06	1	1	UniProtKB
BB1849	-1	0.94	1.02	3.18e-07	1	1
BB1851	-1.07	0.62	-1.05	-2.29e-06	1	1	UniProtKB
BB1852	1.02	0.84	1.04	9.09e-07	1	1	UniProtKB
BB1853	-1.13	0.29	-1.11	-5.51e-06	1	1
BB1854	1.04	0.55	1.06	3.62e-06	1	1
BB1855	1.04	0.65	1.06	1.51e-06	1	1	UniProtKB
BB1856	1	1	1.02	1.78e-07	1	1	UniProtKB
BB1857	1.07	0.84	1.09	2.26e-07	1	1
BB1858	1.2	0.74	1.21	7.77e-07	1	1
BB1859	1.01	0.87	1.03	9.79e-07	1	1	UniProtKB
BB1860	-1.17	0.64	-1.15	-1.11e-06	1	1	UniProtKB
BB1861	1.34	0.02	1.36	7.38e-06	1	0.34	UniProtKB
BB1862	1.28	0.6	1.29	8.84e-07	1	1	UniProtKB
BB1863	-1.09	0.81	-1.07	-5.21e-07	1	1	UniProtKB
BB1865	-1.02	1	-1	-8.71e-08	1	1	UniProtKB
BB1866	-1.01	0.96	1.01	5.71e-07	1	1
BB1867	-1.07	0.44	-1.05	-1.27e-05	1	1
BB1871	-1.06	0.49	-1.04	-2.05e-05	1	1	UniProtKB
BB1872	1.01	0.62	1.03	4.78e-06	1	1	UniProtKB
BB1873	-1.03	0.94	-1.01	-8.44e-07	1	1	UniProtKB
BB1874	1	0.77	1.02	3.59e-06	1	1	UniProtKB
BB1875	1.06	0.72	1.08	1.03e-06	1	1	UniProtKB
BB1876	-1.06	1	-1.04	-1.78e-07	1	1	UniProtKB
BB1877	1.07	0.82	1.09	6.87e-07	1	1	UniProtKB
BB1878	1.04	0.91	1.06	4.68e-07	1	1	UniProtKB
BB1879	-1.63	0.31	-1.57	-1.16e-06	1	1
BB1880	-1.14	1	-1.12	-1.95e-07	1	1	UniProtKB
BB1881	1.22	0.4	1.24	2.03e-06	1	1	UniProtKB
BB1882	-1.09	1	-1.07	-1.07e-07	1	1	UniProtKB
BB1883	-1.03	1	-1.01	-6.94e-09	1	1	UniProtKB
BB1884	-1.01	1	1.01	1.81e-08	1	1	UniProtKB
BB1885	-1.06	0.73	-1.04	-1.73e-06	1	1	UniProtKB
BB1886	-1.09	0.41	-1.07	-5.07e-06	1	1	UniProtKB
BB1887	-1.12	0.79	-1.09	-5.49e-07	1	1	UniProtKB
BB1888	-1.38	0.49	-1.35	-1.06e-06	1	1	UniProtKB
BB1889	-1.13	0.87	-1.11	-4.29e-07	1	1	UniProtKB
BB1890	-1.05	0.87	-1.03	-8.93e-07	1	1	UniProtKB
BB1891	-1.01	1	1.01	1.23e-07	1	1	UniProtKB
BB1892	-1.06	0.58	-1.04	-3.32e-06	1	1	UniProtKB
BB1894	1.04	0.36	1.06	1.28e-05	1	1
BB1895	-1.15	0.13	-1.13	-9.67e-06	1	0.86	UniProtKB
BB1896	-1.09	0.4	-1.07	-5.82e-06	1	1	UniProtKB
BB1897	-1.08	0.64	-1.06	-1.96e-06	1	1
BB1898	-1.12	0.79	-1.09	-5.55e-07	1	1	UniProtKB
BB1899	1.08	0.89	1.1	5.35e-07	1	1	UniProtKB
BB1900	1.23	1	1.22	2.13e-07	1	1	UniProtKB
BB1901	-1.19	1	-1.14	-9.74e-08	1	1
BB1902	1.13	0.59	1.15	1.28e-06	1	1	UniProtKB
BB1903	1.04	1	1.06	8.36e-08	1	1	UniProtKB
BB1904	-1.15	1	-1.12	-1.83e-07	1	1	UniProtKB
BB1905	-1.02	1	-1.01	-5.16e-08	1	1	UniProtKB
BB1906	-1.05	0.62	-1.03	-8.23e-06	1	1	UniProtKB
BB1907	-1.06	0.93	-1.04	-5.06e-07	1	1	UniProtKB
BB1908	-1.16	0.46	-1.14	-2.07e-06	1	1	UniProtKB
BB1909	-1.04	0.94	-1.02	-3.02e-07	1	1	UniProtKB
BB1911	-1.05	0.68	-1.03	-4.08e-06	1	1	UniProtKB
BB1913	-1.04	0.75	-1.02	-7.29e-06	1	1
BB1918	-1.09	0.59	-1.07	-2.3e-06	1	1
BB1920	-1.01	1	1	1.75e-07	1	1	UniProtKB
BB1921	-1.03	1	-1.01	-2.77e-07	1	1	UniProtKB
BB1922	1.12	0.03	1.14	3.97e-05	1	0.41	UniProtKB
BB1923	1.04	0.34	1.06	2.66e-05	1	1	UniProtKB
BB1924	-1.02	1	-1	-1.73e-07	1	1
BB1925	-1.09	0.26	-1.07	-1.44e-05	1	1	UniProtKB
BB1926	-1.02	0.95	-1.01	-8.48e-07	1	1	UniProtKB
BB1928	-1.43	0.02	-1.41	-6.2e-05	1	0.32
BB1931	1.04	0.42	1.06	6.54e-06	1	1
BB1933	1.13	0.12	1.16	7.36e-06	1	0.84	UniProtKB
BB1934	1.02	0.49	1.04	1.02e-05	1	1	UniProtKB
BB1937	1.05	0.31	1.07	1.3e-05	1	1	UniProtKB
BB1941	-1.1	0.79	-1.08	-4.7e-07	1	1
BB1943	-1.15	0.6	-1.13	-1.2e-06	1	1	UniProtKB
BB1947	-1.04	0.79	-1.02	-3.23e-06	1	1	UniProtKB
BB1948	-1.06	0.6	-1.04	-4.64e-06	1	1	UniProtKB
BB1949	-1.03	0.86	-1.01	-1.77e-06	1	1	UniProtKB
BB1951	-1.02	1	1	5.27e-08	1	1	UniProtKB
BB1952	-1.07	0.36	-1.05	-2.02e-05	1	1
BB1954	-1	0.75	1.02	6.99e-06	1	1	UniProtKB
BB1955	-1.04	0.88	-1.02	-1.47e-06	1	1	UniProtKB
BB1956	-1.09	0.37	-1.07	-1.13e-05	1	1
BB1957	-1.14	0.44	-1.12	-2.43e-06	1	1
BB1958	1.01	0.7	1.03	3.04e-06	1	1	UniProtKB
BB1959	1.19	0.00961	1.21	3.16e-05	1	0.2	UniProtKB
BB1960	-1	0.83	1.02	1.88e-06	1	1
BB1961	-1.12	0.26	-1.09	-6.4e-06	1	1
BB1962	1.05	0.39	1.07	7.22e-06	1	1
BB1963	1.06	0.19	1.08	4.37e-05	1	1
BB1964	-1.12	0.38	-1.1	-4.03e-06	1	1
BB1965	1.04	0.42	1.06	8.19e-06	1	1
BB1966	-1.01	1	1.01	2.91e-07	1	1	UniProtKB
BB1967	1.05	0.46	1.07	4.11e-06	1	1
BB1968	-1.13	0.66	-1.11	-9.45e-07	1	1	UniProtKB
BB1969	-1.08	1	-1.06	-2.29e-07	1	1	UniProtKB
BB1970	-1.1	0.42	-1.08	-3.71e-06	1	1	UniProtKB
BB1971	-1.33	0.11	-1.31	-1.3e-05	1	0.8	UniProtKB
BB1972	1.03	0.75	1.05	1.36e-06	1	1	UniProtKB
BB1973	-1.04	0.79	-1.02	-3.49e-06	1	1	UniProtKB
BB1974	1.2	0.26	1.22	3.24e-06	1	1
BB1976	1.01	0.79	1.03	1.77e-06	1	1
BB1977	-1	0.83	1.02	2.21e-06	1	1	UniProtKB
BB1978	1.02	0.66	1.04	2.7e-06	1	1	UniProtKB
BB1984	-1.07	0.57	-1.05	-3.23e-06	1	1	UniProtKB
BB1989	-1.17	0.04	-1.15	-1.72e-05	1	0.51
BB1990	-1.08	0.61	-1.06	-2.39e-06	1	1	UniProtKB
BB1991	1.1	0.74	1.12	1.02e-06	1	1
BB1992	1.05	0.42	1.07	4.71e-06	1	1	UniProtKB
BB1993	1.04	1	1.06	3.13e-07	1	1	UniProtKB
BB1994	-1.28	0.61	-1.25	-8.3e-07	1	1
BB1995	-1.09	0.91	-1.06	-4.89e-07	1	1	UniProtKB
BB1996	-1.09	0.56	-1.07	-2.47e-06	1	1	UniProtKB
BB1997	-1.12	0.61	-1.09	-1.37e-06	1	1	UniProtKB
BB1998	-1.08	0.81	-1.06	-9.04e-07	1	1	UniProtKB
BB1999	1.05	0.71	1.07	1.29e-06	1	1	UniProtKB
BB2000	1.01	0.92	1.03	3.34e-07	1	1	UniProtKB
BB2002	1.32	2.32e-05	1.35	4.43e-05	0.12	0.0018	UniProtKB
BB2003	-1.06	0.8	-1.04	-1.13e-06	1	1
BB2004	-1.09	0.33	-1.07	-1.25e-05	1	1	UniProtKB
BB2006	-1.08	0.46	-1.06	-4.75e-06	1	1
BB2007	-1.09	0.34	-1.07	-1.27e-05	1	1
BB2008	-1.11	0.61	-1.09	-1.73e-06	1	1
BB2009	-1.19	0.06	-1.16	-1.12e-05	1	0.6	UniProtKB
BB2010	-1.1	0.32	-1.08	-5.84e-06	1	1	UniProtKB
BB2013	1.02	0.61	1.04	2.89e-06	1	1
BB2014	1.04	0.33	1.06	1.73e-05	1	1	UniProtKB
BB2015	1.06	0.4	1.08	4.57e-06	1	1
BB2016	1.07	0.24	1.09	6.09e-05	1	1	UniProtKB
BB2017	1.08	0.18	1.1	1.39e-05	1	1
BB2018	1.02	0.75	1.04	1.61e-06	1	1	UniProtKB
BB2021	1.12	0.05	1.14	2.06e-05	1	0.56	UniProtKB
BB2022	1.11	0.07	1.13	1.96e-05	1	0.64	UniProtKB
BB2023	1.15	0.03	1.17	1.53e-05	1	0.38
BB2025	-1.32	0.01	-1.3	-0.00012	1	0.21	UniProtKB
BB2026	-1.23	0.07	-1.21	-1.6e-05	1	0.67	UniProtKB
BB2027	-1.28	0.02	-1.26	-2.46e-05	1	0.3	UniProtKB
BB2028	-1.34	0.00818	-1.32	-3.49e-05	1	0.18	UniProtKB
BB2029	-1.28	0.03	-1.26	-2.21e-05	1	0.38	UniProtKB
BB2030	-1.2	0.28	-1.18	-3.44e-06	1	1	UniProtKB
BB2031	1.01	0.79	1.03	1.44e-06	1	1	UniProtKB
BB2035	1.03	1	1.05	1.25e-07	1	1	UniProtKB
BB2036	-1.01	0.87	1.01	3.34e-06	1	1
BB2037	1.02	1	1.04	3.23e-07	1	1
BB2043	-1.04	0.83	-1.02	-3.53e-06	1	1	UniProtKB
BB2044	1.08	0.4	1.1	3.6e-06	1	1
BB2045	1.15	0.03	1.17	1.66e-05	1	0.39
BB2046	1.04	0.44	1.06	5.07e-06	1	1
BB2047	-1.12	0.51	-1.1	-2.34e-06	1	1	UniProtKB
BB2048	-1.09	0.37	-1.07	-6.46e-06	1	1
BB2049	1.11	0.31	1.13	4.06e-06	1	1	UniProtKB
BB2050	-1.07	0.46	-1.05	-5.07e-06	1	1
BB2051	1	0.88	1.02	8.61e-07	1	1	UniProtKB
BB2052	1.09	0.43	1.11	2.92e-06	1	1
BB2053	-1.12	0.16	-1.1	-1.31e-05	1	0.96
BB2054	1.07	0.57	1.09	1.79e-06	1	1	UniProtKB
BB2055	1.01	0.67	1.03	5.51e-06	1	1
BB2056	-1.17	0.25	-1.14	-4.82e-06	1	1	UniProtKB
BB2058	-1.06	0.48	-1.04	-1.51e-05	1	1
BB2059	-1.08	0.51	-1.06	-3.23e-06	1	1	UniProtKB
BB2061	-1.2	0.02	-1.18	-2.78e-05	1	0.29
BB2062	-1.14	0.1	-1.12	-3.04e-05	1	0.79	UniProtKB
BB2063	-1.06	0.92	-1.04	-4.31e-07	1	1	UniProtKB
BB2064	-1.1	0.79	-1.07	-9.46e-07	1	1	UniProtKB
BB2065	-1.35	0.5	-1.31	-1.06e-06	1	1	UniProtKB
BB2066	-1.31	0.79	-1.26	-3.77e-07	1	1
BB2067	1.35	0.18	1.37	2.64e-06	1	1
BB2069	-1.12	0.78	-1.1	-5.53e-07	1	1
BB2070	1.04	1	1.06	2.68e-07	1	1	UniProtKB
BB2071	1.11	0.77	1.12	5.66e-07	1	1	UniProtKB
BB2072	1.02	1	1.04	2.55e-07	1	1	UniProtKB
BB2073	-1.42	0.000171	-1.39	-2.55e-05	0.86	0.00906	UniProtKB
BB2074	-1.14	0.59	-1.12	-1.51e-06	1	1	UniProtKB
BB2075	-1.15	0.11	-1.13	-9.21e-06	1	0.8	UniProtKB
BB2077	-1.1	0.3	-1.08	-7.27e-06	1	1
BB2080	-1.01	0.95	1	3.53e-06	1	1
BB2083	-1.11	0.19	-1.09	-2.1e-05	1	1	UniProtKB
BB2084	-1.02	0.98	1	6.41e-07	1	1	UniProtKB
BB2086	-1.01	0.86	1.01	1.88e-06	1	1	UniProtKB
BB2087	1.06	0.22	1.08	1.97e-05	1	1	UniProtKB
BB2088	-1.01	0.93	1.01	1.52e-06	1	1	UniProtKB
BB2090	-1.06	0.46	-1.04	-1.58e-05	1	1	UniProtKB
BB2092	1.06	0.88	1.08	3.69e-07	1	1	UniProtKB
BB2093	1.27	0.6	1.28	8.69e-07	1	1
BB2094	-1	1	1.02	2.65e-08	1	1
BB2095	-1.2	1	-1.16	-1.63e-07	1	1
BB2096	-1.16	1	-1.13	-2.14e-07	1	1
BB2097	-1.17	1	-1.14	-2.5e-07	1	1	UniProtKB
BB2098	1.16	1	1.17	2.5e-07	1	1	UniProtKB
BB2099	-1.03	1	-1.01	-3.26e-08	1	1	UniProtKB
BB2100	-1.07	1	-1.05	-2.16e-07	1	1	UniProtKB
BB2101	1.14	0.02	1.17	2.51e-05	1	0.31	UniProtKB
BB2103	1.02	0.59	1.04	4.68e-06	1	1
BB2104	1.04	0.25	1.06	4.9e-05	1	1
BB2105	1.09	0.13	1.11	1.29e-05	1	0.89	UniProtKB
BB2106	1.03	0.54	1.05	3.71e-06	1	1	UniProtKB
BB2107	-1.04	0.81	-1.02	-1.91e-06	1	1
BB2108	1.17	0.00196	1.19	9.52e-05	1	0.06	UniProtKB
BB2109	1.11	0.32	1.13	3.81e-06	1	1	UniProtKB
BB2110	1.12	0.11	1.14	8.46e-06	1	0.82	UniProtKB
BB2112	1.09	0.14	1.11	1.19e-05	1	0.92	UniProtKB
BB2116	1.04	0.34	1.06	1.76e-05	1	1	UniProtKB
BB2117	1.09	0.09	1.11	2.78e-05	1	0.75
BB2118	1.03	0.49	1.05	6.45e-06	1	1
BB2119	-1.01	0.95	1.01	6.71e-07	1	1
BB2120	-1.02	1	1	1.21e-07	1	1
BB2123	-1.11	0.28	-1.09	-8.04e-06	1	1
BB2125	1.04	0.5	1.06	5.48e-06	1	1
BB2126	-1.07	0.66	-1.05	-2.46e-06	1	1	UniProtKB
BB2127	1.07	0.21	1.09	1.03e-05	1	1	UniProtKB
BB2128	-1.04	0.88	-1.02	-8.97e-07	1	1	UniProtKB
BB2129	1	0.8	1.02	2.97e-06	1	1
BB2134	1.13	0.05	1.16	2.73e-05	1	0.53	UniProtKB
BB2137	-1.11	0.32	-1.09	-9.84e-06	1	1	UniProtKB
BB2138	-1.13	0.23	-1.11	-9.23e-06	1	1	UniProtKB
BB2140	1.31	3.28e-06	1.33	0.000117	0.02	0.000382
BB2141	1.21	0.000796	1.23	0.000149	1	0.03
BB2142	-1.03	1	-1.01	-1.5e-07	1	1	UniProtKB
BB2143	-1.23	0.3	-1.21	-2.71e-06	1	1	UniProtKB
BB2144	-1.13	0.23	-1.11	-6.94e-06	1	1
BB2146	-1.15	0.05	-1.13	-3.08e-05	1	0.54
BB2148	1.24	0.00441	1.27	4.67e-05	1	0.12	UniProtKB
BB2149	1.09	0.23	1.11	6.08e-06	1	1	UniProtKB
BB2153	1.09	0.22	1.11	6.55e-06	1	1	UniProtKB
BB2156	1.19	0.02	1.22	1.6e-05	1	0.28
BB2158	-1.03	1	-1.01	-2.18e-07	1	1
BB2159	-1.01	0.89	1.01	1.54e-06	1	1
BB2160	-1.11	0.6	-1.09	-1.65e-06	1	1	UniProtKB
BB2161	-1.19	0.55	-1.17	-1.17e-06	1	1	UniProtKB
BB2162	1.19	0.43	1.21	1.58e-06	1	1	UniProtKB
BB2163	-1.03	0.96	-1.01	-4.89e-07	1	1	UniProtKB
BB2165	-1.1	0.33	-1.08	-5.97e-06	1	1	UniProtKB
BB2166	-1.01	0.89	1.01	1.29e-06	1	1	UniProtKB
BB2167	-1.02	1	-1	-1.48e-07	1	1	UniProtKB
BB2168	1.06	0.18	1.08	6.35e-05	1	1	UniProtKB
BB2169	1.05	0.64	1.07	1.95e-06	1	1	UniProtKB
BB2175	-1.05	0.8	-1.03	-1.61e-06	1	1	UniProtKB
BB2176	-1.05	0.9	-1.03	-6.36e-07	1	1
BB2177	1.09	0.06	1.11	0.000314	1	0.63	UniProtKB
BB2179	-1.08	0.84	-1.06	-6.08e-07	1	1	UniProtKB
BB2180	-1.15	0.18	-1.12	-6.75e-06	1	1	UniProtKB
BB2181	-1.04	0.78	-1.02	-1.84e-06	1	1
BB2185	-1.13	0.2	-1.11	-7.51e-06	1	1	UniProtKB
BB2186	-1.17	0.78	-1.15	-7.28e-07	1	1
BB2187	#NAME?	1	-3.7	-2.87e-07	1	1	UniProtKB
BB2188	1	1	1.02	1.08e-07	1	1
BB2189	1.26	0.55	1.27	1.18e-06	1	1
BB2190	1.47	0.28	1.48	1.76e-06	1	1
BB2191	1.24	0.62	1.25	8.85e-07	1	1	UniProtKB
BB2192	1.16	0.67	1.18	9.03e-07	1	1	UniProtKB
BB2193	∞	0.5	5.57	4.86e-07	1	1	UniProtKB
BB2194	1.27	0.82	1.28	5.45e-07	1	1
BB2195	3.64	0.00662	3.47	2.91e-06	1	0.15
BB2196	1.41	0.12	1.43	3.11e-06	1	0.84
BB2197	1.22	0.33	1.24	2.47e-06	1	1
BB2198	1.15	0.00713	1.17	5.08e-05	1	0.16
BB2199	1.03	0.49	1.05	1.14e-05	1	1
BB2200	-1.02	1	1	8.6e-08	1	1
BB2201	1.16	0.1	1.18	7.25e-06	1	0.79	UniProtKB
BB2201A	1.1	0.33	1.12	3.71e-06	1	1
BB2202	1.32	0.5	1.33	1.08e-06	1	1
BB2203	1.6	0.25	1.6	1.4e-06	1	1
BB2205	1.2	0.66	1.22	4.57e-07	1	1
BB2206	-1.24	0.82	-1.21	-4.1e-07	1	1
BB2207	-1.01	1	1	2.37e-08	1	1
BB2208	-1.71	0.58	-1.61	-6.99e-07	1	1
BB2209	-1.01	1	1.01	2.87e-08	1	1	UniProtKB
BB2210	-1.35	0.77	-1.3	-3.51e-07	1	1	UniProtKB
BB2211	1.41	1	1.36	2.23e-07	1	1
BB2212	-1.02	1	-1	-1.26e-09	1	1
BB2213	1.04	1	1.06	3.27e-07	1	1
BB2214	1.3	0.51	1.31	1.1e-06	1	1
BB2215	1.06	0.88	1.08	3.42e-07	1	1
BB2216	1.09	0.36	1.11	3.86e-06	1	1
BB2217	1.07	0.2	1.09	4.87e-05	1	1
BB2218	1.18	0.67	1.2	9.54e-07	1	1
BB2219	-1.06	0.92	-1.04	-3.53e-07	1	1
BB2220	1.09	0.75	1.1	9.25e-07	1	1
BB2221	1.13	0.76	1.15	6.3e-07	1	1
BB2222	1.07	0.75	1.09	8.51e-07	1	1
BB2223	1.2	0.83	1.21	4.65e-07	1	1
BB2224	-1.11	1	-1.08	-1.97e-07	1	1
BB2225	1.24	0.69	1.26	6.34e-07	1	1
BB2226	1.37	0.47	1.38	1.08e-06	1	1	UniProtKB
BB2227	1.19	0.19	1.21	4.29e-06	1	1
BB2228	1.06	0.77	1.08	8.73e-07	1	1	UniProtKB
BB2229	1.27	0.6	1.28	8.55e-07	1	1
BB2230	1.17	0.5	1.19	1.51e-06	1	1
BB2231	-1.05	1	-1.03	-2e-07	1	1
BB2232	1.08	0.56	1.1	1.89e-06	1	1
BB2233	1.35	0.43	1.36	1.31e-06	1	1
BB2234	1.04	0.78	1.06	7.27e-07	1	1
BB2235	-1.15	0.77	-1.13	-6.09e-07	1	1
BB2237	-1.04	0.94	-1.02	-4.26e-07	1	1
BB2238	1.07	0.61	1.09	1.76e-06	1	1
BB2239	1.13	0.42	1.15	2.28e-06	1	1	UniProtKB
BB2240	-1	1	1.02	1.27e-07	1	1	UniProtKB
BB2241	-1.14	1	-1.12	-3.74e-07	1	1
BB2242	1.28	0.51	1.29	1.02e-06	1	1
BB2243	-1.12	0.54	-1.1	-2.17e-06	1	1
BB2244	1.04	0.57	1.06	2.7e-06	1	1	UniProtKB
BB2245	1.25	0.01	1.27	1.17e-05	1	0.24
BB2247	-1.09	0.41	-1.07	-8.66e-06	1	1	UniProtKB
BB2248	-1.28	0.00377	-1.26	-2.24e-05	1	0.1
BB2250	-1.06	0.65	-1.04	-2.16e-06	1	1
BB2252	-1.03	0.89	-1.01	-1.1e-06	1	1	UniProtKB
BB2257	-1.05	0.84	-1.03	-8.19e-07	1	1	UniProtKB
BB2258	-1.25	0.46	-1.22	-1.9e-06	1	1	UniProtKB
BB2259	-1.32	0.71	-1.28	-7.85e-07	1	1	UniProtKB
BB2260	-1.12	1	-1.09	-2.32e-07	1	1
BB2261	-1.34	1	-1.29	-3.74e-07	1	1	UniProtKB
BB2262	-1.08	1	-1.06	-1.33e-07	1	1
BB2263	1.07	1	1.08	1.59e-07	1	1	UniProtKB
BB2265	-1.06	1	-1.04	-1.17e-07	1	1	UniProtKB
BB2266	-1.24	1	-1.2	-2.6e-07	1	1	UniProtKB
BB2269	1.01	1	1.03	1.53e-07	1	1	UniProtKB
BB2270	-1.81	0.00268	-1.77	-7.29e-06	1	0.08	UniProtKB
BB2275	-1.06	0.66	-1.04	-1.09e-05	1	1	UniProtKB
BB2282	-1	0.94	1.01	6.15e-07	1	1	UniProtKB
BB2283	1.05	0.37	1.07	5.6e-06	1	1	UniProtKB
BB2284	1.03	0.73	1.05	1.11e-06	1	1	UniProtKB
BB2290	1.05	1	1.06	1.5e-07	1	1	UniProtKB
BB2291	-1.43	0.57	-1.38	-9.81e-07	1	1	UniProtKB
BB2292	1.3	0.32	1.32	1.96e-06	1	1	UniProtKB
BB2294	-1.1	0.34	-1.08	-5.52e-06	1	1
BB2297	-1.14	0.41	-1.12	-2.91e-06	1	1
BB2300	1.03	0.71	1.04	1.62e-06	1	1	UniProtKB
BB2302	1.48	0.23	1.49	1.92e-06	1	1
BB2304	1.07	0.42	1.09	5.98e-06	1	1	UniProtKB
BB2305	1.03	0.53	1.05	3.56e-06	1	1	UniProtKB
BB2306	-1.09	0.32	-1.07	-1.18e-05	1	1	UniProtKB
BB2308	-1.27	0.03	-1.25	-1.43e-05	1	0.4	UniProtKB
BB2309	-1.21	0.31	-1.18	-2.95e-06	1	1	UniProtKB
BB2310	-1.39	0.01	-1.36	-9.33e-06	1	0.21	UniProtKB
BB2313	-1.05	0.68	-1.03	-4.43e-06	1	1	UniProtKB
BB2314	-1.07	0.52	-1.05	-7.58e-06	1	1
BB2315	-1.22	0.35	-1.19	-2.56e-06	1	1	UniProtKB
BB2316	1.22	0.58	1.24	6.96e-07	1	1	UniProtKB
BB2317	-1.17	0.1	-1.15	-9.03e-06	1	0.79
BB2318	-1.55	0.1	-1.52	-3.12e-06	1	0.78	UniProtKB
BB2319	-1.41	0.5	-1.37	-1.2e-06	1	1	UniProtKB
BB2321	-1.05	1	-1.03	-2.7e-07	1	1
BB2322	1.3	0.02	1.32	9.47e-06	1	0.27
BB2323	1.18	0.03	1.2	1.85e-05	1	0.37	UniProtKB
BB2324	-1.07	0.79	-1.05	-1.15e-06	1	1
BB2325	-1.09	0.62	-1.07	-1.94e-06	1	1
BB2329	1.2	0.32	1.23	2.7e-06	1	1	UniProtKB
BB2330	-1.07	1	-1.05	-6.52e-08	1	1	UniProtKB
BB2331	-1.1	1	-1.08	-1.11e-07	1	1	UniProtKB
BB2332	1	0.86	1.02	1.02e-06	1	1	UniProtKB
BB2333	1.01	0.8	1.03	1.28e-06	1	1	UniProtKB
BB2335	#NAME?	1	-3.38	-2.53e-07	1	1
BB2336	1.02	1	1.03	1.01e-07	1	1
BB2337	-1.17	0.32	-1.14	-3.31e-06	1	1	UniProtKB
BB2338	-1.02	1	1	2.73e-08	1	1
BB2339	1.04	0.91	1.06	4.46e-07	1	1	UniProtKB
BB2340	1.13	0.56	1.15	1.63e-06	1	1
BB2341	-1.02	1	-1	-3.38e-09	1	1	UniProtKB
BB2342	1.39	0.39	1.4	1.24e-06	1	1	UniProtKB
BB2343	1.06	1	1.08	1.56e-07	1	1	UniProtKB
BB2344	1.63	1	1.53	2.82e-07	1	1	UniProtKB
BB2345	1.07	1	1.09	1.95e-07	1	1	UniProtKB
BB2346	-1.03	1	-1.01	-8.12e-09	1	1	UniProtKB
BB2347	1.11	0.78	1.13	6.72e-07	1	1	UniProtKB
BB2348	1.06	1	1.08	1.04e-07	1	1
BB2349	-1.46	0.75	-1.39	-4.03e-07	1	1	UniProtKB
BB2350	1.23	1	1.23	3.08e-07	1	1	UniProtKB
BB2352	1.03	0.85	1.05	5.45e-07	1	1	UniProtKB
BB2353	1.14	0.85	1.15	4.39e-07	1	1	UniProtKB
BB2354	-1.19	1	-1.15	-2.62e-07	1	1	UniProtKB
BB2355	1.01	0.83	1.03	9.92e-07	1	1	UniProtKB
BB2356	1.03	0.79	1.05	7.29e-07	1	1
BB2357	1.08	0.39	1.1	3.96e-06	1	1	UniProtKB
BB2358	1.16	0.42	1.18	2.16e-06	1	1	UniProtKB
BB2359	1.11	0.37	1.13	3.09e-06	1	1
BB2360	-1.12	0.87	-1.1	-4.02e-07	1	1	UniProtKB
BB2361	-1.06	1	-1.04	-2.18e-07	1	1	UniProtKB
BB2362	-1.19	0.8	-1.16	-2.69e-07	1	1	UniProtKB
BB2363	1.19	0.83	1.2	4.49e-07	1	1	UniProtKB
BB2364	-1.26	0.69	-1.22	-5.6e-07	1	1	UniProtKB
BB2365	-1.04	0.84	-1.02	-1.35e-06	1	1	UniProtKB
BB2366	1.2	0.1	1.22	6.11e-06	1	0.78	UniProtKB
BB2367	1.02	0.58	1.04	1.1e-05	1	1	UniProtKB
BB2368	-1.17	0.55	-1.15	-1.51e-06	1	1	UniProtKB
BB2369	-1.06	1	-1.04	-2.72e-07	1	1	UniProtKB
BB2370	1.09	0.88	1.11	4.85e-07	1	1
BB2371	1.01	1	1.02	1.63e-07	1	1	UniProtKB
BB2372	-1.13	0.66	-1.11	-1.41e-06	1	1	UniProtKB
BB2373	1	1	1.02	6.21e-08	1	1	UniProtKB
BB2374	1.11	1	1.12	1.74e-07	1	1	UniProtKB
BB2375	-1.22	0.71	-1.19	-5.4e-07	1	1	UniProtKB
BB2377	-1.12	0.58	-1.09	-1.55e-06	1	1	UniProtKB
BB2378	-1.04	0.78	-1.02	-2.24e-06	1	1
BB2379	1.02	1	1.04	2.74e-07	1	1	UniProtKB
BB2380	-1	1	1.02	1.21e-07	1	1	UniProtKB
BB2381	-1.05	1	-1.03	-2.16e-07	1	1	UniProtKB
BB2382	1.19	0.29	1.21	3.03e-06	1	1	UniProtKB
BB2383	1.01	0.85	1.03	1.02e-06	1	1
BB2384	-1.13	0.31	-1.11	-4.91e-06	1	1	UniProtKB
BB2385	-1.17	0.24	-1.15	-4.4e-06	1	1
BB2386	-1.07	0.71	-1.05	-1.36e-06	1	1	UniProtKB
BB2387	-1.04	1	-1.02	-3.25e-07	1	1	UniProtKB
BB2389	1.09	0.67	1.1	1.51e-06	1	1
BB2390	-1.17	0.76	-1.14	-6.17e-07	1	1	UniProtKB
BB2391	-1.05	1	-1.03	-2.32e-07	1	1	UniProtKB
BB2392	1.07	0.52	1.09	2.17e-06	1	1	UniProtKB
BB2393	1	0.94	1.02	3.77e-07	1	1	UniProtKB
BB2394	1.1	0.29	1.12	4.63e-06	1	1
BB2395	-1.02	1	-1.01	-1.67e-07	1	1	UniProtKB
BB2396	-1.08	0.71	-1.06	-2.43e-06	1	1
BB2398	-1.03	1	-1.01	-3.18e-07	1	1
BB2399	-1.01	1	1	7.8e-08	1	1
BB2400	-1.24	0.1	-1.22	-5.87e-06	1	0.8	UniProtKB
BB2401	-1.07	0.69	-1.05	-1.96e-06	1	1	UniProtKB
BB2402	-1.02	1	-1	-2.72e-07	1	1	UniProtKB
BB2403	1.06	0.48	1.08	2.88e-06	1	1	UniProtKB
BB2404	1.16	0.35	1.18	2.94e-06	1	1
BB2405	-1.04	0.88	-1.02	-9.17e-07	1	1	UniProtKB
BB2406	-1.03	0.97	-1.01	-5.48e-07	1	1	UniProtKB
BB2407	1.08	0.54	1.1	2.17e-06	1	1	UniProtKB
BB2408	-1.14	0.63	-1.12	-1.32e-06	1	1	UniProtKB
BB2409	-1.08	0.37	-1.06	-1.15e-05	1	1	UniProtKB
BB2410	-1.19	0.03	-1.17	-1.72e-05	1	0.38	UniProtKB
BB2411	-1.24	0.19	-1.22	-3.93e-06	1	1	UniProtKB
BB2412	-1.27	0.02	-1.24	-1.06e-05	1	0.35
[truncated: 3,008 more rows]

## Sheet: RB50 vs mutant blood
Feature ID	Fold Change (original values)	P-value	Fold change	Weighted difference	Bonferroni	FDR p-value correction	GO biological process
aadA4	1.2	0.58	1.16	1.46e-06	1	1
aat	1.17	0.37	1.13	3.63e-06	1	1	0030163 // protein catabolic process (GO_REF:0000001 [ISS] InterPro:IPR016181|InterPro:IPR004616)
aatA	-1.13	0.86	-1.15	-5.84e-07	1	1	0009058 // biosynthetic process (GO_REF:0000001 [ISS] InterPro:IPR004839|InterPro:IPR004838|InterPro:IPR015424|InterPro:IPR015421|InterPro:IPR015422)
aatB_1	-1.01	0.93	-1.04	-5.63e-07	1	1
aatB_2	1.18	0.56	1.15	1.78e-06	1	1
accA_1	1.09	0.42	1.06	1.04e-05	1	1
accA_2	-1.41	5.17e-05	-1.45	-3.5e-05	0.26	0.00661
accB_1	1.26	0.46	1.22	1.64e-06	1	1
accB_2	-1.47	1.42e-06	-1.52	-5.41e-05	0.00713	0.000339
accC_1	1.13	0.57	1.1	2.26e-06	1	1
accC_2	1.03	1	-1	-5.19e-09	1	1
accC_3	1.05	1	1.02	2.88e-07	1	1
accD	-1.01	0.67	-1.03	-6.56e-06	1	1	0006633 // fatty acid biosynthetic process (GO_REF:0000001 [ISS] InterPro:IPR034733|InterPro:IPR000438|InterPro:IPR029045|InterPro:IPR011762) /// 2001295 // malonyl-CoA biosynthetic process (GO_REF:0000001 [ISS] InterPro:IPR034733|InterPro:IPR000438|InterPro:IPR029045|InterPro:IPR011762)
aceA	1.02	0.95	-1.01	-2.89e-07	1	1	0019752 // carboxylic acid metabolic process (GO_REF:0000001 [IEA] InterPro:IPR006254|InterPro:IPR018523|InterPro:IPR015813)
aceE_1	1.08	0.6	1.05	2.9e-05	1	1
aceE_2	1.01	1	-1.01	-1.92e-07	1	1
aceF	1.09	0.42	1.06	3.32e-05	1	1	0006096 // glycolytic process (GO_REF:0000001 [ISS] InterPro:IPR003016|InterPro:IPR001078|InterPro:IPR006256|InterPro:IPR000089|InterPro:IPR036625|InterPro:IPR004167|InterPro:IPR011053)
aceK	-1.38	0.000463	-1.42	-4.32e-05	1	0.04	0006099 // tricarboxylic acid cycle (GO_REF:0000001 [ISS] InterPro:IPR010452) /// 0006006 // glucose metabolic process (GO_REF:0000001 [ISS] InterPro:IPR010452) /// 0006097 // glyoxylate cycle (GO_REF:0000001 [ISS] InterPro:IPR010452)
ackA	-1.09	0.64	-1.12	-1.51e-06	1	1	0006085 // acetyl-CoA biosynthetic process (GO_REF:0000001 [ISS] InterPro:IPR004372|InterPro:IPR000890|InterPro:IPR023865) /// 0006082 // organic acid metabolic process (GO_REF:0000001 [ISS] InterPro:IPR004372|InterPro:IPR000890|InterPro:IPR023865)
acnA_1	-1.09	0.62	-1.12	-1.43e-06	1	1
acnA_2	1.14	0.23	1.11	3.15e-05	1	1
acnA_3	-1.06	0.38	-1.09	-2e-05	1	1
acnB	-1.02	0.56	-1.05	-2.78e-05	1	1	0006099 // tricarboxylic acid cycle (GO_REF:0000001 [ISS] InterPro:IPR015931|InterPro:IPR001030|InterPro:IPR015928|InterPro:IPR015932|InterPro:IPR018136|InterPro:IPR036008|InterPro:IPR004406|InterPro:IPR015933|InterPro:IPR036288|InterPro:IPR015929)
acoD	-1.03	0.46	-1.06	-6.38e-06	1	1
acpD	1.06	0.66	1.03	5.05e-06	1	1
acpP	-1.05	0.31	-1.07	-0.000191	1	1	0006633 // fatty acid biosynthetic process (GO_REF:0000001 [ISS] InterPro:IPR036736|InterPro:IPR003231|InterPro:IPR009081|InterPro:IPR006162)
acpS	1.08	0.48	1.05	6.15e-06	1	1	0006633 // fatty acid biosynthetic process (GO_REF:0000001 [ISS] InterPro:IPR008278|InterPro:IPR037143|InterPro:IPR002582|InterPro:IPR004568)
acrA	-1.07	0.25	-1.1	-7.77e-06	1	1	0055085 // transmembrane transport (GO_REF:0000001 [ISS] InterPro:IPR032317|InterPro:IPR006143)
acrB	-1.24	0.03	-1.28	-9.97e-06	1	0.61
acyH	1.06	0.8	1.02	5.5e-06	1	1
ada	1.11	0.81	1.08	6.51e-07	1	1	0006351 // transcription, DNA-templated (GO_REF:0000001 [IEA] InterPro:IPR035451|InterPro:IPR004026|InterPro:IPR016221|InterPro:IPR009057|InterPro:IPR018060|InterPro:IPR001497|InterPro:IPR014048|InterPro:IPR036217|InterPro:IPR036631|InterPro:IPR036388) /// 0006281 // DNA repair (GO_REF:0000001 [IEA] InterPro:IPR035451|InterPro:IPR004026|InterPro:IPR016221|InterPro:IPR009057|InterPro:IPR018060|Int…
add	-1.05	0.46	-1.08	-3.49e-06	1	1
adhI	1.09	0.42	1.06	9.23e-06	1	1	0006069 // ethanol oxidation (GO_REF:0000001 [ISS] InterPro:IPR014183|InterPro:IPR013149|InterPro:IPR013154|InterPro:IPR002328|InterPro:IPR011032|InterPro:IPR036291|InterPro:IPR020843)
adK	1.04	0.91	1.01	1.41e-06	1	1	0044209 // AMP salvage (GO_REF:0000001 [ISS] InterPro:IPR006259|InterPro:IPR000850|InterPro:IPR033690|InterPro:IPR007862|InterPro:IPR027417)
ahpC	-1.07	0.17	-1.1	-0.000213	1	1	0045454 // cell redox homeostasis (GO_REF:0000001 [IEA] InterPro:IPR000866|InterPro:IPR024706|InterPro:IPR036249|InterPro:IPR013766)
ahpD	-1.02	0.56	-1.05	-8.55e-06	1	1	0006979 // response to oxidative stress (GO_REF:0000001 [ISS] InterPro:IPR004674|InterPro:IPR029032|InterPro:IPR004675|InterPro:IPR003779)
alaS	1.06	0.69	1.03	1.12e-05	1	1	0006419 // alanyl-tRNA aminoacylation (GO_REF:0000001 [ISS] InterPro:IPR002318|InterPro:IPR018162|InterPro:IPR018165|InterPro:IPR018164|InterPro:IPR023033|InterPro:IPR003156|InterPro:IPR018163|InterPro:IPR009000|InterPro:IPR012947)
alcA	-1.09	0.58	-1.12	-1.56e-06	1	1
alcB	-1.38	0.28	-1.41	-2.23e-06	1	1
alcC	-1.17	0.45	-1.2	-1.87e-06	1	1	0019290 // siderophore biosynthetic process (GO_REF:0000001 [IEA] InterPro:IPR007310|InterPro:IPR022770|InterPro:IPR037455)
alcD	-1.35	0.37	-1.38	-1.73e-06	1	1
alcE	-1.22	0.18	-1.25	-3.85e-06	1	1	0019439 // aromatic compound catabolic process (GO_REF:0000001 [IEA] InterPro:IPR017941|InterPro:IPR036922|InterPro:IPR015879)
alcR	-1.08	0.39	-1.11	-3.76e-06	1	1	0006351 // transcription, DNA-templated (GO_REF:0000001 [IEA] InterPro:IPR009057|InterPro:IPR018060)
aldH	1.13	0.7	1.1	1.25e-06	1	1
alkB	1.06	1	1.03	2.97e-07	1	1	0006281 // DNA repair (GO_REF:0000001 [IEA] InterPro:IPR004574|InterPro:IPR027450|InterPro:IPR037151|InterPro:IPR005123)
alkJ	1.61	0.08	1.56	3.97e-06	1	1
allA	-1.02	1	-1.05	-3.57e-07	1	1	0000256 // allantoin catabolic process (GO_REF:0000001 [ISS] InterPro:IPR011051|InterPro:IPR007247|InterPro:IPR024060) /// 0006144 // purine nucleobase metabolic process (GO_REF:0000001 [ISS] InterPro:IPR011051|InterPro:IPR007247|InterPro:IPR024060)
alr	1.05	0.84	1.02	1.5e-06	1	1	0030632 // D-alanine biosynthetic process (GO_REF:0000001 [ISS] InterPro:IPR000821|InterPro:IPR009006|InterPro:IPR011079|InterPro:IPR001608|InterPro:IPR020622|InterPro:IPR029066)
amaB_1	1	1	-1.02	-4.3e-07	1	1
amaB_2	1.13	0.71	1.1	1.23e-06	1	1
amaB_3	1.17	0.41	1.14	2.77e-06	1	1
amiC	1.08	0.46	1.06	1.87e-05	1	1	0009253 // peptidoglycan catabolic process (GO_REF:0000001 [IEA] InterPro:IPR021731|InterPro:IPR002508)
amn	-1.07	0.3	-1.11	-5.81e-06	1	1	0044209 // AMP salvage (GO_REF:0000001 [ISS] InterPro:IPR037109|InterPro:IPR011271|InterPro:IPR018953|InterPro:IPR000845|InterPro:IPR035994) /// 0009116 // nucleoside metabolic process (GO_REF:0000001 [ISS] InterPro:IPR037109|InterPro:IPR011271|InterPro:IPR018953|InterPro:IPR000845|InterPro:IPR035994)
ampD	1.43	0.00258	1.39	1.34e-05	1	0.13	0009253 // peptidoglycan catabolic process (GO_REF:0000001 [IEA] InterPro:IPR002502|InterPro:IPR036505)
ampG	-1.11	0.12	-1.14	-9.04e-06	1	1	0055085 // transmembrane transport (GO_REF:0000001 [IEA] InterPro:IPR011701|InterPro:IPR020846|InterPro:IPR036259)
amtB	2.18	2.25e-10	2.11	2.69e-05	1.13e-06	1.25e-07
ansB	1.02	0.91	-1.01	-1.52e-06	1	1	0006528 // asparagine metabolic process (GO_REF:0000001 [ISS] InterPro:IPR004550|InterPro:IPR036152|InterPro:IPR006034|InterPro:IPR020827|InterPro:IPR027475|InterPro:IPR027473|InterPro:IPR027474|InterPro:IPR037152)
apaH	1.05	0.83	1.02	3.53e-06	1	1
apbE	1.29	0.06	1.25	7.78e-06	1	0.91	0017013 // protein flavinylation (GO_REF:0000001 [ISS] InterPro:IPR024932|InterPro:IPR003374)
aphA	1.14	0.85	1.1	3.29e-07	1	1
apt	-1.08	0.25	-1.11	-2.47e-05	1	1	0006166 // purine ribonucleoside salvage (GO_REF:0000001 [ISS] InterPro:IPR005764|InterPro:IPR000836|InterPro:IPR029057) /// 0006168 // adenine salvage (GO_REF:0000001 [ISS] InterPro:IPR005764|InterPro:IPR000836|InterPro:IPR029057) /// 0044209 // AMP salvage (GO_REF:0000001 [ISS] InterPro:IPR005764|InterPro:IPR000836|InterPro:IPR029057)
aqpZ	-1.06	0.48	-1.09	-3.25e-06	1	1
argA	1.13	0.35	1.1	5.02e-06	1	1
argB	1.06	0.72	1.03	7.72e-06	1	1	0006526 // arginine biosynthetic process (GO_REF:0000001 [ISS] InterPro:IPR036393|InterPro:IPR004662|InterPro:IPR037528|InterPro:IPR001048|InterPro:IPR001057)
argC	1	0.71	-1.03	-7.49e-06	1	1	0006526 // arginine biosynthetic process (GO_REF:0000001 [ISS] InterPro:IPR023013|InterPro:IPR000706|InterPro:IPR036291|InterPro:IPR000534|InterPro:IPR012280)
argD	-1.03	0.46	-1.06	-4.75e-06	1	1
argF	-1.05	0.38	-1.08	-6.81e-06	1	1	0006526 // arginine biosynthetic process (GO_REF:0000001 [ISS] InterPro:IPR006132|InterPro:IPR006130|InterPro:IPR036901|InterPro:IPR006131|InterPro:IPR002292|InterPro:IPR024904)
argG	-1.02	0.56	-1.05	-1.5e-05	1	1	0006526 // arginine biosynthetic process (GO_REF:0000001 [ISS] InterPro:IPR023437|InterPro:IPR001518|InterPro:IPR018223|InterPro:IPR024074|InterPro:IPR024073|InterPro:IPR014729)
argH_1	1.01	0.76	-1.02	-2.98e-06	1	1
argH_2	-1.19	0.23	-1.22	-3.68e-06	1	1
argJ	-1.25	0.00324	-1.28	-3.19e-05	1	0.16	0006526 // arginine biosynthetic process (GO_REF:0000001 [ISS] InterPro:IPR002813|InterPro:IPR016117)
argM	1.01	0.81	-1.02	-2.44e-06	1	1
argS	1	0.75	-1.02	-4.22e-06	1	1	0006420 // arginyl-tRNA aminoacylation (GO_REF:0000001 [ISS] InterPro:IPR001412|InterPro:IPR001278|InterPro:IPR005148|InterPro:IPR036695|InterPro:IPR035684|InterPro:IPR008909|InterPro:IPR014729|InterPro:IPR009080)
aroA	1.12	0.28	1.09	8.46e-06	1	1	0009073 // aromatic amino acid family biosynthetic process (GO_REF:0000001 [ISS] InterPro:IPR001986|InterPro:IPR036968|InterPro:IPR006264|InterPro:IPR023193|InterPro:IPR013792) /// 0009423 // chorismate biosynthetic process (GO_REF:0000001 [ISS] InterPro:IPR001986|InterPro:IPR036968|InterPro:IPR006264|InterPro:IPR023193|InterPro:IPR013792)
aroB	1.04	0.93	1.01	1.04e-06	1	1	0009073 // aromatic amino acid family biosynthetic process (GO_REF:0000001 [ISS] InterPro:IPR016037|InterPro:IPR030963|InterPro:IPR030960) /// 0009423 // chorismate biosynthetic process (GO_REF:0000001 [ISS] InterPro:IPR016037|InterPro:IPR030963|InterPro:IPR030960)
aroC	1.04	0.9	1.01	2.04e-06	1	1	0009073 // aromatic amino acid family biosynthetic process (GO_REF:0000001 [ISS] InterPro:IPR000453|InterPro:IPR035904|InterPro:IPR020541) /// 0009423 // chorismate biosynthetic process (GO_REF:0000001 [ISS] InterPro:IPR000453|InterPro:IPR035904|InterPro:IPR020541)
aroE	1.14	0.47	1.11	2.74e-06	1	1	0009423 // chorismate biosynthetic process (GO_REF:0000001 [ISS] InterPro:IPR036291|InterPro:IPR011342|InterPro:IPR013708|InterPro:IPR022893|InterPro:IPR006151) /// 0009073 // aromatic amino acid family biosynthetic process (GO_REF:0000001 [ISS] InterPro:IPR036291|InterPro:IPR011342|InterPro:IPR013708|InterPro:IPR022893|InterPro:IPR006151) /// 0019632 // shikimate metabolic process (GO_REF:000000…
aroG_1	-1.14	0.11	-1.17	-9.9e-05	1	1
aroG_2	-1.06	0.3	-1.09	-6.07e-06	1	1
aroK	-1.06	0.29	-1.09	-1.27e-05	1	1	0009423 // chorismate biosynthetic process (GO_REF:0000001 [ISS] InterPro:IPR027417|InterPro:IPR031322|InterPro:IPR000623|InterPro:IPR023000) /// 0009073 // aromatic amino acid family biosynthetic process (GO_REF:0000001 [ISS] InterPro:IPR027417|InterPro:IPR031322|InterPro:IPR000623|InterPro:IPR023000)
aroQ	-1.05	0.29	-1.08	-3.75e-05	1	1	0009423 // chorismate biosynthetic process (GO_REF:0000001 [ISS] InterPro:IPR001874|InterPro:IPR018509|InterPro:IPR036441) /// 0009073 // aromatic amino acid family biosynthetic process (GO_REF:0000001 [ISS] InterPro:IPR001874|InterPro:IPR018509|InterPro:IPR036441)
arsB	-1.33	0.06	-1.36	-5.67e-06	1	0.92	0015700 // arsenite transport (GO_REF:0000001 [ISS] InterPro:IPR000802) /// 0046685 // response to arsenic-containing substance (GO_REF:0000001 [ISS] InterPro:IPR000802)
arsC_1	1.1	0.65	1.07	1.89e-06	1	1
arsC_2	-1.1	0.07	-1.14	-1.73e-05	1	0.98
arsH	1.15	0.44	1.12	2.7e-06	1	1
arsR	-1.08	0.47	-1.11	-2.46e-06	1	1
ascD	1.12	0.24	1.09	1.2e-05	1	1
asd	-1.05	0.31	-1.09	-1.45e-05	1	1	0071266 // 'de novo' L-methionine biosynthetic process (GO_REF:0000001 [ISS] InterPro:IPR000319|InterPro:IPR011534|InterPro:IPR012080|InterPro:IPR036291|InterPro:IPR000534|InterPro:IPR012280) /// 0009088 // threonine biosynthetic process (GO_REF:0000001 [ISS] InterPro:IPR000319|InterPro:IPR011534|InterPro:IPR012080|InterPro:IPR036291|InterPro:IPR000534|InterPro:IPR012280) /// 0009097 // isoleucin…
ask	1.05	0.78	1.02	6.95e-06	1	1	0009088 // threonine biosynthetic process (GO_REF:0000001 [ISS] InterPro:IPR036393|InterPro:IPR002912|InterPro:IPR001048|InterPro:IPR005260|InterPro:IPR001341|InterPro:IPR018042|InterPro:IPR027795|InterPro:IPR001057) /// 0009089 // lysine biosynthetic process via diaminopimelate (GO_REF:0000001 [ISS] InterPro:IPR036393|InterPro:IPR002912|InterPro:IPR001048|InterPro:IPR005260|InterPro:IPR001341|In…
aspC	-1	0.87	-1.03	-5.82e-07	1	1	0009058 // biosynthetic process (GO_REF:0000001 [ISS] InterPro:IPR004839|InterPro:IPR004838|InterPro:IPR015424|InterPro:IPR015421|InterPro:IPR015422)
aspS	1.01	0.82	-1.02	-4.34e-06	1	1	0006418 // tRNA aminoacylation for protein translation (GO_REF:0000001 [ISS] InterPro:IPR004364|InterPro:IPR006195|InterPro:IPR004524|InterPro:IPR002312|InterPro:IPR004115|InterPro:IPR029351|InterPro:IPR012340|InterPro:IPR004365)
astE	1.05	0.9	1.02	1.11e-06	1	1	0008152 // metabolic process (GO_REF:0000001 [IEA] InterPro:IPR007036)
atoE	1.02	0.86	-1.01	-1.65e-06	1	1
atpA	-1.04	0.47	-1.06	-7.21e-05	1	1	0015986 // ATP synthesis coupled proton transport (GO_REF:0000001 [ISS] InterPro:IPR023366|InterPro:IPR000793|InterPro:IPR033732|InterPro:IPR005294|InterPro:IPR020003|InterPro:IPR004100|InterPro:IPR036121|InterPro:IPR000194|InterPro:IPR027417)
atpB	-1.08	0.26	-1.11	-4.94e-05	1	1	0015986 // ATP synthesis coupled proton transport (GO_REF:0000001 [ISS] InterPro:IPR000568|InterPro:IPR023011|InterPro:IPR035908)
atpC	-1.15	0.18	-1.18	-0.000158	1	1	0015986 // ATP synthesis coupled proton transport (GO_REF:0000001 [ISS] InterPro:IPR036794|InterPro:IPR001469|InterPro:IPR020546|InterPro:IPR036771)
atpD	-1.08	0.28	-1.11	-9.53e-05	1	1	0015986 // ATP synthesis coupled proton transport (GO_REF:0000001 [ISS] InterPro:IPR003593|InterPro:IPR005722|InterPro:IPR020003|InterPro:IPR004100|InterPro:IPR036121|InterPro:IPR000194|InterPro:IPR024034|InterPro:IPR027417)
atpE	-1.01	0.67	-1.03	-6.48e-05	1	1	0015986 // ATP synthesis coupled proton transport (GO_REF:0000001 [ISS] InterPro:IPR005953|InterPro:IPR000454|InterPro:IPR020537|InterPro:IPR002379|InterPro:IPR035921) /// 0015991 // ATP hydrolysis coupled proton transport (GO_REF:0000001 [ISS] InterPro:IPR005953|InterPro:IPR000454|InterPro:IPR020537|InterPro:IPR002379|InterPro:IPR035921)
atpF	1.01	0.82	-1.02	-2.35e-05	1	1	0015986 // ATP synthesis coupled proton transport (GO_REF:0000001 [ISS] InterPro:IPR028987|InterPro:IPR002146|InterPro:IPR005864)
atpG	-1.06	0.41	-1.08	-9.73e-05	1	1	0015986 // ATP synthesis coupled proton transport (GO_REF:0000001 [ISS] InterPro:IPR035968|InterPro:IPR000131|InterPro:IPR023632)
atpH	-1	0.73	-1.03	-2.64e-05	1	1	0015986 // ATP synthesis coupled proton transport (GO_REF:0000001 [ISS] InterPro:IPR026015|InterPro:IPR000711)
bacA	1.11	0.3	1.08	7.85e-06	1	1
baf	1.02	0.97	-1.01	-4.59e-07	1	1
bapA	1.07	0.76	1.04	1.22e-06	1	1
bapB	1.22	0.03	1.19	4.57e-05	1	0.69	0007155 // cell adhesion (GO_REF:0000001 [IEA] InterPro:IPR005546|InterPro:IPR036709|InterPro:IPR006315|InterPro:IPR003991)
bapC	1.81	1.93e-11	1.76	0.000243	9.68e-08	1.61e-08	0007155 // cell adhesion (GO_REF:0000001 [IEA] InterPro:IPR005546|InterPro:IPR036709|InterPro:IPR006315|InterPro:IPR012332|InterPro:IPR011050|InterPro:IPR003992|InterPro:IPR004899|InterPro:IPR003991)
basR	-1.01	0.58	-1.04	-1.2e-05	1	1	0006351 // transcription, DNA-templated (GO_REF:0000001 [IEA] InterPro:IPR011006|InterPro:IPR001867|InterPro:IPR001789|InterPro:IPR036388) /// 0006355 // regulation of transcription, DNA-templated (GO_REF:0000001 [IEA] InterPro:IPR011006|InterPro:IPR001867|InterPro:IPR001789|InterPro:IPR036388) /// 0000160 // phosphorelay signal transduction system (GO_REF:0000001 [IEA] InterPro:IPR011006|InterPr…
BB0004	-1.02	0.52	-1.05	-7.83e-06	1	1
BB0016	-1.18	0.11	-1.21	-7.72e-06	1	1
BB0017	1.03	1	1	1.16e-07	1	1
BB0018	1.07	0.79	1.04	1.5e-06	1	1
BB0019	1.19	0.15	1.16	7.77e-06	1	1
BB0020	1.2	0.04	1.17	1.3e-05	1	0.75	0006351 // transcription, DNA-templated (GO_REF:0000001 [IEA] InterPro:IPR011006|InterPro:IPR001867|InterPro:IPR001789|InterPro:IPR036388) /// 0006355 // regulation of transcription, DNA-templated (GO_REF:0000001 [IEA] InterPro:IPR011006|InterPro:IPR001867|InterPro:IPR001789|InterPro:IPR036388) /// 0000160 // phosphorelay signal transduction system (GO_REF:0000001 [IEA] InterPro:IPR011006|InterPr…
BB0021	1.04	1	1.01	3.46e-07	1	1	0006355 // regulation of transcription, DNA-templated (GO_REF:0000001 [IEA] InterPro:IPR011006|InterPro:IPR001867|InterPro:IPR016032|InterPro:IPR001789|InterPro:IPR036388) /// 0000160 // phosphorelay signal transduction system (GO_REF:0000001 [IEA] InterPro:IPR011006|InterPro:IPR001867|InterPro:IPR016032|InterPro:IPR001789|InterPro:IPR036388) /// 0006351 // transcription, DNA-templated (GO_REF:00…
BB0022	-1.09	0.49	-1.12	-2.79e-06	1	1
BB0023	1	0.9	-1.02	-6.74e-07	1	1	0006355 // regulation of transcription, DNA-templated (GO_REF:0000001 [IEA] InterPro:IPR003735)
BB0039	-1.09	0.48	-1.12	-2.31e-06	1	1
BB0040	-1.01	0.61	-1.05	-1.33e-05	1	1
BB0058	-1.17	0.09	-1.2	-0.000352	1	1
BB0059	-1	0.74	-1.03	-2.88e-06	1	1
BB0061	-1.03	0.49	-1.06	-4.82e-06	1	1
BB0062	-1.11	0.21	-1.14	-6.22e-06	1	1
BB0064	1.07	0.67	1.04	2.16e-06	1	1
BB0065	-1	0.73	-1.03	-1.65e-05	1	1
BB0066	1.04	0.96	1.01	4.59e-07	1	1
BB0067	1.03	1	1	1.27e-07	1	1	0017004 // cytochrome complex assembly (GO_REF:0000001 [IEA] InterPro:IPR002541|InterPro:IPR017562)
BB0070	-1.02	0.57	-1.05	-4.2e-06	1	1
BB0073	-1	0.72	-1.03	-2.63e-06	1	1
BB0074	1.01	0.88	-1.02	-1.2e-06	1	1
BB0076	1.02	1	-1.01	-2.51e-07	1	1	0055085 // transmembrane transport (GO_REF:0000001 [IEA] InterPro:IPR011701|InterPro:IPR020846|InterPro:IPR036259)
BB0079	-1.3	0.21	-1.33	-3.19e-06	1	1
BB0080	-1.1	0.57	-1.13	-1.66e-06	1	1
BB0081	-1.13	0.51	-1.16	-2.01e-06	1	1
BB0082	1.09	0.61	1.06	2.49e-06	1	1	0006351 // transcription, DNA-templated (GO_REF:0000001 [IEA] InterPro:IPR028978|InterPro:IPR000524|InterPro:IPR011663|InterPro:IPR036388|InterPro:IPR036390)
BB0083	1.04	1	1.01	1.47e-07	1	1	0006351 // transcription, DNA-templated (GO_REF:0000001 [IEA] InterPro:IPR005119|InterPro:IPR000847|InterPro:IPR036388|InterPro:IPR036390|InterPro:IPR037402)
BB0084	-1.11	0.76	-1.14	-6.56e-07	1	1
BB0085	1.05	1	1.02	9.32e-08	1	1
BB0086	1.13	0.63	1.1	1.72e-06	1	1
BB0087	1.16	0.28	1.12	5.22e-06	1	1
BB0088	-1.08	0.8	-1.11	-7.45e-07	1	1	0006351 // transcription, DNA-templated (GO_REF:0000001 [IEA] InterPro:IPR005119|InterPro:IPR000847|InterPro:IPR036388|InterPro:IPR036390)
BB0089	1.01	0.94	-1.02	-4.86e-07	1	1
BB0090	1.21	0.59	1.18	1.08e-06	1	1	0006810 // transport (GO_REF:0000001 [ISS] InterPro:IPR000515|InterPro:IPR035906)
BB0091	1.31	0.41	1.27	2.03e-06	1	1
BB0092	1.1	0.91	1.07	6.24e-07	1	1
BB0093	-1.6	0.16	-1.63	-2.41e-06	1	1
BB0094	1.07	0.68	1.04	2.41e-06	1	1	0006351 // transcription, DNA-templated (GO_REF:0000001 [IEA] InterPro:IPR009057|InterPro:IPR001647|InterPro:IPR036271) /// 0006355 // regulation of transcription, DNA-templated (GO_REF:0000001 [IEA] InterPro:IPR009057|InterPro:IPR001647|InterPro:IPR036271)
BB0097	-1.03	0.59	-1.06	-2.07e-06	1	1
BB0098	1.03	0.97	1	1.36e-05	1	1
BB0099	-1	0.77	-1.03	-1.68e-06	1	1
BB0100	1.06	0.74	1.03	3.52e-06	1	1	0009058 // biosynthetic process (GO_REF:0000001 [IEA] InterPro:IPR004839|InterPro:IPR015424|InterPro:IPR015421|InterPro:IPR015422)
BB0101	-1.04	0.61	-1.07	-2.32e-06	1	1
BB0102	-1.1	0.36	-1.13	-3.53e-06	1	1
BB0103	-1.09	0.46	-1.12	-2.89e-06	1	1	0008610 // lipid biosynthetic process (GO_REF:0000001 [IEA] InterPro:IPR006694)
BB0105	1.01	1	-1.02	-1.75e-07	1	1	0006629 // lipid metabolic process (GO_REF:0000001 [IEA] InterPro:IPR005804)
BB0106	1.07	0.87	1.04	7.1e-07	1	1	0006633 // fatty acid biosynthetic process (GO_REF:0000001 [IEA] InterPro:IPR013751|InterPro:IPR013747|InterPro:IPR016084|InterPro:IPR028201|InterPro:IPR016039)
BB0107	1.01	0.95	-1.02	-4.25e-07	1	1
BB0108	1.33	0.23	1.29	2.97e-06	1	1
BB0109	1.11	0.53	1.07	3.13e-06	1	1
BB0110	1.21	0.04	1.17	0.000286	1	0.72
BB0111	1.12	0.24	1.09	2.79e-05	1	1
BB0112	1.11	0.35	1.08	1.08e-05	1	1
BB0113	-1.03	0.53	-1.06	-1.03e-05	1	1
BB0114	-1.08	0.17	-1.11	-9.52e-06	1	1
BB0116	-1.04	0.43	-1.07	-8.98e-06	1	1
BB0117	1	0.8	-1.03	-1.34e-06	1	1
BB0118	1.01	0.92	-1.02	-7.93e-07	1	1
BB0119	1.03	1	1	2.77e-07	1	1	0055085 // transmembrane transport (GO_REF:0000001 [IEA] InterPro:IPR011701|InterPro:IPR020846|InterPro:IPR036259|InterPro:IPR006311)
BB0120	1.05	0.81	1.02	5.42e-06	1	1
BB0121	1.01	0.81	-1.02	-2.61e-06	1	1
BB0122	1.03	1	-1	-1.46e-07	1	1
BB0123	-1.03	0.46	-1.06	-6.3e-06	1	1	0006529 // asparagine biosynthetic process (GO_REF:0000001 [IEA] InterPro:IPR006426|InterPro:IPR001962|InterPro:IPR033738|InterPro:IPR017932|InterPro:IPR029055|InterPro:IPR014729)
BB0124	1.01	0.84	-1.02	-1.67e-06	1	1
BB0125	1.09	0.44	1.06	5.85e-06	1	1
BB0126	1.03	1	-1	-3.3e-08	1	1
BB0127	1	0.73	-1.03	-4.12e-06	1	1
BB0158	1.02	0.94	-1.01	-8.15e-07	1	1
BB0159	-1.38	0.21	-1.41	-2.67e-06	1	1
BB0163	1.1	0.41	1.07	5.25e-06	1	1	0006810 // transport (GO_REF:0000001 [ISS] InterPro:IPR003453|InterPro:IPR030802)
BB0164	1.15	0.29	1.12	5.28e-06	1	1
BB0165	1.18	0.12	1.14	9.38e-06	1	1
BB0166	1.15	0.3	1.12	5.3e-06	1	1
BB0167	1.08	0.61	1.05	3.3e-06	1	1
BB0168	1.04	0.88	1.01	3.26e-06	1	1
BB0169	1.04	0.86	1.01	2.06e-06	1	1	0008152 // metabolic process (GO_REF:0000001 [IEA] InterPro:IPR001544|InterPro:IPR036038)
BB0170	-1.04	0.45	-1.07	-9.88e-06	1	1
BB0176	-1	0.79	-1.03	-1.44e-06	1	1
BB0177	1.04	0.89	1.01	1.51e-06	1	1
BB0181	1.23	0.04	1.2	9.48e-05	1	0.75
BB0182	-1.04	0.49	-1.06	-4.06e-06	1	1
BB0183	-1.41	0.24	-1.44	-2.55e-06	1	1
BB0184	-1.44	0.21	-1.47	-2.39e-06	1	1
BB0185	-1.34	0.15	-1.37	-3.53e-06	1	1	0007155 // cell adhesion (GO_REF:0000001 [ISS] InterPro:IPR006129|InterPro:IPR006128|InterPro:IPR006127) /// 0030001 // metal ion transport (GO_REF:0000001 [ISS] InterPro:IPR006129|InterPro:IPR006128|InterPro:IPR006127)
BB0186	-1.56	0.02	-1.6	-6.37e-06	1	0.43
BB0187	-1.25	0.13	-1.29	-4.79e-06	1	1
BB0189	-1.09	0.61	-1.12	-1.32e-06	1	1	0006810 // transport (GO_REF:0000001 [ISS] InterPro:IPR012910|InterPro:IPR037066|InterPro:IPR000531|InterPro:IPR036942)
BB0190	1.03	1	-1	-5.82e-08	1	1
BB0191	1	0.73	-1.03	-3.04e-06	1	1
BB0193	1.1	0.58	1.07	2.65e-06	1	1
BB0194	-1.03	0.66	-1.05	-2.11e-06	1	1
BB0196	-1.05	0.33	-1.08	-2.44e-05	1	1
BB0197	-1.1	0.54	-1.13	-1.91e-06	1	1
BB0199	-1	0.77	-1.03	-4.25e-06	1	1
BB0200	1.16	0.12	1.12	1.69e-05	1	1	0035999 // tetrahydrofolate interconversion (GO_REF:0000001 [ISS] InterPro:IPR029041|InterPro:IPR003171|InterPro:IPR004620) /// 0009086 // methionine biosynthetic process (GO_REF:0000001 [ISS] InterPro:IPR029041|InterPro:IPR003171|InterPro:IPR004620)
BB0201	1.01	0.85	-1.02	-1.04e-06	1	1	0006351 // transcription, DNA-templated (GO_REF:0000001 [IEA] InterPro:IPR005119|InterPro:IPR000847|InterPro:IPR036388|InterPro:IPR036390)
BB0202	1.02	1	-1.01	-1.32e-07	1	1
BB0203	-1.14	0.5	-1.17	-2.05e-06	1	1
BB0205	1.07	0.65	1.04	3.24e-06	1	1
BB0206	1.08	0.54	1.05	6.14e-06	1	1
BB0208	1.04	1	1.01	3.64e-07	1	1
BB0209	-1.12	0.23	-1.16	-3.06e-05	1	1
BB0211	-1.03	0.7	-1.06	-1.71e-06	1	1	0008152 // metabolic process (GO_REF:0000001 [IEA] InterPro:IPR036412|InterPro:IPR006439|InterPro:IPR023214|InterPro:IPR023198)
BB0212	1.16	0.68	1.12	1.27e-06	1	1	0009164 // nucleoside catabolic process (GO_REF:0000001 [ISS] InterPro:IPR010049|InterPro:IPR000845|InterPro:IPR035994) /// 0019509 // L-methionine biosynthetic process from methylthioadenosine (GO_REF:0000001 [ISS] InterPro:IPR010049|InterPro:IPR000845|InterPro:IPR035994)
BB0213	1.01	0.91	-1.02	-7.24e-07	1	1
BB0214	-1.02	0.81	-1.05	-9.49e-07	1	1	0006351 // transcription, DNA-templated (GO_REF:0000001 [IEA] InterPro:IPR003313|InterPro:IPR009057|InterPro:IPR018060|InterPro:IPR018062|InterPro:IPR014710|InterPro:IPR011051|InterPro:IPR020449)
BB0216	1.12	0.39	1.09	7.33e-06	1	1
BB0217	1.06	0.7	1.03	4.1e-06	1	1
BB0218	-1.02	0.73	-1.04	-9.37e-06	1	1
BB0219	1.1	0.46	1.07	6.88e-06	1	1
BB0220	1.13	0.19	1.1	1.15e-05	1	1
BB0221	1.08	0.58	1.05	3.79e-06	1	1
BB0222	-1.01	0.75	-1.04	-1.98e-06	1	1	0006797 // polyphosphate metabolic process (GO_REF:0000001 [IEA] InterPro:IPR027417|InterPro:IPR022489|InterPro:IPR022488)
BB0223	1.05	1	1.02	3.69e-07	1	1
BB0224	1.01	0.95	-1.02	-6.35e-07	1	1
BB0225	1.04	1	1.01	1.19e-07	1	1
BB0226	1.13	0.56	1.1	2.08e-06	1	1
BB0227	1.48	5.28e-05	1.44	3.36e-05	0.26	0.00661	0008152 // metabolic process (GO_REF:0000001 [IEA] InterPro:IPR000873)
BB0228	1.45	0.000274	1.4	6.29e-05	1	0.02
BB0229	1.57	0.000223	1.51	0.000115	1	0.02
BB0230	1.37	0.00744	1.33	3.85e-05	1	0.27
BB0231	1.31	0.00233	1.27	3.8e-05	1	0.13
BB0232	1.39	0.000729	1.35	5.71e-05	1	0.05
BB0233	1.41	0.000277	1.37	6.64e-05	1	0.02	0008152 // metabolic process (GO_REF:0000001 [IEA] InterPro:IPR020845|InterPro:IPR000873)
BB0234	1.06	0.76	1.03	4.49e-06	1	1	0006355 // regulation of transcription, DNA-templated (GO_REF:0000001 [IEA] InterPro:IPR018490|InterPro:IPR000595|InterPro:IPR012318|InterPro:IPR014710|InterPro:IPR036388|InterPro:IPR036390) /// 0006351 // transcription, DNA-templated (GO_REF:0000001 [IEA] InterPro:IPR018490|InterPro:IPR000595|InterPro:IPR012318|InterPro:IPR014710|InterPro:IPR036388|InterPro:IPR036390)
BB0235	1.47	0.03	1.42	5.3e-05	1	0.64	0006865 // amino acid transport (GO_REF:0000001 [IEA] InterPro:IPR001123)
BB0236	1.17	0.4	1.13	3.08e-06	1	1	0006351 // transcription, DNA-templated (GO_REF:0000001 [IEA] InterPro:IPR017685|InterPro:IPR005119|InterPro:IPR000847|InterPro:IPR036388|InterPro:IPR036390)
BB0237	1.06	0.73	1.03	9.13e-06	1	1
BB0238	1.06	0.74	1.03	3.93e-06	1	1
BB0239	-1.01	0.67	-1.03	-2.65e-06	1	1
BB0240	1.15	0.16	1.12	1.1e-05	1	1	0009058 // biosynthetic process (GO_REF:0000001 [IEA] InterPro:IPR004839|InterPro:IPR015424|InterPro:IPR015421|InterPro:IPR015422)
BB0241	1.12	0.22	1.09	1.99e-05	1	1
BB0242	1.1	0.42	1.06	5.58e-06	1	1
BB0246	-2.08	0.000508	-2.14	-0.000161	1	0.04
BB0249	1.08	0.64	1.05	2.67e-06	1	1
BB0250	1.08	0.67	1.05	1.97e-06	1	1
BB0251	1.06	0.77	1.03	2.13e-06	1	1
BB0252	1.04	0.93	1.01	8.71e-07	1	1	0009691 // cytokinin biosynthetic process (GO_REF:0000001 [ISS] InterPro:IPR005269|InterPro:IPR031100)
BB0253	-1.15	0.04	-1.19	-1.26e-05	1	0.71	0006879 // cellular iron ion homeostasis (GO_REF:0000001 [IEA] InterPro:IPR002024|InterPro:IPR014490|InterPro:IPR012347|InterPro:IPR009040|InterPro:IPR009078|InterPro:IPR008331) /// 0006826 // iron ion transport (GO_REF:0000001 [IEA] InterPro:IPR002024|InterPro:IPR014490|InterPro:IPR012347|InterPro:IPR009040|InterPro:IPR009078|InterPro:IPR008331)
BB0254	1.01	0.78	-1.02	-3e-06	1	1
BB0255	1.18	0.21	1.15	5.51e-06	1	1	0006725 // cellular aromatic compound metabolic process (GO_REF:0000001 [ISS] InterPro:IPR004370|InterPro:IPR014347)
BB0256	1.1	0.72	1.07	1.49e-06	1	1
BB0257	1.13	0.64	1.1	1.86e-06	1	1
BB0258	-1.01	0.6	-1.04	-5.03e-06	1	1	0006351 // transcription, DNA-templated (GO_REF:0000001 [IEA] InterPro:IPR011711|InterPro:IPR008920|InterPro:IPR000524|InterPro:IPR036388|InterPro:IPR036390)
BB0259	1.11	0.43	1.07	4.48e-06	1	1
BB0260	1.29	0.08	1.26	6.87e-06	1	0.98
BB0261	-1.03	0.78	-1.06	-1.31e-06	1	1	0006865 // amino acid transport (GO_REF:0000001 [IEA] InterPro:IPR001123)
BB0262	1.05	0.95	1.02	4.76e-07	1	1
BB0263	-1.1	0.19	-1.13	-7.19e-06	1	1
BB0264	1.01	0.85	-1.02	-1.57e-06	1	1
BB0265	1.04	0.91	1.01	7.31e-06	1	1	0000160 // phosphorelay signal transduction system (GO_REF:0000001 [IEA] InterPro:IPR011006|InterPro:IPR009057|InterPro:IPR001789)
BB0268	1.01	0.81	-1.02	-7.77e-06	1	1	0006351 // transcription, DNA-templated (GO_REF:0000001 [IEA] InterPro:IPR000835|InterPro:IPR036388|InterPro:IPR036390)
BB0269	1.02	0.93	-1.01	-7.95e-07	1	1
BB0270	1.1	0.74	1.07	1.23e-06	1	1
BB0271	-1.06	0.62	-1.09	-1.93e-06	1	1
BB0273	1.6	0.36	1.53	1.52e-06	1	1
BB0274	1.15	0.76	1.11	5.45e-07	1	1
BB0275	1.17	0.71	1.13	9.55e-07	1	1	0008152 // metabolic process (GO_REF:0000001 [EXP] InterPro:IPR000868|InterPro:IPR036380)
BB0276	1.04	1	1.01	2.97e-07	1	1	0006725 // cellular aromatic compound metabolic process (GO_REF:0000001 [IEA] InterPro:IPR032710|InterPro:IPR000391) /// 0055114 // oxidation-reduction process (GO_REF:0000001 [IEA] InterPro:IPR032710|InterPro:IPR000391)
BB0277	1.02	1	-1.01	-2.25e-07	1	1	0019439 // aromatic compound catabolic process (GO_REF:0000001 [IEA] InterPro:IPR017941|InterPro:IPR036922|InterPro:IPR015881|InterPro:IPR015879|InterPro:IPR001663)
BB0278	1.08	0.82	1.04	8.57e-07	1	1
BB0279	-1.02	0.7	-1.05	-2.45e-06	1	1
BB0280	-1.06	0.37	-1.09	-5.03e-06	1	1	0006810 // transport (GO_REF:0000001 [EXP] InterPro:IPR026289|InterPro:IPR006311|InterPro:IPR018389)
BB0281	-1.04	0.65	-1.07	-1.79e-06	1	1
BB0282	1.13	0.76	1.09	1.07e-06	1	1
BB0283	-1.02	0.87	-1.05	-7.96e-07	1	1
BB0284	1.07	1	1.04	3.2e-07	1	1	0009228 // thiamine biosynthetic process (GO_REF:0000001 [IEA] InterPro:IPR027939|InterPro:IPR015168)
BB0285	1.22	0.43	1.18	2.06e-06	1	1
BB0286	1.13	0.73	1.1	8.85e-07	1	1
BB0287	-1.29	0.31	-1.32	-2.04e-06	1	1
BB0288	-1.01	1	-1.03	-2.22e-07	1	1
BB0289	-1.08	0.14	-1.12	-3.42e-05	1	1	0042398 // cellular modified amino acid biosynthetic process (GO_REF:0000001 [ISS] InterPro:IPR006336|InterPro:IPR014746|InterPro:IPR015422|InterPro:IPR011793)
BB0290	-1.08	0.3	-1.11	-5.43e-06	1	1
BB0291	-1.22	0.4	-1.25	-1.92e-06	1	1	0009116 // nucleoside metabolic process (GO_REF:0000001 [IEA] InterPro:IPR000836|InterPro:IPR029057)
BB0292	-1	0.76	-1.03	-2.37e-06	1	1
BB0293	1.03	1	1	7.41e-08	1	1
BB0297	-1.01	0.67	-1.04	-7.91e-06	1	1
BB0299	1.02	0.94	-1.01	-8.85e-07	1	1
BB0302	-1.08	0.26	-1.11	-7.46e-06	1	1	0006351 // transcription, DNA-templated (GO_REF:0000001 [IEA] InterPro:IPR011711|InterPro:IPR008920|InterPro:IPR000524|InterPro:IPR036388|InterPro:IPR036390)
BB0303	-1.05	0.36	-1.08	-5.66e-06	1	1
BB0305	-1.04	0.29	-1.07	-4.72e-05	1	1
BB0306	1.07	0.76	1.04	1.65e-06	1	1
BB0307	-1.05	0.4	-1.08	-4.66e-06	1	1
BB0308	-1.09	0.09	-1.13	-7.84e-05	1	1
BB0309	-1.07	0.16	-1.1	-2.64e-05	1	1
BB0310	-1.14	0.31	-1.17	-3.66e-06	1	1	0000160 // phosphorelay signal transduction system (GO_REF:0000001 [IEA] InterPro:IPR001867|InterPro:IPR016032|InterPro:IPR036388) /// 0006355 // regulation of transcription, DNA-templated (GO_REF:0000001 [IEA] InterPro:IPR001867|InterPro:IPR016032|InterPro:IPR036388)
BB0312	-1.15	0.04	-1.18	-3.62e-05	1	0.75
BB0315	1	0.95	-1.03	-6.44e-07	1	1	0008152 // metabolic process (GO_REF:0000001 [IEA] InterPro:IPR011234|InterPro:IPR036663)
BB0317	-1.02	0.6	-1.05	-3.13e-06	1	1	0006351 // transcription, DNA-templated (GO_REF:0000001 [IEA] InterPro:IPR005119|InterPro:IPR000847|InterPro:IPR036388|InterPro:IPR036390)
BB0320	-1.19	0.5	-1.22	-1.38e-06	1	1
BB0321	-1.01	0.92	-1.03	-4.35e-07	1	1
BB0329	-1.15	0.05	-1.18	-1.18e-05	1	0.78
BB0333	-1	0.88	-1.03	-6.42e-07	1	1	0008152 // metabolic process (GO_REF:0000001 [IEA] InterPro:IPR001544|InterPro:IPR036038)
BB0334	1.01	0.95	-1.02	-5.23e-07	1	1
BB0335	-1.06	0.6	-1.09	-1.81e-06	1	1
BB0336	-1.29	0.19	-1.32	-3.3e-06	1	1
BB0337	-1.18	0.46	-1.21	-2.01e-06	1	1
BB0338	1.04	1	1.01	2.13e-07	1	1	0006351 // transcription, DNA-templated (GO_REF:0000001 [IEA] InterPro:IPR011711|InterPro:IPR008920|InterPro:IPR000524|InterPro:IPR036388|InterPro:IPR036390)
BB0339	-1.45	0.24	-1.48	-2.16e-06	1	1
BB0340	1.12	0.65	1.08	1.71e-06	1	1
BB0341	1.02	0.92	-1.01	-5.54e-07	1	1	0006351 // transcription, DNA-templated (GO_REF:0000001 [IEA] InterPro:IPR011711|InterPro:IPR008920|InterPro:IPR000524|InterPro:IPR036388|InterPro:IPR036390)
BB0342	1.12	0.73	1.09	1.31e-06	1	1
BB0343	1.04	1	1.01	5.82e-08	1	1	0008152 // metabolic process (GO_REF:0000001 [IEA] InterPro:IPR025110|InterPro:IPR020845|InterPro:IPR000873)
BB0344	-1.02	1	-1.05	-2.59e-07	1	1
BB0345	1.25	0.45	1.21	1.93e-06	1	1	0006810 // transport (GO_REF:0000001 [ISS] InterPro:IPR000515|InterPro:IPR035906)
BB0346	-1.04	1	-1.07	-2.82e-07	1	1
BB0347	1.07	1	1.04	2.2e-07	1	1	0009228 // thiamine biosynthetic process (GO_REF:0000001 [IEA] InterPro:IPR027939|InterPro:IPR015168)
BB0348	1.47	0.49	1.42	1.39e-06	1	1
BB0350	1.02	1	-1.01	-2.54e-07	1	1	0055085 // transmembrane transport (GO_REF:0000001 [IEA] InterPro:IPR010920|InterPro:IPR011066|InterPro:IPR006685)
BB0351	1.13	0.55	1.1	2.06e-06	1	1	0006351 // transcription, DNA-templated (GO_REF:0000001 [IEA] InterPro:IPR005119|InterPro:IPR000847|InterPro:IPR036388|InterPro:IPR036390)
BB0352	1.14	0.73	1.11	9.52e-07	1	1	0008152 // metabolic process (GO_REF:0000001 [IEA] InterPro:IPR003673|InterPro:IPR023606|InterPro:IPR017659)
BB0353	1.04	1	1.01	1.14e-07	1	1
BB0354	1.07	0.58	1.04	4e-06	1	1	0006351 // transcription, DNA-templated (GO_REF:0000001 [IEA] InterPro:IPR028978|InterPro:IPR000524|InterPro:IPR011663|InterPro:IPR036388|InterPro:IPR036390)
BB0355	1.33	0.56	1.28	7.95e-07	1	1
BB0356	1.16	0.79	1.13	8.08e-07	1	1
BB0357	1.21	0.8	1.17	3.04e-07	1	1
BB0358	1.29	0.29	1.25	2.42e-06	1	1
BB0359	1.08	0.92	1.05	6.59e-07	1	1
BB0360	-1.14	0.2	-1.18	-5.2e-06	1	1	0006355 // regulation of transcription, DNA-templated (GO_REF:0000001 [IEA] InterPro:IPR029016|InterPro:IPR014757|InterPro:IPR005471|InterPro:IPR036388|InterPro:IPR036390) /// 0006351 // transcription, DNA-templated (GO_REF:0000001 [IEA] InterPro:IPR029016|InterPro:IPR014757|InterPro:IPR005471|InterPro:IPR036388|InterPro:IPR036390)
BB0363	1.04	0.96	1.01	5.96e-07	1	1	0006351 // transcription, DNA-templated (GO_REF:0000001 [IEA] InterPro:IPR005119|InterPro:IPR000847|InterPro:IPR036388|InterPro:IPR036390)
BB0364	-1.01	1	-1.03	-3.69e-07	1	1	0008152 // metabolic process (GO_REF:0000001 [ISS] InterPro:IPR029045|InterPro:IPR014748|InterPro:IPR001753|InterPro:IPR018376)
BB0365	-1.01	1	-1.03	-2.36e-07	1	1
BB0366	1.32	0.12	1.28	5.65e-06	1	1	0006865 // amino acid transport (GO_REF:0000001 [IEA] InterPro:IPR028081|InterPro:IPR000709|InterPro:IPR028082)
BB0367	1.17	0.57	1.13	1.64e-06	1	1
BB0368	1.25	0.38	1.21	2.4e-06	1	1
BB0369	1.22	0.33	1.19	3.05e-06	1	1
BB0370	1.26	0.31	1.22	2.75e-06	1	1
BB0371	1.17	0.57	1.13	1.63e-06	1	1
BB0372	1.31	0.36	1.27	2.21e-06	1	1
BB0373	1.3	0.5	1.26	1.52e-06	1	1
BB0374	1.08	0.72	1.05	1.63e-06	1	1
BB0375	1.14	0.79	1.1	6.86e-07	1	1
BB0376	1.43	0.02	1.39	9.04e-06	1	0.52
BB0377	1.36	0.06	1.32	8.46e-06	1	0.87
BB0378	1	0.91	-1.02	-8.23e-07	1	1
BB0379	-1.11	0.2	-1.15	-6.52e-06	1	1	0006351 // transcription, DNA-templated (GO_REF:0000001 [IEA] InterPro:IPR011006|InterPro:IPR001867|InterPro:IPR001789|InterPro:IPR036388) /// 0006355 // regulation of transcription, DNA-templated (GO_REF:0000001 [IEA] InterPro:IPR011006|InterPro:IPR001867|InterPro:IPR001789|InterPro:IPR036388) /// 0000160 // phosphorelay signal transduction system (GO_REF:0000001 [IEA] InterPro:IPR011006|InterPr…
BB0380	-1.34	0.0045	-1.38	-1.23e-05	1	0.2	0006355 // regulation of transcription, DNA-templated (GO_REF:0000001 [IEA] InterPro:IPR013321|InterPro:IPR018733)
BB0381	-1.2	0.00363	-1.24	-2.85e-05	1	0.17
BB0382	-1.03	0.42	-1.06	-5.65e-06	1	1
BB0386	-1.03	0.44	-1.06	-1.57e-05	1	1	0045454 // cell redox homeostasis (GO_REF:0000001 [ISS] InterPro:IPR002109|InterPro:IPR033658|InterPro:IPR014434|InterPro:IPR004480|InterPro:IPR036249)
BB0387	-1.04	0.34	-1.07	-7.43e-06	1	1
BB0388	-1.03	0.9	-1.05	-4.17e-07	1	1
BB0389	1.34	0.18	1.3	3.44e-06	1	1
BB0390	1.26	0.5	1.22	1.34e-06	1	1
BB0391	1.3	0.56	1.25	1.28e-06	1	1
BB0392	1.29	0.42	1.25	1.49e-06	1	1
BB0393	1.25	0.43	1.22	1.87e-06	1	1
BB0394	1.11	0.61	1.08	2.2e-06	1	1
BB0395	1.05	1	1.02	2.1e-07	1	1
BB0396	1.13	0.63	1.09	1.19e-06	1	1
BB0398	1.05	0.94	1.02	4.16e-07	1	1	0006313 // transposition, DNA-mediated (GO_REF:0000001 [IEA] InterPro:IPR002686|InterPro:IPR036515)
BB0399	1.12	0.58	1.09	2.15e-06	1	1
BB0400	1.23	0.25	1.19	4.01e-06	1	1
BB0401	-1.1	0.58	-1.13	-1.78e-06	1	1
BB0402	1.09	0.91	1.06	5.24e-07	1	1
BB0403	1.03	1	1	3.21e-08	1	1	0006351 // transcription, DNA-templated (GO_REF:0000001 [IEA] InterPro:IPR005119|InterPro:IPR037424|InterPro:IPR000847|InterPro:IPR036388|InterPro:IPR036390)
BB0404	1.06	0.95	1.03	6.66e-07	1	1
BB0405	1.08	0.77	1.05	1.06e-06	1	1
BB0406	1.02	0.89	-1.01	-2.7e-06	1	1	0015976 // carbon utilization (GO_REF:0000001 [ISS] InterPro:IPR001765|InterPro:IPR015892|InterPro:IPR036874)
BB0407	-1.07	0.29	-1.1	-5.91e-06	1	1
BB0409	1.05	0.91	1.02	7.06e-07	1	1	0019441 // tryptophan catabolic process to kynurenine (GO_REF:0000001 [IEA] InterPro:IPR007325|InterPro:IPR037175)
BB0411	-1.18	0.16	-1.22	-5.54e-06	1	1
BB0415	-1.04	0.44	-1.07	-5.03e-06	1	1	0045893 // positive regulation of transcription, DNA-templated (GO_REF:0000001 [IEA] InterPro:IPR029016|InterPro:IPR012794|InterPro:IPR014757|InterPro:IPR005471|InterPro:IPR036388|InterPro:IPR036390) /// 0046278 // 3,4-dihydroxybenzoate metabolic process (GO_REF:0000001 [IEA] InterPro:IPR029016|InterPro:IPR012794|InterPro:IPR014757|InterPro:IPR005471|InterPro:IPR036388|InterPro:IPR036390) /// 000…
BB0416	-1.02	0.73	-1.05	-1.81e-06	1	1
BB0417	-1.07	0.4	-1.1	-3.6e-06	1	1
BB0418	-1.16	0.04	-1.19	-1.23e-05	1	0.77	0006631 // fatty acid metabolic process (GO_REF:0000001 [IEA] InterPro:IPR022694|InterPro:IPR006176|InterPro:IPR006108|InterPro:IPR008927|InterPro:IPR013328|InterPro:IPR036291)
BB0421	1.04	0.95	1.01	8.07e-07	1	1
BB0422	1.16	0.29	1.12	5.34e-06	1	1
BB0423	1.05	0.9	1.02	6.71e-07	1	1
BB0424	1.11	0.83	1.08	7.8e-07	1	1
BB0425	-1.17	0.64	-1.2	-8.58e-07	1	1	0055114 // oxidation-reduction process (GO_REF:0000001 [IEA] InterPro:IPR006140|InterPro:IPR036291)
BB0426	1.09	1	1.05	2.05e-07	1	1	0055085 // transmembrane transport (GO_REF:0000001 [IEA] InterPro:IPR030678|InterPro:IPR000914)
BB0427	1.39	0.51	1.34	1.33e-06	1	1	0008152 // metabolic process (GO_REF:0000001 [IEA] InterPro:IPR029058|InterPro:IPR013094|InterPro:IPR002168)
BB0428	1.22	0.17	1.18	6.09e-06	1	1	0006351 // transcription, DNA-templated (GO_REF:0000001 [IEA] InterPro:IPR003313|InterPro:IPR009057|InterPro:IPR018060|InterPro:IPR014710|InterPro:IPR011051|InterPro:IPR020449)
BB0430	1.12	0.54	1.09	2.7e-06	1	1	0006351 // transcription, DNA-templated (GO_REF:0000001 [IEA] InterPro:IPR003313|InterPro:IPR009057|InterPro:IPR018060|InterPro:IPR014710|InterPro:IPR011051|InterPro:IPR020449)
BB0432	1.12	0.37	1.09	4.68e-06	1	1
BB0433	1.07	0.89	1.04	8.9e-07	1	1	0009264 // deoxyribonucleotide catabolic process (GO_REF:0000001 [ISS] InterPro:IPR010708|InterPro:IPR036412|InterPro:IPR023214)
BB0434	1.03	1	-1	-8.66e-09	1	1
BB0435	-1.03	1	-1.05	-2.42e-07	1	1
BB0436	1.07	1	1.04	1.88e-07	1	1
BB0437	1.04	1	1.01	7.22e-08	1	1	0055085 // transmembrane transport (GO_REF:0000001 [ISS] InterPro:IPR032317|InterPro:IPR006143)
BB0438	1.03	1	-1	-2.33e-07	1	1	0006351 // transcription, DNA-templated (GO_REF:0000001 [IEA] InterPro:IPR005119|InterPro:IPR000847|InterPro:IPR036388|InterPro:IPR036390)
BB0439	1.15	0.25	1.12	6.01e-06	1	1
BB0440	-1.01	0.67	-1.03	-5.5e-06	1	1
BB0441	-1.1	0.15	-1.13	-8.7e-06	1	1	0006813 // potassium ion transport (GO_REF:0000001 [IEA] InterPro:IPR013099|InterPro:IPR036291|InterPro:IPR003148)
BB0442	-1.13	0.07	-1.17	-1.39e-05	1	0.98
BB0443	1.09	0.56	1.06	3e-06	1	1
BB0444	-1.05	0.73	-1.08	-1.18e-06	1	1	0052547 // regulation of peptidase activity (GO_REF:0000001 [IEA] InterPro:IPR001107|InterPro:IPR036013|InterPro:IPR010200|InterPro:IPR000163)
BB0445	-1.44	2.12e-05	-1.48	-8.55e-05	0.11	0.00304
BB0446	-1.29	0.00145	-1.33	-8.12e-05	1	0.09
BB0447	-1.17	0.03	-1.2	-8.43e-05	1	0.62	0008152 // metabolic process (GO_REF:0000001 [IEA] InterPro:IPR036412|InterPro:IPR006439|InterPro:IPR023214)
BB0448	1.06	0.9	1.03	7.66e-07	1	1	0006351 // transcription, DNA-templated (GO_REF:0000001 [IEA] InterPro:IPR005119|InterPro:IPR000847|InterPro:IPR036388|InterPro:IPR036390)
BB0449	1.1	0.76	1.07	1.3e-06	1	1
BB0450	1.09	0.48	1.06	5.77e-06	1	1
BB0450A	1.03	1	-1	-1.5e-08	1	1
BB0452	-1.04	0.41	-1.07	-7.1e-05	1	1
BB0453	-1.06	0.38	-1.09	-6.47e-05	1	1	0000256 // allantoin catabolic process (GO_REF:0000001 [IEA] InterPro:IPR011051|InterPro:IPR007247|InterPro:IPR024060)
BB0454	1.15	0.31	1.12	4.68e-06	1	1
BB0455	1.09	0.65	1.06	2.16e-06	1	1	0008152 // metabolic process (GO_REF:0000001 [IEA] InterPro:IPR025110|InterPro:IPR020845|InterPro:IPR000873)
BB0456	1.08	0.69	1.04	2.14e-06	1	1	0006355 // regulation of transcription, DNA-templated (GO_REF:0000001 [IEA] InterPro:IPR029016|InterPro:IPR014757|InterPro:IPR005471|InterPro:IPR036388|InterPro:IPR036390) /// 0006351 // transcription, DNA-templated (GO_REF:0000001 [IEA] InterPro:IPR029016|InterPro:IPR014757|InterPro:IPR005471|InterPro:IPR036388|InterPro:IPR036390)
BB0457	-1.16	0.03	-1.2	-3.83e-05	1	0.65	0008152 // metabolic process (GO_REF:0000001 [IEA] InterPro:IPR029045|InterPro:IPR001753)
BB0458	-1.14	0.05	-1.17	-0.000127	1	0.84
BB0459	-1.08	0.23	-1.11	-2.37e-05	1	1
BB0460	1.01	0.9	-1.02	-5.69e-07	1	1
BB0461	-1.04	0.81	-1.07	-1.14e-06	1	1	0008152 // metabolic process (GO_REF:0000001 [IEA] InterPro:IPR003673|InterPro:IPR023606|InterPro:IPR017659)
BB0462	1.08	0.86	1.05	6.75e-07	1	1	0006351 // transcription, DNA-templated (GO_REF:0000001 [IEA] InterPro:IPR005119|InterPro:IPR000847|InterPro:IPR036388|InterPro:IPR036390)
BB0463	-1.5	0.19	-1.53	-2.45e-06	1	1
BB0464	-1.01	1	-1.04	-1.49e-07	1	1	0008152 // metabolic process (GO_REF:0000001 [IEA] InterPro:IPR003673|InterPro:IPR023606|InterPro:IPR017659)
BB0465	1.12	0.7	1.09	1.09e-06	1	1
BB0466	1.03	1	-1	-7.54e-08	1	1	0006351 // transcription, DNA-templated (GO_REF:0000001 [IEA] InterPro:IPR005119|InterPro:IPR000847|InterPro:IPR036388|InterPro:IPR036390)
BB0467	-1.12	0.51	-1.16	-1.92e-06	1	1
BB0468	1.41	0.03	1.36	8e-06	1	0.63
BB0469	1.45	0.00571	1.41	1.13e-05	1	0.24
BB0470	1.05	0.79	1.02	4.41e-06	1	1	0006351 // transcription, DNA-templated (GO_REF:0000001 [IEA] InterPro:IPR011711|InterPro:IPR008920|InterPro:IPR000524|InterPro:IPR036388|InterPro:IPR036390)
BB0471	1.02	0.94	-1.01	-7.77e-07	1	1
BB0473	-1.09	0.29	-1.12	-5.3e-06	1	1	0006351 // transcription, DNA-templated (GO_REF:0000001 [IEA] InterPro:IPR005119|InterPro:IPR000847|InterPro:IPR036388|InterPro:IPR036390)
BB0474	1.08	1	1.04	2.04e-07	1	1
BB0475	-1.02	1	-1.05	-3.79e-07	1	1	0008152 // metabolic process (GO_REF:0000001 [IEA] InterPro:IPR017849|InterPro:IPR017850|InterPro:IPR017785|InterPro:IPR025863|InterPro:IPR024607|InterPro:IPR000917)
BB0476	-1	1	-1.03	-2.45e-07	1	1
BB0477	1	0.87	-1.03	-9.82e-07	1	1
BB0478	-1.09	0.37	-1.12	-4.13e-06	1	1
BB0479	1.03	1	1	6.02e-08	1	1
BB0480	1.02	1	-1.01	-2.31e-07	1	1	0008152 // metabolic process (GO_REF:0000001 [IEA] InterPro:IPR002213)
BB0481	1.06	0.94	1.03	5.41e-07	1	1	0006355 // regulation of transcription, DNA-templated (GO_REF:0000001 [IEA] InterPro:IPR023772|InterPro:IPR009057|InterPro:IPR001647|InterPro:IPR036271) /// 0006351 // transcription, DNA-templated (GO_REF:0000001 [IEA] InterPro:IPR023772|InterPro:IPR009057|InterPro:IPR001647|InterPro:IPR036271)
BB0482	1.03	1	1	6.24e-08	1	1
BB0483	1.18	0.27	1.15	4.79e-06	1	1
BB0484	1.08	0.72	1.05	1.69e-06	1	1	0007165 // signal transduction (GO_REF:0000001 [IEA] InterPro:IPR000157|InterPro:IPR035897)
BB0484A	1.22	0.52	1.19	1.72e-06	1	1
BB0485	1.22	0.23	1.19	4.98e-06	1	1
BB0486	1.01	1	-1.02	-6.53e-08	1	1
BB0487	1.39	0.66	1.33	7.25e-07	1	1
BB0489	-1.13	0.74	-1.16	-6.44e-07	1	1
BB0490	-1	1	-1.03	-1.67e-07	1	1
BB0492	1.06	1	1.03	3e-07	1	1
BB0494	-1.09	0.78	-1.12	-7.34e-07	1	1	0006355 // regulation of transcription, DNA-templated (GO_REF:0000001 [IEA] InterPro:IPR013321|InterPro:IPR010985)
BB0495	1	1	-1.03	-2.01e-07	1	1
BB0496	-1.1	0.16	-1.13	-8.26e-06	1	1
BB0497	-1.06	0.44	-1.09	-3.96e-06	1	1
BB0498	1.04	1	1.01	1.58e-07	1	1
BB0499	1.02	0.93	-1.01	-7.32e-07	1	1
BB0500	-1.03	0.51	-1.05	-5.15e-06	1	1
BB0502	1.86	4e-06	1.81	4.63e-05	0.02	0.000797
BB0504	-1.04	0.66	-1.07	-2e-06	1	1
BB0505	1.08	0.58	1.05	3.7e-06	1	1	0017004 // cytochrome complex assembly (GO_REF:0000001 [IEA] InterPro:IPR002541)
BB0507	1.03	0.97	1	2.29e-06	1	1
BB0508	1.03	1	-1	-1.78e-07	1	1
BB0509	1.08	0.58	1.05	3.71e-06	1	1
BB0510	-1.01	0.62	-1.04	-2.91e-06	1	1
BB0511	-1.08	0.5	-1.11	-2.7e-06	1	1	0006351 // transcription, DNA-templated (GO_REF:0000001 [IEA] InterPro:IPR005119|InterPro:IPR000847|InterPro:IPR036388|InterPro:IPR036390)
BB0512	1.07	1	1.04	2.29e-07	1	1	0008152 // metabolic process (GO_REF:0000001 [IEA] InterPro:IPR003673|InterPro:IPR023606|InterPro:IPR017659)
BB0513	1.02	1	-1.01	-4.53e-08	1	1
BB0514	-1.13	0.28	-1.17	-4.06e-06	1	1
BB0515	-1.28	0.00961	-1.32	-1.39e-05	1	0.32
BB0516	1.36	0.00629	1.32	1.33e-05	1	0.25	0006355 // regulation of transcription, DNA-templated (GO_REF:0000001 [IEA] InterPro:IPR011991|InterPro:IPR029016|InterPro:IPR014757|InterPro:IPR005471|InterPro:IPR036388|InterPro:IPR036390) /// 0006351 // transcription, DNA-templated (GO_REF:0000001 [IEA] InterPro:IPR011991|InterPro:IPR029016|InterPro:IPR014757|InterPro:IPR005471|InterPro:IPR036388|InterPro:IPR036390)
BB0517	1.58	1.29e-06	1.53	3.7e-05	0.00643	0.000322	0019439 // aromatic compound catabolic process (GO_REF:0000001 [IEA] InterPro:IPR017941|InterPro:IPR036922|InterPro:IPR015881|InterPro:IPR015879|InterPro:IPR001663)
BB0518	1.7	1.39e-07	1.65	4.44e-05	0.000695	4.35e-05	0006725 // cellular aromatic compound metabolic process (GO_REF:0000001 [IEA] InterPro:IPR032710|InterPro:IPR000391) /// 0055114 // oxidation-reduction process (GO_REF:0000001 [IEA] InterPro:IPR032710|InterPro:IPR000391)
BB0519	1.53	8.27e-06	1.49	3.38e-05	0.04	0.00138	0006810 // transport (GO_REF:0000001 [IEA] InterPro:IPR018389)
BB0520	1.58	2.11e-05	1.53	2.14e-05	0.11	0.00304
BB0521	1.51	0.000113	1.46	1.91e-05	0.57	0.01
BB0522	1.41	0.000373	1.37	1.95e-05	1	0.03
BB0523	1.3	0.03	1.26	1.5e-05	1	0.59
BB0524	1.47	5.71e-05	1.43	3.01e-05	0.29	0.00681
BB0525	1.37	0.00104	1.34	2.38e-05	1	0.07
BB0526	1.14	0.41	1.11	3.68e-06	1	1
BB0527	1.11	0.66	1.08	1.69e-06	1	1
BB0528	1.01	0.94	-1.02	-4.34e-07	1	1
BB0529	-2.36	0.14	-2.29	-1.61e-06	1	1
BB0530	-1.1	0.66	-1.13	-1.2e-06	1	1	0006351 // transcription, DNA-templated (GO_REF:0000001 [IEA] InterPro:IPR005119|InterPro:IPR000847|InterPro:IPR036388|InterPro:IPR036390)
BB0531	1.17	1	1.13	2.21e-07	1	1
BB0532	1.07	1	1.04	1.38e-07	1	1
BB0533	-1.05	0.87	-1.08	-3.45e-07	1	1	0008152 // metabolic process (GO_REF:0000001 [ISS] InterPro:IPR029045|InterPro:IPR014748|InterPro:IPR001753|InterPro:IPR018376)
BB0534	-1	1	-1.03	-3.32e-07	1	1
BB0535	1.03	1	1	5.45e-08	1	1
BB0536	1.2	0.6	1.17	1.09e-06	1	1
BB0537	1.08	1	1.05	2.22e-07	1	1
BB0538	1.17	0.71	1.14	9.71e-07	1	1	0006351 // transcription, DNA-templated (GO_REF:0000001 [IEA] InterPro:IPR005119|InterPro:IPR037424|InterPro:IPR000847|InterPro:IPR036388|InterPro:IPR036390)
BB0539	1.19	0.6	1.16	1.58e-06	1	1
BB0540	-1.03	1	-1.06	-2.92e-07	1	1	0008152 // metabolic process (GO_REF:0000001 [IEA] InterPro:IPR003673|InterPro:IPR023606|InterPro:IPR017659)
BB0541	1.16	0.82	1.12	2.91e-07	1	1	0008152 // metabolic process (GO_REF:0000001 [IEA] InterPro:IPR029045|InterPro:IPR001753)
BB0542	-1.04	0.87	-1.07	-3.02e-07	1	1
BB0543	1.11	0.59	1.07	2.34e-06	1	1	0006355 // regulation of transcription, DNA-templated (GO_REF:0000001 [IEA] InterPro:IPR011991|InterPro:IPR029016|InterPro:IPR012318|InterPro:IPR014757|InterPro:IPR005471|InterPro:IPR036388|InterPro:IPR036390) /// 0006351 // transcription, DNA-templated (GO_REF:0000001 [IEA] InterPro:IPR011991|InterPro:IPR029016|InterPro:IPR012318|InterPro:IPR014757|InterPro:IPR005471|InterPro:IPR036388|InterPro:…
BB0544	1.15	0.65	1.11	1.53e-06	1	1
BB0545	1	1	-1.02	-1.47e-07	1	1
BB0546	1.15	0.75	1.12	5.28e-07	1	1	0008152 // metabolic process (GO_REF:0000001 [IEA] InterPro:IPR002155|InterPro:IPR016039)
BB0547	1.11	1	1.08	3.3e-07	1	1	0008152 // metabolic process (GO_REF:0000001 [IEA] InterPro:IPR025110|InterPro:IPR020845|InterPro:IPR000873)
BB0548	1.03	1	1	4.58e-08	1	1	0006355 // regulation of transcription, DNA-templated (GO_REF:0000001 [IEA] InterPro:IPR000843|InterPro:IPR010982|InterPro:IPR028082) /// 0006351 // transcription, DNA-templated (GO_REF:0000001 [IEA] InterPro:IPR000843|InterPro:IPR010982|InterPro:IPR028082)
BB0549	-1.18	0.08	-1.22	-8.08e-06	1	0.98
BB0550	-1.35	0.12	-1.39	-4.08e-06	1	1
BB0551	-1.2	0.54	-1.23	-1.08e-06	1	1
BB0552	1.1	1	1.06	2.23e-07	1	1
BB0553	1.07	1	1.04	2.22e-07	1	1
BB0554	1.66	0.27	1.59	1.63e-06	1	1
BB0555	1.13	1	1.09	1.67e-07	1	1	0008152 // metabolic process (GO_REF:0000001 [ISS] InterPro:IPR029045|InterPro:IPR001753|InterPro:IPR018376)
BB0556	-1.01	1	-1.04	-1.2e-07	1	1
BB0557	1.02	1	-1.01	-3.34e-08	1	1	0008152 // metabolic process (GO_REF:0000001 [IEA] InterPro:IPR003673|InterPro:IPR023606|InterPro:IPR017659)
BB0558	1.17	0.75	1.13	5.86e-07	1	1
BB0559	1.1	0.8	1.07	5.52e-07	1	1
BB0560	-1.01	0.76	-1.04	-1.68e-06	1	1	0006351 // transcription, DNA-templated (GO_REF:0000001 [IEA] InterPro:IPR005119|InterPro:IPR000847|InterPro:IPR036388|InterPro:IPR036390)
BB0561	1.03	1	1	1.39e-09	1	1
BB0562	-1.13	0.64	-1.16	-7.41e-07	1	1
BB0563	-1	1	-1.03	-2e-07	1	1
BB0564	1.03	1	1	3.39e-08	1	1
BB0565	1.25	0.49	1.21	1.75e-06	1	1
BB0566	1.13	0.79	1.09	6.37e-07	1	1	0008152 // metabolic process (GO_REF:0000001 [IEA] InterPro:IPR015931|InterPro:IPR001030|InterPro:IPR015932|InterPro:IPR036008)
BB0567	-1.13	0.11	-1.16	-8.47e-06	1	1	0006351 // transcription, DNA-templated (GO_REF:0000001 [IEA] InterPro:IPR005119|InterPro:IPR000847|InterPro:IPR036388|InterPro:IPR036390)
BB0568	1.05	1	1.02	2.33e-07	1	1
BB0569	1.06	1	1.03	1.25e-07	1	1
BB0570	1.06	1	1.03	2.05e-07	1	1
BB0571	1.19	0.45	1.16	1.98e-06	1	1
BB0572	1.35	0.25	1.31	2.87e-06	1	1
BB0573	1.33	0.27	1.29	2.5e-06	1	1
BB0574	-1.13	0.77	-1.16	-8.34e-07	1	1
BB0575	1.13	0.76	1.1	1.05e-06	1	1
BB0576	1.14	0.26	1.11	6.81e-06	1	1	0006355 // regulation of transcription, DNA-templated (GO_REF:0000001 [IEA] InterPro:IPR023772|InterPro:IPR009057|InterPro:IPR001647|InterPro:IPR036271) /// 0006351 // transcription, DNA-templated (GO_REF:0000001 [IEA] InterPro:IPR023772|InterPro:IPR009057|InterPro:IPR001647|InterPro:IPR036271)
BB0577	1.02	0.95	-1.01	-3.86e-07	1	1
BB0578	1.13	0.44	1.1	3.31e-06	1	1	0008152 // metabolic process (GO_REF:0000001 [ISS] InterPro:IPR002155|InterPro:IPR016039|InterPro:IPR020617|InterPro:IPR020616)
BB0579	1.03	1	1	2.45e-08	1	1
BB0580	1.08	0.65	1.05	2.36e-06	1	1
BB0581	1.04	1	1.01	1.83e-07	1	1
BB0582	-1.02	0.76	-1.05	-1.47e-06	1	1
BB0583	1.03	1	-1	-4.9e-08	1	1	0006633 // fatty acid biosynthetic process (GO_REF:0000001 [IEA] InterPro:IPR025110|InterPro:IPR020845|InterPro:IPR000873|InterPro:IPR030310)
BB0584	1.01	1	-1.02	-3.1e-07	1	1
BB0585	-1.01	1	-1.04	-3.2e-07	1	1	0008152 // metabolic process (GO_REF:0000001 [ISS] InterPro:IPR029045|InterPro:IPR014748|InterPro:IPR001753|InterPro:IPR018376)
BB0586	-1.07	0.82	-1.09	-8.55e-07	1	1
BB0587	1.09	0.91	1.06	5.93e-07	1	1
BB0588	1.07	0.92	1.04	5.3e-07	1	1
BB0589	-1.13	0.7	-1.16	-1.1e-06	1	1
BB0590	1.04	1	1.01	1.23e-07	1	1
BB0591	-1.02	1	-1.04	-1.93e-07	1	1
BB0592	-1.01	0.92	-1.04	-5.08e-07	1	1	0008152 // metabolic process (GO_REF:0000001 [IEA] InterPro:IPR003673|InterPro:IPR023606|InterPro:IPR017659)
BB0593	-1.02	0.92	-1.05	-6.58e-07	1	1
BB0594	1.05	1	1.02	1.44e-07	1	1
BB0595	1.2	0.66	1.17	8.55e-07	1	1
BB0596	1.3	0.56	1.25	1.28e-06	1	1
BB0597	1.26	0.74	1.21	8.22e-07	1	1	0008152 // metabolic process (GO_REF:0000001 [ISS] InterPro:IPR029045|InterPro:IPR014748|InterPro:IPR001753|InterPro:IPR018376)
BB0598	1.12	0.66	1.08	1.79e-06	1	1
BB0599	1.17	0.6	1.14	1.43e-06	1	1
BB0600	-1	1	-1.03	-3.92e-07	1	1
BB0601	1.12	0.71	1.08	1.09e-06	1	1
BB0602	1.16	0.55	1.13	1.91e-06	1	1
BB0603	1.17	0.79	1.13	8.3e-07	1	1
BB0604	1.07	0.92	1.04	4.61e-07	1	1
BB0605	1.03	1	1	3.22e-10	1	1
BB0606	1.11	0.79	1.08	1.15e-06	1	1	0006084 // acetyl-CoA metabolic process (GO_REF:0000001 [IEA] InterPro:IPR026888|InterPro:IPR003702|InterPro:IPR037171)
BB0607	1.21	0.47	1.17	1.76e-06	1	1	0008152 // metabolic process (GO_REF:0000001 [IEA] InterPro:IPR025110|InterPro:IPR020845|InterPro:IPR000873)
BB0608	1.25	0.36	1.21	2.66e-06	1	1	0006355 // regulation of transcription, DNA-templated (GO_REF:0000001 [IEA] InterPro:IPR029016|InterPro:IPR014757|InterPro:IPR005471|InterPro:IPR036388|InterPro:IPR036390) /// 0006351 // transcription, DNA-templated (GO_REF:0000001 [IEA] InterPro:IPR029016|InterPro:IPR014757|InterPro:IPR005471|InterPro:IPR036388|InterPro:IPR036390)
BB0609	1.31	0.21	1.27	3.63e-06	1	1	0006355 // regulation of transcription, DNA-templated (GO_REF:0000001 [IEA] InterPro:IPR029016|InterPro:IPR014757|InterPro:IPR005471|InterPro:IPR036388|InterPro:IPR036390) /// 0006351 // transcription, DNA-templated (GO_REF:0000001 [IEA] InterPro:IPR029016|InterPro:IPR014757|InterPro:IPR005471|InterPro:IPR036388|InterPro:IPR036390)
BB0610	1.12	0.88	1.09	4.47e-07	1	1	0006090 // pyruvate metabolic process (GO_REF:0000001 [IEA] InterPro:IPR013785|InterPro:IPR011761|InterPro:IPR013815|InterPro:IPR005481|InterPro:IPR011764|InterPro:IPR005482|InterPro:IPR000089|InterPro:IPR003379|InterPro:IPR005479|InterPro:IPR016185|InterPro:IPR000891|InterPro:IPR005930|InterPro:IPR011054|InterPro:IPR011053) /// 0006094 // gluconeogenesis (GO_REF:0000001 [IEA] InterPro:IPR013785|…
BB0611	-1.12	0.85	-1.15	-4.72e-07	1	1
BB0612	-1.09	0.85	-1.11	-3.81e-07	1	1
BB0613	1.1	0.91	1.07	5.42e-07	1	1
BB0614	1.09	0.78	1.06	8.27e-07	1	1	0008152 // metabolic process (GO_REF:0000001 [ISS] InterPro:IPR002155|InterPro:IPR016039|InterPro:IPR020617|InterPro:IPR020616)
BB0615	1.11	0.77	1.08	9.45e-07	1	1	0008152 // metabolic process (GO_REF:0000001 [IEA] InterPro:IPR032387|InterPro:IPR025110|InterPro:IPR020845|InterPro:IPR000873)
BB0616	-1.05	0.89	-1.08	-5.08e-07	1	1	0006355 // regulation of transcription, DNA-templated (GO_REF:0000001 [IEA] InterPro:IPR029016|InterPro:IPR014757|InterPro:IPR005471|InterPro:IPR036388|InterPro:IPR036390) /// 0006351 // transcription, DNA-templated (GO_REF:0000001 [IEA] InterPro:IPR029016|InterPro:IPR014757|InterPro:IPR005471|InterPro:IPR036388|InterPro:IPR036390)
BB0617	1.11	0.84	1.08	8.83e-07	1	1	0008152 // metabolic process (GO_REF:0000001 [IEA] InterPro:IPR003673|InterPro:IPR023606|InterPro:IPR017659)
BB0618	1.05	0.86	1.02	6.93e-07	1	1	0006351 // transcription, DNA-templated (GO_REF:0000001 [IEA] InterPro:IPR005119|InterPro:IPR000847|InterPro:IPR036388|InterPro:IPR036390)
BB0619	1.07	0.64	1.04	4.49e-06	1	1
BB0622	-1.07	0.58	-1.1	-1.89e-06	1	1
BB0623	1.07	0.93	1.04	6.46e-07	1	1	0006351 // transcription, DNA-templated (GO_REF:0000001 [IEA] InterPro:IPR005119|InterPro:IPR037417|InterPro:IPR000847|InterPro:IPR036388|InterPro:IPR036390)
BB0624	1.11	1	1.08	4.23e-07	1	1
BB0625	1.09	1	1.06	2.3e-07	1	1
BB0626	-1.01	1	-1.04	-3.44e-07	1	1
BB0627	-1.05	0.34	-1.08	-1.29e-05	1	1	0006355 // regulation of transcription, DNA-templated (GO_REF:0000001 [IEA] InterPro:IPR023772|InterPro:IPR009057|InterPro:IPR001647|InterPro:IPR036271) /// 0006351 // transcription, DNA-templated (GO_REF:0000001 [IEA] InterPro:IPR023772|InterPro:IPR009057|InterPro:IPR001647|InterPro:IPR036271)
BB0628	-1	0.92	-1.03	-4.06e-07	1	1
BB0629	-1.04	0.9	-1.07	-5.78e-07	1	1	0008152 // metabolic process (GO_REF:0000001 [ISS] InterPro:IPR029045|InterPro:IPR001753|InterPro:IPR018376)
BB0630	-1.04	0.47	-1.07	-4.36e-06	1	1
BB0631	-1.05	0.4	-1.08	-5.1e-06	1	1	0006351 // transcription, DNA-templated (GO_REF:0000001 [IEA] InterPro:IPR009057|InterPro:IPR001647|InterPro:IPR036271) /// 0006355 // regulation of transcription, DNA-templated (GO_REF:0000001 [IEA] InterPro:IPR009057|InterPro:IPR001647|InterPro:IPR036271)
BB0632	-1.18	0.58	-1.21	-1.24e-06	1	1
BB0633	-1.01	1	-1.04	-2.94e-07	1	1	0008152 // metabolic process (GO_REF:0000001 [ISS] InterPro:IPR029045|InterPro:IPR014748|InterPro:IPR001753|InterPro:IPR018376)
BB0634	1.09	0.89	1.06	3.72e-07	1	1	0008152 // metabolic process (GO_REF:0000001 [IEA] InterPro:IPR003673|InterPro:IPR023606|InterPro:IPR017659)
BB0635	-1.15	0.48	-1.19	-1.95e-06	1	1
BB0636	-1.04	0.9	-1.07	-4.87e-07	1	1
BB0637	-1.09	0.72	-1.12	-9.25e-07	1	1	0008152 // metabolic process (GO_REF:0000001 [ISS] InterPro:IPR029045|InterPro:IPR014748|InterPro:IPR001753|InterPro:IPR018376)
BB0638	1.17	0.61	1.13	1.47e-06	1	1
BB0639	1.19	0.54	1.15	1.6e-06	1	1
BB0640	1.13	0.6	1.09	1.88e-06	1	1
BB0641	1.09	0.91	1.05	5.26e-07	1	1
BB0642	1.23	0.61	1.19	1.3e-06	1	1	0046306 // alkanesulfonate catabolic process (GO_REF:0000001 [IEA] InterPro:IPR029039|InterPro:IPR005025|InterPro:IPR020048)
BB0643	1.22	0.48	1.18	1.97e-06	1	1	0006810 // transport (GO_REF:0000001 [ISS] InterPro:IPR000515|InterPro:IPR035906)
BB0644	1.2	0.47	1.16	2.27e-06	1	1
BB0645	1.27	0.22	1.23	4.14e-06	1	1	0009228 // thiamine biosynthetic process (GO_REF:0000001 [IEA] InterPro:IPR027939|InterPro:IPR015168)
BB0646	1.21	0.4	1.18	2.74e-06	1	1
BB0647	1.05	0.84	1.02	1.54e-06	1	1	0006355 // regulation of transcription, DNA-templated (GO_REF:0000001 [IEA] InterPro:IPR029016|InterPro:IPR014757|InterPro:IPR005471|InterPro:IPR036388|InterPro:IPR036390) /// 0006351 // transcription, DNA-templated (GO_REF:0000001 [IEA] InterPro:IPR029016|InterPro:IPR014757|InterPro:IPR005471|InterPro:IPR036388|InterPro:IPR036390)
BB0648	-1.04	0.69	-1.06	-1.69e-06	1	1	0006355 // regulation of transcription, DNA-templated (GO_REF:0000001 [IEA] InterPro:IPR018490|InterPro:IPR000595|InterPro:IPR012318|InterPro:IPR014710|InterPro:IPR036388|InterPro:IPR036390) /// 0006351 // transcription, DNA-templated (GO_REF:0000001 [IEA] InterPro:IPR018490|InterPro:IPR000595|InterPro:IPR012318|InterPro:IPR014710|InterPro:IPR036388|InterPro:IPR036390)
BB0649	1.02	1	-1.01	-3.65e-08	1	1
BB0650	-1.01	1	-1.04	-1.89e-07	1	1
BB0651	-1.04	0.88	-1.07	-3.62e-07	1	1
BB0652	1.11	0.89	1.08	4.52e-07	1	1
BB0653	1.19	0.84	1.15	4.2e-07	1	1
BB0654	-1.05	0.66	-1.08	-1.68e-06	1	1	0006351 // transcription, DNA-templated (GO_REF:0000001 [IEA] InterPro:IPR005119|InterPro:IPR000847|InterPro:IPR036388|InterPro:IPR036390)
BB0655	1.06	0.89	1.03	5.99e-07	1	1	0006355 // regulation of transcription, DNA-templated (GO_REF:0000001 [IEA] InterPro:IPR029016|InterPro:IPR014757|InterPro:IPR005471|InterPro:IPR036388|InterPro:IPR036390) /// 0006351 // transcription, DNA-templated (GO_REF:0000001 [IEA] InterPro:IPR029016|InterPro:IPR014757|InterPro:IPR005471|InterPro:IPR036388|InterPro:IPR036390)
BB0656	1.6	1	1.43	2.3e-07	1	1
BB0657	1.36	1	1.24	1.17e-07	1	1	0008152 // metabolic process (GO_REF:0000001 [IEA] InterPro:IPR025110|InterPro:IPR020845|InterPro:IPR000873)
BB0658	-1.02	1	-1.05	-5.36e-08	1	1	0019441 // tryptophan catabolic process to kynurenine (GO_REF:0000001 [IEA] InterPro:IPR007325|InterPro:IPR037175)
BB0659	1.02	1	-1	-1.06e-08	1	1
BB0660	1.27	0.51	1.23	1.44e-06	1	1
BB0661	-1.08	0.77	-1.11	-5.77e-07	1	1	0008152 // metabolic process (GO_REF:0000001 [ISS] InterPro:IPR029045|InterPro:IPR014748|InterPro:IPR001753|InterPro:IPR018376)
BB0662	1.21	0.84	1.17	4.57e-07	1	1
BB0664	1.36	0.49	1.31	1.08e-06	1	1	0008152 // metabolic process (GO_REF:0000001 [ISS] InterPro:IPR029045|InterPro:IPR014748|InterPro:IPR001753|InterPro:IPR018376)
BB0665	1.03	1	-1	-2.52e-08	1	1	0008152 // metabolic process (GO_REF:0000001 [ISS] InterPro:IPR002155|InterPro:IPR016039|InterPro:IPR020615|InterPro:IPR020617|InterPro:IPR020613|InterPro:IPR020616)
BB0666	-1.86	0.42	-1.82	-1.01e-06	1	1
BB0667	1.09	1	1.06	2.08e-07	1	1
BB0668	1.68	0.38	1.6	1.24e-06	1	1
BB0669	1.15	0.54	1.11	2.14e-06	1	1	0006351 // transcription, DNA-templated (GO_REF:0000001 [IEA] InterPro:IPR005119|InterPro:IPR000847|InterPro:IPR036388|InterPro:IPR036390)
BB0670	-1.03	1	-1.06	-3.06e-07	1	1
BB0671	-1.14	0.68	-1.17	-1.05e-06	1	1
BB0672	-1.05	0.77	-1.08	-9.8e-07	1	1
BB0674	1.13	0.8	1.1	6.93e-07	1	1
BB0675	1.07	0.9	1.04	3.07e-07	1	1
BB0676	-1.01	0.84	-1.04	-8.95e-07	1	1	0006351 // transcription, DNA-templated (GO_REF:0000001 [IEA] InterPro:IPR011711|InterPro:IPR008920|InterPro:IPR000524|InterPro:IPR036388|InterPro:IPR036390)
BB0677	1.06	1	1.03	1.92e-07	1	1
BB0679	-1.01	1	-1.04	-2.46e-07	1	1
BB0680	1.17	0.78	1.14	7.96e-07	1	1
BB0681	1.19	0.46	1.15	1.93e-06	1	1
BB0682	1.16	0.73	1.13	1.07e-06	1	1
BB0683	1.5	0.3	1.45	2.03e-06	1	1
BB0684	1.38	0.26	1.34	2.25e-06	1	1
BB0685	-1.05	0.41	-1.08	-4.77e-06	1	1	0006355 // regulation of transcription, DNA-templated (GO_REF:0000001 [IEA] InterPro:IPR029016|InterPro:IPR014757|InterPro:IPR005471|InterPro:IPR036388|InterPro:IPR036390) /// 0006351 // transcription, DNA-templated (GO_REF:0000001 [IEA] InterPro:IPR029016|InterPro:IPR014757|InterPro:IPR005471|InterPro:IPR036388|InterPro:IPR036390)
BB0688	-1.03	0.72	-1.06	-1.37e-06	1	1
BB0689	-1.17	0.32	-1.2	-3.16e-06	1	1
BB0690	-1.1	0.34	-1.13	-4.16e-06	1	1
BB0691	-1.06	0.51	-1.09	-2.91e-06	1	1	0008152 // metabolic process (GO_REF:0000001 [IEA] InterPro:IPR017439|InterPro:IPR036264|InterPro:IPR002933|InterPro:IPR011650)
BB0692	-1.1	0.2	-1.13	-7.21e-06	1	1	0006355 // regulation of transcription, DNA-templated (GO_REF:0000001 [IEA] InterPro:IPR029016|InterPro:IPR014757|InterPro:IPR005471|InterPro:IPR036388|InterPro:IPR036390) /// 0006351 // transcription, DNA-templated (GO_REF:0000001 [IEA] InterPro:IPR029016|InterPro:IPR014757|InterPro:IPR005471|InterPro:IPR036388|InterPro:IPR036390)
BB0694	1.09	0.92	1.05	5.66e-07	1	1
BB0695	1.16	0.62	1.13	1.45e-06	1	1	0005975 // carbohydrate metabolic process (GO_REF:0000001 [IEA] InterPro:IPR011330|InterPro:IPR002509|InterPro:IPR017625)
BB0697	1.13	0.78	1.09	5.45e-07	1	1
BB0698	-1.23	0.63	-1.25	-1.05e-06	1	1
BB0699	1.09	0.75	1.06	1.06e-06	1	1	0006810 // transport (GO_REF:0000001 [IEA] InterPro:IPR018389)
BB0700	-1.06	0.54	-1.09	-2.55e-06	1	1	0006351 // transcription, DNA-templated (GO_REF:0000001 [IEA] InterPro:IPR005119|InterPro:IPR000847|InterPro:IPR036388|InterPro:IPR036390)
BB0701	-1.06	0.52	-1.09	-2.42e-06	1	1
BB0702	1.1	0.59	1.06	2.48e-06	1	1	0006351 // transcription, DNA-templated (GO_REF:0000001 [IEA] InterPro:IPR011711|InterPro:IPR008920|InterPro:IPR000524|InterPro:IPR036388|InterPro:IPR036390)
BB0703	1.07	0.9	1.04	3.13e-07	1	1
BB0704	-1.1	1	-1.12	-1.97e-07	1	1
BB0705	1.18	0.81	1.13	2.83e-07	1	1
BB0706	1.02	1	-1.01	-7.79e-08	1	1	0006810 // transport (GO_REF:0000001 [ISS] InterPro:IPR026289|InterPro:IPR006311|InterPro:IPR018389)
BB0707	1.06	1	1.03	2.71e-07	1	1	0006351 // transcription, DNA-templated (GO_REF:0000001 [IEA] InterPro:IPR004839|InterPro:IPR015424|InterPro:IPR015421|InterPro:IPR015422|InterPro:IPR000524|InterPro:IPR036388|InterPro:IPR036390)
BB0710	1.11	0.3	1.08	7.98e-06	1	1
BB0711	1.41	0.00014	1.37	2.75e-05	0.7	0.02
BB0712	1.1	0.48	1.07	3.87e-06	1	1	0006351 // transcription, DNA-templated (GO_REF:0000001 [IEA] InterPro:IPR005119|InterPro:IPR000847|InterPro:IPR036388|InterPro:IPR036390)
BB0713	1	0.9	-1.03	-7.72e-07	1	1	0006355 // regulation of transcription, DNA-templated (GO_REF:0000001 [IEA] InterPro:IPR029016|InterPro:IPR014757|InterPro:IPR005471|InterPro:IPR036388|InterPro:IPR036390) /// 0006351 // transcription, DNA-templated (GO_REF:0000001 [IEA] InterPro:IPR029016|InterPro:IPR014757|InterPro:IPR005471|InterPro:IPR036388|InterPro:IPR036390)
BB0715	1.11	0.91	1.08	6.15e-07	1	1	0008152 // metabolic process (GO_REF:0000001 [IEA] InterPro:IPR003673|InterPro:IPR023606|InterPro:IPR017659)
BB0716	1.25	0.63	1.21	8.53e-07	1	1	0008152 // metabolic process (GO_REF:0000001 [IEA] InterPro:IPR000868|InterPro:IPR036380)
BB0717	1.05	1	1.02	8.95e-08	1	1
BB0719	-1	1	-1.03	-3.56e-07	1	1	0006810 // transport (GO_REF:0000001 [EXP] InterPro:IPR018389)
BB0720	1.21	0.67	1.17	9.7e-07	1	1
BB0721	1.18	0.76	1.14	6.79e-07	1	1
BB0722	1.24	0.51	1.2	1.75e-06	1	1
BB0723	-1.14	0.63	-1.17	-1.25e-06	1	1
BB0724	1.06	1	1.03	2.12e-07	1	1
BB0725	-1.01	0.64	-1.04	-3.66e-06	1	1	0006355 // regulation of transcription, DNA-templated (GO_REF:0000001 [IEA] InterPro:IPR011991|InterPro:IPR029016|InterPro:IPR014757|InterPro:IPR005471|InterPro:IPR036388|InterPro:IPR036390) /// 0006351 // transcription, DNA-templated (GO_REF:0000001 [IEA] InterPro:IPR011991|InterPro:IPR029016|InterPro:IPR014757|InterPro:IPR005471|InterPro:IPR036388|InterPro:IPR036390)
BB0726	-1.37	0.77	-1.37	-4.55e-07	1	1
BB0727	-1.51	1	-1.4	-1.78e-07	1	1
BB0729	1.07	1	1.04	4.7e-08	1	1
BB0730	1.07	1	1.03	7.18e-08	1	1	0006725 // cellular aromatic compound metabolic process (GO_REF:0000001 [IEA] InterPro:IPR032710|InterPro:IPR000391)
BB0731	1.18	1	1.13	1.4e-07	1	1
BB0733	1.12	0.81	1.08	6.68e-07	1	1
BB0735	1.06	0.92	1.03	3.46e-07	1	1	1901023 // 4-hydroxyphenylacetate catabolic process (GO_REF:0000001 [IEA] InterPro:IPR011234|InterPro:IPR036663|InterPro:IPR012684)
BB0741	1.04	1	1.01	2.43e-07	1	1	0006351 // transcription, DNA-templated (GO_REF:0000001 [IEA] InterPro:IPR005119|InterPro:IPR000847|InterPro:IPR036388|InterPro:IPR036390)
BB0742	1.14	1	1.1	1.3e-07	1	1
BB0743	1.02	1	-1.01	-1.59e-08	1	1
BB0744	-1.05	1	-1.08	-1.95e-07	1	1
BB0745	-1.06	0.34	-1.09	-5.72e-06	1	1	0008152 // metabolic process (GO_REF:0000001 [IEA] InterPro:IPR029058|InterPro:IPR013094|InterPro:IPR033140)
BB0746	1.02	1	-1	-1.97e-07	1	1
BB0747	-1.03	0.71	-1.06	-1.23e-06	1	1
BB0748	1.29	0.51	1.25	1.55e-06	1	1
BB0749	1.44	0.22	1.39	2.62e-06	1	1
BB0750	1.16	0.55	1.13	1.51e-06	1	1	0008152 // metabolic process (GO_REF:0000001 [IEA] InterPro:IPR029045|InterPro:IPR014748|InterPro:IPR001753)
BB0751	1.07	1	1.04	2.29e-07	1	1
BB0752	1.13	0.8	1.09	6.71e-07	1	1	0008152 // metabolic process (GO_REF:0000001 [IEA] InterPro:IPR003673|InterPro:IPR023606|InterPro:IPR017659)
BB0753	1.11	0.71	1.08	1.11e-06	1	1	0008152 // metabolic process (GO_REF:0000001 [IEA] InterPro:IPR028154|InterPro:IPR000873)
BB0754	1.08	0.72	1.05	1.6e-06	1	1	0006351 // transcription, DNA-templated (GO_REF:0000001 [IEA] InterPro:IPR009057|InterPro:IPR001647|InterPro:IPR036271) /// 0006355 // regulation of transcription, DNA-templated (GO_REF:0000001 [IEA] InterPro:IPR009057|InterPro:IPR001647|InterPro:IPR036271)
BB0755	1.07	1	1.04	2.02e-07	1	1
BB0756	1	1	-1.03	-7.74e-08	1	1
BB0757	1.15	1	1.11	1.9e-07	1	1
BB0758	1.07	1	1.04	1.02e-07	1	1
BB0759	1.28	1	1.22	2.83e-07	1	1
BB0761	-1.05	1	-1.08	-1.41e-07	1	1	0006865 // amino acid transport (GO_REF:0000001 [IEA] InterPro:IPR028081|InterPro:IPR000709|InterPro:IPR028082)
BB0762	1.14	1	1.09	9.19e-08	1	1
BB0763	-1.46	0.75	-1.45	-5.09e-07	1	1	0008152 // metabolic process (GO_REF:0000001 [ISS] InterPro:IPR029045|InterPro:IPR014748|InterPro:IPR001753|InterPro:IPR018376)
BB0764	-1.07	1	-1.09	-1.67e-07	1	1
BB0765	-1.03	1	-1.06	-8.38e-08	1	1	0008152 // metabolic process (GO_REF:0000001 [IEA] InterPro:IPR002155|InterPro:IPR016039)
BB0766	-1.38	0.63	-1.39	-7.06e-07	1	1
BB0767	1.13	1	1.08	6.93e-08	1	1
BB0768	1.07	1	1.04	1.68e-07	1	1
BB0769	1.13	0.88	1.09	4.6e-07	1	1	0019441 // tryptophan catabolic process to kynurenine (GO_REF:0000001 [IEA] InterPro:IPR007325|InterPro:IPR037175)
BB0770	-1.05	0.65	-1.08	-1.58e-06	1	1	0006355 // regulation of transcription, DNA-templated (GO_REF:0000001 [IEA] InterPro:IPR029016|InterPro:IPR014757|InterPro:IPR005471|InterPro:IPR036388|InterPro:IPR036390) /// 0006351 // transcription, DNA-templated (GO_REF:0000001 [IEA] InterPro:IPR029016|InterPro:IPR014757|InterPro:IPR005471|InterPro:IPR036388|InterPro:IPR036390)
BB0771	-1.01	0.87	-1.04	-6.31e-07	1	1
BB0772	1.04	0.95	1.01	3.5e-07	1	1
BB0773	1.13	0.39	1.1	4.4e-06	1	1
BB0774	1.19	0.24	1.15	5.01e-06	1	1	0006355 // regulation of transcription, DNA-templated (GO_REF:0000001 [IEA] InterPro:IPR005158|InterPro:IPR029787|InterPro:IPR027417|InterPro:IPR016032|InterPro:IPR011990|InterPro:IPR019734|InterPro:IPR036388) /// 0006351 // transcription, DNA-templated (GO_REF:0000001 [IEA] InterPro:IPR005158|InterPro:IPR029787|InterPro:IPR027417|InterPro:IPR016032|InterPro:IPR011990|InterPro:IPR019734|InterPro:…
BB0775	1.26	0.82	1.21	4.82e-07	1	1	0006351 // transcription, DNA-templated (GO_REF:0000001 [IEA] InterPro:IPR009057|InterPro:IPR018060)
BB0776	1.2	1	1.16	3.59e-07	1	1
BB0777	-1.03	1	-1.06	-1.35e-07	1	1
BB0778	-1.01	1	-1.04	-7.26e-08	1	1
BB0779	1.07	1	1.04	3.92e-08	1	1
BB0780	1.55	1	1.43	3.36e-07	1	1
BB0781	1.04	1	1.01	8.66e-09	1	1	0006810 // transport (GO_REF:0000001 [IEA] InterPro:IPR037257|InterPro:IPR007831|InterPro:IPR027417|InterPro:IPR001482)
BB0782	-1.27	0.79	-1.28	-4.44e-07	1	1
BB0783	-1.2	1	-1.2	-1.66e-07	1	1
BB0784	1.31	1	1.25	3.7e-07	1	1	0009306 // protein secretion (GO_REF:0000001 [ISS] InterPro:IPR001775|InterPro:IPR013358|InterPro:IPR011662|InterPro:IPR004846)
BB0785	2.71	0.38	2.19	5.26e-07	1	1
BB0786	-1.79	1	-1.37	-8.02e-08	1	1
BB0787	∞	1	1.48	5.7e-08	1	1
BB0788	-1.1	1	-1.11	-8.13e-08	1	1
BB0789	-1.02	1	-1.05	-5.28e-08	1	1
BB0790	1.2	1	1.14	1.49e-07	1	1
BB0794	-1.02	1	-1.05	-6.08e-08	1	1
BB0795	1.09	1	1.05	5.01e-08	1	1
BB0796	-1.24	1	-1.22	-1.15e-07	1	1
BB0797	1.13	1	1.09	1.17e-07	1	1
BB0798	-1	0.78	-1.03	-1.73e-06	1	1
BB0799	-1.1	1	-1.13	-2.62e-07	1	1
BB0800	1.67	0.51	1.54	5.03e-07	1	1
BB0801	1.13	1	1.09	3.59e-07	1	1
BB0802	1.11	0.87	1.08	3.72e-07	1	1
BB0803	1.09	1	1.05	4.94e-08	1	1
BB0804	-1.24	0.75	-1.25	-2.92e-07	1	1
BB0805	-1.12	1	-1.14	-1.83e-07	1	1
BB0806	1.25	0.74	1.21	8.07e-07	1	1
BB0807	1.15	0.89	1.12	6.65e-07	1	1
BB0808	1.14	0.7	1.11	1.33e-06	1	1
BB0809	1.16	0.71	1.12	9.22e-07	1	1
BB0810	1.13	0.69	1.1	1.14e-06	1	1	0019538 // protein metabolic process (GO_REF:0000001 [IEA] InterPro:IPR003593|InterPro:IPR003959|InterPro:IPR017729|InterPro:IPR019489|InterPro:IPR004176|InterPro:IPR036628|InterPro:IPR001270|InterPro:IPR018368|InterPro:IPR027417)
BB0811	-1.03	1	-1.06	-1.68e-07	1	1
BB0812	-1.49	0.16	-1.52	-2.54e-06	1	1
BB0813	1.25	1	1.18	1.62e-07	1	1
BB0814	-1.13	1	-1.13	-9.16e-08	1	1
BB0815	1.5	1	1.4	3.98e-07	1	1
BB0816	1.26	1	1.16	6.97e-08	1	1
BB0817	-2.17	1	-1.82	-2.91e-07	1	1
BB0818	-1.57	0.73	-1.52	-4.17e-07	1	1
BB0819	-1.11	0.76	-1.13	-6.54e-07	1	1	0055085 // transmembrane transport (GO_REF:0000001 [IEA] InterPro:IPR004837)
BB0820	1.03	1	1	2.74e-08	1	1
BB0821	1.08	0.89	1.05	3.11e-07	1	1
BB0822	-1.02	0.82	-1.05	-1.02e-06	1	1
BB0826	-1.14	0.47	-1.17	-2.23e-06	1	1
BB0827	1.3	0.00693	1.27	1.49e-05	1	0.26
BB0828	1.37	0.65	1.31	6.49e-07	1	1
BB0829	1.08	0.81	1.05	8.51e-07	1	1
BB0830	1.15	0.63	1.11	1.41e-06	1	1
BB0831	1.16	0.17	1.13	7.91e-06	1	1
BB0832	1.07	0.88	1.04	8.17e-07	1	1	0006810 // transport (GO_REF:0000001 [ISS] InterPro:IPR012910|InterPro:IPR037066|InterPro:IPR000531|InterPro:IPR036942)
BB0833	1.05	1	1.02	4.22e-07	1	1	0006351 // transcription, DNA-templated (GO_REF:0000001 [IEA] InterPro:IPR000485|InterPro:IPR011008|InterPro:IPR019888|InterPro:IPR019887|InterPro:IPR000524|InterPro:IPR036388|InterPro:IPR036390)
BB0834	-1.13	0.34	-1.16	-3.34e-06	1	1
BB0835	1.13	0.56	1.1	2.06e-06	1	1	0006525 // arginine metabolic process (GO_REF:0000001 [ISS] InterPro:IPR014033|InterPro:IPR006035|InterPro:IPR023696|InterPro:IPR020855)
BB0836	1.24	0.25	1.21	3.76e-06	1	1	0006355 // regulation of transcription, DNA-templated (GO_REF:0000001 [IEA] InterPro:IPR011006|InterPro:IPR001867|InterPro:IPR016032|InterPro:IPR001789|InterPro:IPR036388) /// 0000160 // phosphorelay signal transduction system (GO_REF:0000001 [IEA] InterPro:IPR011006|InterPro:IPR001867|InterPro:IPR016032|InterPro:IPR001789|InterPro:IPR036388) /// 0006351 // transcription, DNA-templated (GO_REF:00…
BB0837	-1.08	0.18	-1.11	-9.39e-06	1	1
BB0838	-1.07	0.29	-1.1	-6e-06	1	1
BB0839	-1.04	0.37	-1.07	-6.11e-06	1	1
BB0841	-1.08	0.2	-1.11	-4.29e-05	1	1
BB0842	-1.02	0.53	-1.05	-5.56e-06	1	1
BB0843	-1.04	0.39	-1.07	-6.04e-06	1	1
BB0844	-1.05	0.47	-1.08	-3.79e-06	1	1
BB0846	-1.13	0.04	-1.17	-2.05e-05	1	0.71
BB0847	-1.3	0.08	-1.33	-5.69e-06	1	0.98
BB0848	-1	0.82	-1.03	-1.23e-06	1	1
BB0849	-1.08	0.23	-1.11	-1.56e-05	1	1
BB0850	1.09	0.48	1.05	4.74e-06	1	1	0006520 // cellular amino acid metabolic process (GO_REF:0000001 [IEA] InterPro:IPR005308|InterPro:IPR011193|InterPro:IPR000310|InterPro:IPR008286|InterPro:IPR036633|InterPro:IPR015424|InterPro:IPR015421|InterPro:IPR015422)
BB0851	1.05	0.95	1.02	4.78e-07	1	1
BB0853	-1.58	0.00582	-1.62	-8.17e-06	1	0.24
BB0857	-1.02	0.54	-1.05	-1.34e-05	1	1	0006351 // transcription, DNA-templated (GO_REF:0000001 [IEA] InterPro:IPR011711|InterPro:IPR008920|InterPro:IPR000524|InterPro:IPR036388|InterPro:IPR036390)
BB0858	1.02	1	-1	-6.44e-08	1	1	0008152 // metabolic process (GO_REF:0000001 [IEA] InterPro:IPR003673|InterPro:IPR023606|InterPro:IPR017659)
BB0859	1.04	0.96	1.01	5.29e-07	1	1
BB0860	1.12	0.61	1.09	1.84e-06	1	1	0008152 // metabolic process (GO_REF:0000001 [ISS] InterPro:IPR029045|InterPro:IPR001753|InterPro:IPR018376)
BB0861	-1	0.93	-1.03	-4.55e-07	1	1
BB0862	1.05	0.94	1.02	4.09e-07	1	1
BB0863	1.15	0.74	1.11	1.03e-06	1	1
BB0864	1.22	0.41	1.19	2.42e-06	1	1	0015833 // peptide transport (GO_REF:0000001 [ISS] InterPro:IPR003593|InterPro:IPR003439|InterPro:IPR017871|InterPro:IPR013563|InterPro:IPR027417)
BB0865	1.37	0.28	1.33	2.39e-06	1	1	0006810 // transport (GO_REF:0000001 [ISS] InterPro:IPR000515|InterPro:IPR035906)
BB0866	1.32	0.28	1.28	2.52e-06	1	1	0006810 // transport (GO_REF:0000001 [ISS] InterPro:IPR000515|InterPro:IPR035906)
BB0867	1.14	0.5	1.11	2.69e-06	1	1	0055085 // transmembrane transport (GO_REF:0000001 [IEA] InterPro:IPR030678|InterPro:IPR000914)
BB0869	1.04	1	1.01	1.13e-07	1	1
BB0870	-1.07	0.61	-1.1	-1.51e-06	1	1	0006351 // transcription, DNA-templated (GO_REF:0000001 [IEA] InterPro:IPR004839|InterPro:IPR015424|InterPro:IPR015421|InterPro:IPR015422|InterPro:IPR000524|InterPro:IPR036388|InterPro:IPR036390)
BB0872	-1	0.74	-1.03	-2.2e-06	1	1
BB0873	1.02	0.97	-1.01	-6.18e-07	1	1
BB0874	1.01	0.86	-1.02	-1.72e-06	1	1
BB0875	-1.06	0.26	-1.09	-1.97e-05	1	1
BB0877	1	0.76	-1.02	-5.05e-06	1	1	0005975 // carbohydrate metabolic process (GO_REF:0000001 [IEA] InterPro:IPR001509|InterPro:IPR036291|InterPro:IPR008089)
BB0878	1.05	0.83	1.02	1.22e-06	1	1
BB0879	-1.02	0.62	-1.05	-2.92e-06	1	1
BB0880	1.04	0.97	1.01	5.48e-07	1	1	0006541 // glutamine metabolic process (GO_REF:0000001 [IEA] InterPro:IPR006426|InterPro:IPR001962|InterPro:IPR033738|InterPro:IPR017932|InterPro:IPR029055|InterPro:IPR014729) /// 0006529 // asparagine biosynthetic process (GO_REF:0000001 [IEA] InterPro:IPR006426|InterPro:IPR001962|InterPro:IPR033738|InterPro:IPR017932|InterPro:IPR029055|InterPro:IPR014729)
BB0881	1.07	0.61	1.04	3.74e-06	1	1
BB0882	1.08	0.66	1.05	2.12e-06	1	1
BB0883	1.12	0.45	1.09	3.8e-06	1	1
BB0886	-1.14	0.09	-1.17	-4.42e-05	1	1
BB0887	-1.01	0.6	-1.04	-3.93e-06	1	1
BB0888	1.04	0.96	1.01	2.52e-07	1	1	0006351 // transcription, DNA-templated (GO_REF:0000001 [IEA] InterPro:IPR011006|InterPro:IPR001867|InterPro:IPR001789|InterPro:IPR036388) /// 0006355 // regulation of transcription, DNA-templated (GO_REF:0000001 [IEA] InterPro:IPR011006|InterPro:IPR001867|InterPro:IPR001789|InterPro:IPR036388) /// 0000160 // phosphorelay signal transduction system (GO_REF:0000001 [IEA] InterPro:IPR011006|InterPr…
BB0889	1.01	0.85	-1.02	-1.11e-06	1	1
BB0890	1.01	0.87	-1.01	-1.11e-05	1	1	0008152 // metabolic process (GO_REF:0000001 [IEA] InterPro:IPR017849|InterPro:IPR017850|InterPro:IPR012160|InterPro:IPR000917)
BB0893	1.04	1	1.01	1.5e-07	1	1	0006351 // transcription, DNA-templated (GO_REF:0000001 [IEA] InterPro:IPR005119|InterPro:IPR000847|InterPro:IPR036388|InterPro:IPR036390)
BB0894	1	0.92	-1.03	-3.44e-07	1	1
BB0895	-1.01	0.75	-1.04	-1.73e-06	1	1
BB0896	1.05	0.85	1.02	5.23e-06	1	1
BB0898	-1.02	0.5	-1.05	-9.44e-06	1	1
BB0899	-1.01	0.71	-1.03	-2.4e-06	1	1
BB0904	1.1	0.76	1.07	1.36e-06	1	1
BB0905	-1	0.73	-1.03	-3.95e-06	1	1
BB0906	-1.21	0.17	-1.24	-4.5e-06	1	1	0006310 // DNA recombination (GO_REF:0000001 [ISS] InterPro:IPR011010|InterPro:IPR013762|InterPro:IPR002104|InterPro:IPR025166|InterPro:IPR010998|InterPro:IPR004107) /// 0015074 // DNA integration (GO_REF:0000001 [ISS] InterPro:IPR011010|InterPro:IPR013762|InterPro:IPR002104|InterPro:IPR025166|InterPro:IPR010998|InterPro:IPR004107)
BB0907	-1.06	0.47	-1.09	-3.35e-06	1	1
BB0908	-1.04	0.51	-1.07	-3.45e-06	1	1
BB0909	-1.05	0.51	-1.08	-2.93e-06	1	1
BB0910	-1.06	0.27	-1.09	-8.77e-06	1	1
BB0911	-1.03	0.47	-1.06	-5.33e-06	1	1
BB0912	-1.04	0.45	-1.07	-7.56e-06	1	1
BB0913	-1	0.69	-1.03	-3.62e-06	1	1
BB0914	1.04	1	1.01	1.06e-07	1	1	0006310 // DNA recombination (GO_REF:0000001 [ISS] InterPro:IPR011010|InterPro:IPR013762|InterPro:IPR024456|InterPro:IPR010998|InterPro:IPR024457) /// 0015074 // DNA integration (GO_REF:0000001 [ISS] InterPro:IPR011010|InterPro:IPR013762|InterPro:IPR024456|InterPro:IPR010998|InterPro:IPR024457)
BB0915	-1.13	0.75	-1.16	-7.26e-07	1	1
BB0916	-1.11	0.63	-1.14	-1.66e-06	1	1
BB0917	1.06	0.88	1.03	5.67e-07	1	1	0006355 // regulation of transcription, DNA-templated (GO_REF:0000001 [IEA] InterPro:IPR001867|InterPro:IPR016032|InterPro:IPR013026|InterPro:IPR011990|InterPro:IPR019734|InterPro:IPR036388) /// 0000160 // phosphorelay signal transduction system (GO_REF:0000001 [IEA] InterPro:IPR001867|InterPro:IPR016032|InterPro:IPR013026|InterPro:IPR011990|InterPro:IPR019734|InterPro:IPR036388) /// 0006351 // t…
BB0918	1.05	1	1.02	3.29e-07	1	1
BB0919	-1.01	0.81	-1.04	-1.12e-06	1	1	0006355 // regulation of transcription, DNA-templated (GO_REF:0000001 [IEA] InterPro:IPR023772|InterPro:IPR009057|InterPro:IPR001647|InterPro:IPR036271) /// 0006351 // transcription, DNA-templated (GO_REF:0000001 [IEA] InterPro:IPR023772|InterPro:IPR009057|InterPro:IPR001647|InterPro:IPR036271)
BB0920	1.29	0.07	1.26	8.11e-06	1	0.92
BB0921	1.03	1	-1	-9.08e-08	1	1	0055085 // transmembrane transport (GO_REF:0000001 [IEA] InterPro:IPR011701|InterPro:IPR020846|InterPro:IPR036259)
BB0922	-1.03	0.43	-1.06	-1.07e-05	1	1	0006351 // transcription, DNA-templated (GO_REF:0000001 [IEA] InterPro:IPR011711|InterPro:IPR008920|InterPro:IPR000524|InterPro:IPR036388|InterPro:IPR036390)
BB0923	1.04	1	1.01	5.56e-08	1	1
BB0924	1.17	0.88	1.13	6.31e-07	1	1
BB0925	-1.03	0.92	-1.06	-6.68e-07	1	1
BB0927	-1.12	0.42	-1.15	-2.6e-06	1	1	0006351 // transcription, DNA-templated (GO_REF:0000001 [IEA] InterPro:IPR005119|InterPro:IPR000847|InterPro:IPR036388|InterPro:IPR036390)
BB0928	-1.59	0.07	-1.63	-3.92e-06	1	0.94	0006810 // transport (GO_REF:0000001 [ISS] InterPro:IPR000515|InterPro:IPR035906)
BB0929	-1.28	0.16	-1.32	-3.78e-06	1	1	0006810 // transport (GO_REF:0000001 [ISS] InterPro:IPR000515|InterPro:IPR035906)
BB0930	-1.57	0.01	-1.61	-6.75e-06	1	0.4	0015833 // peptide transport (GO_REF:0000001 [ISS] InterPro:IPR003593|InterPro:IPR003439|InterPro:IPR017871|InterPro:IPR013563|InterPro:IPR027417)
BB0931	-1.54	0.000576	-1.58	-1.28e-05	1	0.04	0055085 // transmembrane transport (GO_REF:0000001 [IEA] InterPro:IPR030678|InterPro:IPR000914|InterPro:IPR006311)
BB0932	-1.45	0.00413	-1.49	-1.01e-05	1	0.19
BB0933	-1.05	0.7	-1.08	-1.48e-06	1	1	0006351 // transcription, DNA-templated (GO_REF:0000001 [IEA] InterPro:IPR005119|InterPro:IPR000847|InterPro:IPR036388|InterPro:IPR036390)
BB0934	1.06	0.66	1.03	4.06e-06	1	1
BB0935	1.08	0.62	1.05	3.08e-06	1	1	0006950 // response to stress (GO_REF:0000001 [IEA] InterPro:IPR013538|InterPro:IPR023393)
BB0936	-1.05	0.35	-1.07	-8.76e-06	1	1
BB0937	-1.02	0.5	-1.05	-7.75e-06	1	1
BB0938	1.06	0.69	1.03	8.84e-06	1	1
BB0939	1.05	0.86	1.02	1.13e-06	1	1
BB0942	1.04	0.95	1.01	3.46e-07	1	1	0031167 // rRNA methylation (GO_REF:0000001 [IEA] InterPro:IPR002052|InterPro:IPR004398|InterPro:IPR029063)
BB0944	-1.04	0.55	-1.08	-2.9e-06	1	1
BB0945	-1.01	0.62	-1.04	-3.89e-06	1	1
BB0946	1.01	0.84	-1.02	-1.7e-06	1	1
BB0947	1.08	0.57	1.05	1.01e-05	1	1
BB0948	1.1	0.42	1.07	2.4e-05	1	1	0055085 // transmembrane transport (GO_REF:0000001 [IEA] InterPro:IPR005770)
BB0949	1.01	0.91	-1.02	-6.12e-07	1	1	0006355 // regulation of transcription, DNA-templated (GO_REF:0000001 [IEA] InterPro:IPR029016|InterPro:IPR014757|InterPro:IPR005471|InterPro:IPR036388|InterPro:IPR036390) /// 0006351 // transcription, DNA-templated (GO_REF:0000001 [IEA] InterPro:IPR029016|InterPro:IPR014757|InterPro:IPR005471|InterPro:IPR036388|InterPro:IPR036390)
BB0950	1.01	0.86	-1.02	-1.2e-06	1	1
BB0955	1.06	0.76	1.03	1.87e-06	1	1	0009395 // phospholipid catabolic process (GO_REF:0000001 [IEA] InterPro:IPR026037|InterPro:IPR036681|InterPro:IPR007686) /// 0006655 // phosphatidylglycerol biosynthetic process (GO_REF:0000001 [IEA] InterPro:IPR026037|InterPro:IPR036681|InterPro:IPR007686)
BB0956	1.01	0.79	-1.02	-1.91e-06	1	1
BB0964	-1.17	0.39	-1.2	-1.94e-06	1	1
BB0965	1.11	0.82	1.08	7.06e-07	1	1
BB0966	1.1	0.79	1.07	1.08e-06	1	1
BB0967	1.1	0.68	1.07	1.69e-06	1	1
BB0968	1.17	0.7	1.13	8.87e-07	1	1
BB0969	-1.09	0.35	-1.12	-4.03e-06	1	1	0006351 // transcription, DNA-templated (GO_REF:0000001 [IEA] InterPro:IPR005119|InterPro:IPR000847|InterPro:IPR036388|InterPro:IPR036390)
BB0970	1.02	1	-1.01	-1.92e-07	1	1
BB0971	1.11	0.84	1.08	8.2e-07	1	1
BB0972	1.09	0.39	1.06	5.97e-06	1	1	0006355 // regulation of transcription, DNA-templated (GO_REF:0000001 [IEA] InterPro:IPR029016|InterPro:IPR014757|InterPro:IPR005471|InterPro:IPR036388|InterPro:IPR036390) /// 0006351 // transcription, DNA-templated (GO_REF:0000001 [IEA] InterPro:IPR029016|InterPro:IPR014757|InterPro:IPR005471|InterPro:IPR036388|InterPro:IPR036390)
BB0973	-1.47	0.31	-1.5	-1.68e-06	1	1
BB0974	1.07	0.92	1.04	5.17e-07	1	1
BB0975	1.1	0.75	1.07	1.23e-06	1	1	0008152 // metabolic process (GO_REF:0000001 [IEA] InterPro:IPR000868|InterPro:IPR036380)
BB0976	-1.05	0.29	-1.08	-9.88e-06	1	1
BB0977	-1.13	0.12	-1.17	-1.5e-05	1	1
BB0979	1.01	0.89	-1.02	-3.29e-06	1	1	0006950 // response to stress (GO_REF:0000001 [ISS] InterPro:IPR014729|InterPro:IPR006015|InterPro:IPR006016)
BB0980	-1.02	0.54	-1.05	-7.37e-06	1	1
BB0981	1.03	1	-1	-4.2e-08	1	1
BB0982	1.08	1	1.05	1.42e-07	1	1	0008152 // metabolic process (GO_REF:0000001 [IEA] InterPro:IPR003673|InterPro:IPR023606|InterPro:IPR017659)
BB0983	-1.33	0.57	-1.35	-1.02e-06	1	1
BB0984	1.04	1	1.01	1.22e-07	1	1	0006351 // transcription, DNA-templated (GO_REF:0000001 [IEA] InterPro:IPR005119|InterPro:IPR000847|InterPro:IPR036388|InterPro:IPR036390)
BB0985	1.4	0.11	1.36	7.91e-06	1	1
BB0986	1.05	1	1.02	4.06e-07	1	1
BB0987	-1.06	1	-1.09	-2.32e-07	1	1
BB0988	-1.05	1	-1.08	-3.13e-07	1	1
BB0989	-1.1	0.71	-1.13	-9.84e-07	1	1
BB0990	-1.02	0.76	-1.05	-1.6e-06	1	1	0006351 // transcription, DNA-templated (GO_REF:0000001 [IEA] InterPro:IPR005119|InterPro:IPR000847|InterPro:IPR036388|InterPro:IPR036390)
BB0991	-1.13	0.34	-1.16	-3.26e-06	1	1
BB0992	1.12	1	1.08	1.5e-07	1	1
BB0993	2.21	1	1.75	2.54e-07	1	1
BB0994	1.03	1	1	5.22e-09	1	1
BB0995	-1.3	0.75	-1.3	-3.46e-07	1	1
BB0996	1.2	1	1.15	1.33e-07	1	1
BB0997	-1.34	0.79	-1.34	-4.92e-07	1	1	0006810 // transport (GO_REF:0000001 [ISS] InterPro:IPR000515|InterPro:IPR035906)
BB0998	-1.43	1	-1.39	-2.56e-07	1	1	0006810 // transport (GO_REF:0000001 [ISS] InterPro:IPR000515|InterPro:IPR035906)
BB0999	1.47	0.54	1.41	9.79e-07	1	1
BB1000	-1.06	0.49	-1.09	-2.95e-06	1	1	0006351 // transcription, DNA-templated (GO_REF:0000001 [IEA] InterPro:IPR037414|InterPro:IPR005119|InterPro:IPR000847|InterPro:IPR036388|InterPro:IPR036390)
BB1001	-1.03	1	-1.06	-2.5e-07	1	1	0008152 // metabolic process (GO_REF:0000001 [IEA] InterPro:IPR029045|InterPro:IPR001753)
BB1002	1.04	1	1.01	8.01e-08	1	1	0008152 // metabolic process (GO_REF:0000001 [IEA] InterPro:IPR025110|InterPro:IPR020845|InterPro:IPR000873)
BB1003	-1.1	0.63	-1.13	-1.01e-06	1	1
BB1004	1.03	1	1	4.23e-08	1	1	0006351 // transcription, DNA-templated (GO_REF:0000001 [IEA] InterPro:IPR005119|InterPro:IPR000847|InterPro:IPR036388|InterPro:IPR036390)
BB1005	1.12	0.88	1.08	4.42e-07	1	1	0015833 // peptide transport (GO_REF:0000001 [ISS] InterPro:IPR003593|InterPro:IPR003439|InterPro:IPR017871|InterPro:IPR013563|InterPro:IPR027417)
BB1006	-1.42	0.69	-1.39	-2.75e-07	1	1	0006810 // transport (GO_REF:0000001 [ISS] InterPro:IPR000515|InterPro:IPR035906)
BB1007	-1.46	1	-1.4	-2.27e-07	1	1	0006810 // transport (GO_REF:0000001 [ISS] InterPro:IPR000515|InterPro:IPR035906)
BB1008	-1.2	1	-1.21	-2.09e-07	1	1	0055085 // transmembrane transport (GO_REF:0000001 [IEA] InterPro:IPR030678|InterPro:IPR000914|InterPro:IPR006311)
BB1009	1.17	1	1.11	7.62e-08	1	1	0008152 // metabolic process (GO_REF:0000001 [IEA] InterPro:IPR017849|InterPro:IPR017850|InterPro:IPR002591)
BB1012	1.24	0.55	1.2	1.01e-06	1	1
BB1017	1.21	0.67	1.17	9.75e-07	1	1
BB1018	1.12	1	1.08	2.82e-07	1	1	0006810 // transport (GO_REF:0000001 [ISS] InterPro:IPR000515|InterPro:IPR035906)
BB1019	1.19	1	1.15	3.03e-07	1	1
BB1020	1.02	1	-1	-1.62e-07	1	1	0006351 // transcription, DNA-templated (GO_REF:0000001 [IEA] InterPro:IPR005119|InterPro:IPR000847|InterPro:IPR036388|InterPro:IPR036390)
BB1021	-1.05	0.65	-1.08	-2.01e-06	1	1
BB1022	1.07	1	1.04	4.17e-07	1	1
BB1023	-1.83	0.33	-1.81	-1.18e-06	1	1
BB1024	1.01	1	-1.02	-1.24e-07	1	1	0006351 // transcription, DNA-templated (GO_REF:0000001 [IEA] InterPro:IPR037405|InterPro:IPR005119|InterPro:IPR000847|InterPro:IPR036388|InterPro:IPR036390)
BB1025	1.1	1	1.07	4.04e-07	1	1	0008152 // metabolic process (GO_REF:0000001 [IEA] InterPro:IPR017849|InterPro:IPR017850|InterPro:IPR000917)
BB1026	1.36	0.42	1.32	1.83e-06	1	1
BB1027	-1.09	0.67	-1.12	-1.23e-06	1	1	0006351 // transcription, DNA-templated (GO_REF:0000001 [IEA] InterPro:IPR005119|InterPro:IPR000847|InterPro:IPR036388|InterPro:IPR036390)
BB1028	1.1	1	1.07	1.87e-07	1	1
BB1029	1.03	1	1	7.68e-09	1	1	0008152 // metabolic process (GO_REF:0000001 [ISS] InterPro:IPR029045|InterPro:IPR001753|InterPro:IPR018376)
BB1030	1.13	1	1.09	4.23e-07	1	1
BB1031	1.01	1	-1.02	-1.33e-07	1	1
BB1032	1.17	0.71	1.14	1.03e-06	1	1
BB1033	1.03	1	-1	-1.15e-08	1	1
BB1034	1.19	0.59	1.15	1.49e-06	1	1
BB1035	1.35	0.52	1.31	1.27e-06	1	1	0015977 // carbon fixation (GO_REF:0000001 [ISS] InterPro:IPR033966|InterPro:IPR020878|InterPro:IPR000685|InterPro:IPR036376|InterPro:IPR017443|InterPro:IPR036422)
BB1036	1.02	0.93	-1.01	-6.63e-07	1	1	0006351 // transcription, DNA-templated (GO_REF:0000001 [IEA] InterPro:IPR005119|InterPro:IPR037418|InterPro:IPR000847|InterPro:IPR036388|InterPro:IPR036390)
BB1037	1.05	1	1.02	2.73e-07	1	1	0006351 // transcription, DNA-templated (GO_REF:0000001 [IEA] InterPro:IPR005119|InterPro:IPR000847|InterPro:IPR036388|InterPro:IPR036390)
BB1038	-1.04	0.88	-1.06	-3.44e-07	1	1	0008152 // metabolic process (GO_REF:0000001 [ISS] InterPro:IPR029045|InterPro:IPR014748|InterPro:IPR001753|InterPro:IPR018376)
BB1039	1.28	0.58	1.24	1.35e-06	1	1
BB1040	1.22	0.84	1.18	5.08e-07	1	1	0008152 // metabolic process (GO_REF:0000001 [IEA] InterPro:IPR003673|InterPro:IPR023606|InterPro:IPR017659)
BB1041	1.06	0.9	1.03	8.56e-07	1	1	0006351 // transcription, DNA-templated (GO_REF:0000001 [IEA] InterPro:IPR005119|InterPro:IPR000847|InterPro:IPR036388|InterPro:IPR036390)
BB1042	-1.06	0.89	-1.09	-5.86e-07	1	1
BB1043	1.09	0.82	1.06	5.4e-07	1	1
BB1044	1.28	0.55	1.24	1.18e-06	1	1	0006810 // transport (GO_REF:0000001 [ISS] InterPro:IPR000515|InterPro:IPR035906)
BB1047	1.11	0.91	1.07	6e-07	1	1
BB1048	1.07	1	1.04	2.47e-07	1	1
BB1049	-1.04	1	-1.06	-1.13e-07	1	1
BB1050	1.05	1	1.02	2.93e-08	1	1
BB1051	1.04	1	1.01	1.18e-08	1	1
BB1053	1.27	1	1.21	2.77e-07	1	1
BB1054	-1.12	0.51	-1.15	-1.8e-06	1	1	0006351 // transcription, DNA-templated (GO_REF:0000001 [IEA] InterPro:IPR005119|InterPro:IPR000847|InterPro:IPR036388|InterPro:IPR036390)
BB1056	1.08	0.55	1.05	6.3e-06	1	1
BB1057	1.13	0.66	1.1	1.45e-06	1	1
BB1058	-1.05	0.55	-1.08	-2.57e-06	1	1	0006351 // transcription, DNA-templated (GO_REF:0000001 [IEA] InterPro:IPR011711|InterPro:IPR008920|InterPro:IPR000524|InterPro:IPR036388|InterPro:IPR036390)
BB1059	1.08	1	1.04	1.75e-07	1	1	0008152 // metabolic process (GO_REF:0000001 [IEA] InterPro:IPR003673|InterPro:IPR023606|InterPro:IPR017659)
BB1060	1.11	0.9	1.08	5.38e-07	1	1	0006810 // transport (GO_REF:0000001 [IEA] InterPro:IPR004682|InterPro:IPR018389)
BB1061	1.05	1	1.02	1.37e-07	1	1
BB1062	-1.01	1	-1.04	-1.96e-07	1	1
BB1063	-1.01	1	-1.04	-2.12e-07	1	1
BB1064	1.02	1	-1.01	-4e-08	1	1
BB1065	1.34	0.47	1.29	1.48e-06	1	1
BB1066	1.18	0.87	1.14	6.37e-07	1	1
BB1067	1.29	0.69	1.24	6.7e-07	1	1
BB1068	1.01	1	-1.02	-7.25e-08	1	1
BB1069	1.04	1	1.01	2.42e-08	1	1
BB1070	-1	1	-1.03	-9.63e-08	1	1
BB1071	1.08	1	1.05	1.08e-07	1	1	0006810 // transport (GO_REF:0000001 [ISS] InterPro:IPR000515|InterPro:IPR035906)
BB1072	-1.11	1	-1.13	-3.27e-07	1	1
BB1073	-1.07	0.77	-1.1	-1.14e-06	1	1
BB1074	-1.02	0.54	-1.05	-4.42e-06	1	1	0006351 // transcription, DNA-templated (GO_REF:0000001 [IEA] InterPro:IPR011711|InterPro:IPR008920|InterPro:IPR000524|InterPro:IPR036388|InterPro:IPR036390)
BB1075	-1.17	0.23	-1.2	-4.38e-06	1	1
BB1076	1.05	1	1.02	2.29e-07	1	1
BB1077	1.06	0.88	1.03	5.66e-07	1	1
BB1078	1.06	0.92	1.03	4.25e-07	1	1
BB1079	1.06	1	1.03	3e-07	1	1
BB1080	-1.02	0.92	-1.05	-5.13e-07	1	1	0008152 // metabolic process (GO_REF:0000001 [IEA] InterPro:IPR000868|InterPro:IPR036380)
BB1081	-1.12	0.65	-1.15	-7.51e-07	1	1	0006351 // transcription, DNA-templated (GO_REF:0000001 [IEA] InterPro:IPR005119|InterPro:IPR000847|InterPro:IPR036388|InterPro:IPR036390)
BB1082	-1.14	0.44	-1.18	-2.11e-06	1	1
BB1083	1.03	1	-1	-3.13e-08	1	1	0008152 // metabolic process (GO_REF:0000001 [IEA] InterPro:IPR003673|InterPro:IPR023606|InterPro:IPR017659)
BB1084	-1.05	0.53	-1.08	-2.87e-06	1	1	0006355 // regulation of transcription, DNA-templated (GO_REF:0000001 [IEA] InterPro:IPR023772|InterPro:IPR009057|InterPro:IPR001647|InterPro:IPR036271) /// 0006351 // transcription, DNA-templated (GO_REF:0000001 [IEA] InterPro:IPR023772|InterPro:IPR009057|InterPro:IPR001647|InterPro:IPR036271)
BB1085	-1.54	0.4	-1.55	-1.23e-06	1	1
BB1086	-1.33	0.49	-1.36	-1.22e-06	1	1	0008152 // metabolic process (GO_REF:0000001 [ISS] InterPro:IPR002155|InterPro:IPR016039|InterPro:IPR020617|InterPro:IPR020613|InterPro:IPR020616)
BB1087	-1.57	0.06	-1.61	-3.95e-06	1	0.87	0008152 // metabolic process (GO_REF:0000001 [ISS] InterPro:IPR029045|InterPro:IPR014748|InterPro:IPR001753|InterPro:IPR018376)
BB1088	-1.77	0.01	-1.81	-5.74e-06	1	0.34
BB1089	-1.11	0.64	-1.14	-1.17e-06	1	1	0008152 // metabolic process (GO_REF:0000001 [IEA] InterPro:IPR029045|InterPro:IPR001753)
BB1090	-1.09	0.71	-1.12	-8.96e-07	1	1	0008152 // metabolic process (GO_REF:0000001 [IEA] InterPro:IPR003673|InterPro:IPR023606|InterPro:IPR017659)
BB1091	1.13	0.63	1.09	1.69e-06	1	1	0006351 // transcription, DNA-templated (GO_REF:0000001 [IEA] InterPro:IPR005119|InterPro:IPR000847|InterPro:IPR036388|InterPro:IPR036390)
BB1092	1.03	1	-1	-7.12e-08	1	1
BB1093	1.02	1	-1.01	-1.77e-07	1	1
BB1094	-1.03	0.62	-1.06	-2.38e-06	1	1
BB1095	1.06	0.89	1.03	7.82e-07	1	1
BB1096	-1	0.92	-1.03	-3.68e-07	1	1	0006351 // transcription, DNA-templated (GO_REF:0000001 [IEA] InterPro:IPR005119|InterPro:IPR000847|InterPro:IPR036388|InterPro:IPR036390)
BB1097	-1.2	0.73	-1.23	-8.19e-07	1	1	0008152 // metabolic process (GO_REF:0000001 [IEA] InterPro:IPR003673|InterPro:IPR023606|InterPro:IPR017659)
BB1098	-1.03	1	-1.06	-2.18e-07	1	1
BB1099	1.2	0.75	1.16	7.04e-07	1	1
BB1101	-1.05	0.49	-1.08	-3.38e-06	1	1
BB1102	1.21	0.28	1.18	3.73e-06	1	1	0000160 // phosphorelay signal transduction system (GO_REF:0000001 [IEA] InterPro:IPR011006|InterPro:IPR016032|InterPro:IPR001789|InterPro:IPR000792|InterPro:IPR036388) /// 0006351 // transcription, DNA-templated (GO_REF:0000001 [IEA] InterPro:IPR011006|InterPro:IPR016032|InterPro:IPR001789|InterPro:IPR000792|InterPro:IPR036388) /// 0006355 // regulation of transcription, DNA-templated (GO_REF:00…
BB1103	1.05	1	1.02	3e-07	1	1
BB1104	-1.03	0.8	-1.06	-9.03e-07	1	1	0019439 // aromatic compound catabolic process (GO_REF:0000001 [IEA] InterPro:IPR017941|InterPro:IPR036922|InterPro:IPR015881|InterPro:IPR015879|InterPro:IPR001663)
BB1105	1.14	0.72	1.1	8.14e-07	1	1
BB1106	1.28	0.45	1.24	1.62e-06	1	1
BB1107	1.12	0.79	1.09	5.91e-07	1	1
BB1110	1.01	1	-1.02	-1.56e-07	1	1
BB1111	1.03	1	-1	-1.37e-07	1	1	0006355 // regulation of transcription, DNA-templated (GO_REF:0000001 [IEA] InterPro:IPR029016|InterPro:IPR014757|InterPro:IPR005471|InterPro:IPR036388|InterPro:IPR036390) /// 0006351 // transcription, DNA-templated (GO_REF:0000001 [IEA] InterPro:IPR029016|InterPro:IPR014757|InterPro:IPR005471|InterPro:IPR036388|InterPro:IPR036390)
BB1112	1.04	1	1.01	2.02e-07	1	1	0006351 // transcription, DNA-templated (GO_REF:0000001 [IEA] InterPro:IPR005119|InterPro:IPR000847|InterPro:IPR036388|InterPro:IPR036390)
BB1113	-1.03	1	-1.06	-2.98e-07	1	1
BB1114	-1.01	1	-1.04	-3.52e-07	1	1
BB1115	-1.25	0.51	-1.28	-1.11e-06	1	1
BB1116	-1.24	0.69	-1.26	-6.93e-07	1	1	0006807 // nitrogen compound metabolic process (GO_REF:0000001 [IEA] InterPro:IPR003010|InterPro:IPR036526|InterPro:IPR000132)
BB1117	1.02	1	-1.01	-3.37e-08	1	1
BB1118	1.05	1	1.02	2.28e-08	1	1
BB1119	1.21	0.08	1.18	1.12e-05	1	1	0006351 // transcription, DNA-templated (GO_REF:0000001 [IEA] InterPro:IPR005119|InterPro:IPR000847|InterPro:IPR036388|InterPro:IPR036390)
BB1120	1.08	0.61	1.04	3.35e-06	1	1	0000160 // phosphorelay signal transduction system (GO_REF:0000001 [IEA] InterPro:IPR011006|InterPro:IPR016032|InterPro:IPR001789|InterPro:IPR000792|InterPro:IPR036388) /// 0006351 // transcription, DNA-templated (GO_REF:0000001 [IEA] InterPro:IPR011006|InterPro:IPR016032|InterPro:IPR001789|InterPro:IPR000792|InterPro:IPR036388) /// 0006355 // regulation of transcription, DNA-templated (GO_REF:00…
BB1121	1.06	0.75	1.03	1.98e-06	1	1
BB1122	1.03	1	-1	-3.09e-08	1	1	0006355 // regulation of transcription, DNA-templated (GO_REF:0000001 [IEA] InterPro:IPR003594|InterPro:IPR036890|InterPro:IPR005467|InterPro:IPR000014|InterPro:IPR035965|InterPro:IPR013767|InterPro:IPR011712)
BB1123	1.08	0.87	1.05	8.01e-07	1	1	0008152 // metabolic process (GO_REF:0000001 [IEA] InterPro:IPR029045|InterPro:IPR014748|InterPro:IPR001753)
BB1124	1.18	0.66	1.15	1.42e-06	1	1	0008152 // metabolic process (GO_REF:0000001 [IEA] InterPro:IPR029045|InterPro:IPR001753)
BB1125	-1.01	1	-1.03	-2.18e-07	1	1	0008152 // metabolic process (GO_REF:0000001 [IEA] InterPro:IPR025110|InterPro:IPR020845|InterPro:IPR000873)
BB1126	1.11	1	1.08	3.17e-07	1	1
BB1127	-1.06	1	-1.08	-7.99e-08	1	1
BB1128	-1.1	0.57	-1.13	-1.63e-06	1	1
BB1129	-1.06	0.59	-1.09	-2.12e-06	1	1
BB1130	1.01	0.91	-1.01	-1.19e-06	1	1
BB1131	1	0.87	-1.02	-1.02e-06	1	1
BB1132	-1.05	0.48	-1.08	-8.33e-06	1	1
BB1133	1.29	0.7	1.24	6.96e-07	1	1
BB1134	1.25	0.8	1.2	3.85e-07	1	1
BB1135	-1.3	1	-1.28	-2.06e-07	1	1
BB1136	1.2	1	1.15	1.65e-07	1	1	0055085 // transmembrane transport (GO_REF:0000001 [IEA] InterPro:IPR004837)
BB1137	1.1	0.54	1.06	3.42e-06	1	1
BB1138	1.04	0.93	1.01	9.69e-07	1	1	0006351 // transcription, DNA-templated (GO_REF:0000001 [IEA] InterPro:IPR028978|InterPro:IPR000524|InterPro:IPR011663|InterPro:IPR036388|InterPro:IPR036390)
BB1139	1.12	0.71	1.09	1.16e-06	1	1
BB1140	1.02	1	-1	-3.54e-08	1	1
BB1141	1.02	1	-1.01	-1.29e-07	1	1	0006351 // transcription, DNA-templated (GO_REF:0000001 [IEA] InterPro:IPR011711|InterPro:IPR008920|InterPro:IPR000524|InterPro:IPR036388|InterPro:IPR036390)
BB1142	1.4	0.33	1.36	1.91e-06	1	1
BB1143	-1	0.87	-1.03	-5.22e-07	1	1	0008152 // metabolic process (GO_REF:0000001 [IEA] InterPro:IPR003673|InterPro:IPR023606|InterPro:IPR017659)
BB1144	1.14	0.74	1.1	9.71e-07	1	1	0008152 // metabolic process (GO_REF:0000001 [ISS] InterPro:IPR029045|InterPro:IPR014748|InterPro:IPR001753|InterPro:IPR018376)
BB1145	1.09	0.81	1.06	1.03e-06	1	1
BB1146	-1.06	0.82	-1.09	-8.23e-07	1	1	0006810 // transport (GO_REF:0000001 [ISS] InterPro:IPR000515|InterPro:IPR035906)
BB1147	1.11	0.82	1.08	7.35e-07	1	1
BB1148	1.3	0.35	1.26	2.03e-06	1	1	0005975 // carbohydrate metabolic process (GO_REF:0000001 [IEA] InterPro:IPR011330|InterPro:IPR002509)
BB1149	1.12	0.75	1.09	9.73e-07	1	1
BB1150	-1.04	0.71	-1.07	-1.4e-06	1	1	0006355 // regulation of transcription, DNA-templated (GO_REF:0000001 [IEA] InterPro:IPR029016|InterPro:IPR014757|InterPro:IPR005471|InterPro:IPR036388|InterPro:IPR036390) /// 0006351 // transcription, DNA-templated (GO_REF:0000001 [IEA] InterPro:IPR029016|InterPro:IPR014757|InterPro:IPR005471|InterPro:IPR036388|InterPro:IPR036390)
BB1151	1.07	1	1.04	1.31e-07	1	1	0006865 // amino acid transport (GO_REF:0000001 [IEA] InterPro:IPR028081|InterPro:IPR000709|InterPro:IPR028082)
BB1152	-1.14	0.85	-1.17	-5.3e-07	1	1
BB1153	1.07	1	1.04	1.26e-07	1	1	0008152 // metabolic process (GO_REF:0000001 [IEA] InterPro:IPR025110|InterPro:IPR020845|InterPro:IPR000873)
BB1154	1.13	0.89	1.09	5.51e-07	1	1
BB1155	1.21	0.84	1.17	4.63e-07	1	1
BB1156	-1.23	0.47	-1.26	-1.37e-06	1	1
BB1159	1.04	1	1.01	1.41e-07	1	1
BB1160	1.13	0.62	1.1	1.57e-06	1	1	0006351 // transcription, DNA-templated (GO_REF:0000001 [IEA] InterPro:IPR005119|InterPro:IPR000847|InterPro:IPR036388|InterPro:IPR036390)
BB1161	1.05	1	1.02	1.44e-07	1	1
BB1162	1.04	1	1.01	5.19e-08	1	1
BB1163	-1.01	0.75	-1.04	-1.28e-06	1	1	0055085 // transmembrane transport (GO_REF:0000001 [IEA] InterPro:IPR011701|InterPro:IPR020846|InterPro:IPR036259)
BB1164	1.07	0.56	1.04	5.91e-06	1	1	0006351 // transcription, DNA-templated (GO_REF:0000001 [IEA] InterPro:IPR005119|InterPro:IPR000847|InterPro:IPR036388|InterPro:IPR036390)
BB1165	-1.1	0.74	-1.13	-5.31e-07	1	1
BB1166	-1.1	0.6	-1.13	-1.29e-06	1	1
BB1168	1.03	0.96	1.01	2.99e-06	1	1
BB1169	1.14	0.32	1.11	2.61e-05	1	1	0006351 // transcription, DNA-templated (GO_REF:0000001 [IEA] InterPro:IPR011991|InterPro:IPR000485|InterPro:IPR011008|InterPro:IPR019888|InterPro:IPR019887|InterPro:IPR036388|InterPro:IPR036390)
BB1170	1.3	0.00911	1.26	6.6e-05	1	0.3
BB1171	1.04	0.92	1.01	1.91e-06	1	1	0008152 // metabolic process (GO_REF:0000001 [IEA] InterPro:IPR025110|InterPro:IPR020845|InterPro:IPR000873)
BB1172	1.15	0.22	1.12	3.05e-05	1	1
BB1173	1.08	0.58	1.05	1.33e-05	1	1	0006810 // transport (GO_REF:0000001 [ISS] InterPro:IPR000515|InterPro:IPR035906)
BB1174	1.06	0.79	1.03	7.07e-06	1	1
BB1175	1.05	0.84	1.03	1.21e-05	1	1	0009228 // thiamine biosynthetic process (GO_REF:0000001 [IEA] InterPro:IPR027939|InterPro:IPR015168)
BB1176	1.02	0.96	-1.01	-2.04e-06	1	1
BB1177	1	0.83	-1.02	-8.55e-06	1	1
BB1178	1.1	0.49	1.08	6.86e-06	1	1
BB1179	1.05	0.78	1.02	2.76e-06	1	1
BB1180	-1.11	0.44	-1.14	-2.62e-06	1	1	0030001 // metal ion transport (GO_REF:0000001 [ISS] InterPro:IPR023299|InterPro:IPR018303|InterPro:IPR023298|InterPro:IPR008250|InterPro:IPR036412|InterPro:IPR023214|InterPro:IPR017969|InterPro:IPR006122|InterPro:IPR006121|InterPro:IPR036163|InterPro:IPR027256|InterPro:IPR001757)
BB1181	1.01	0.9	-1.02	-6.61e-07	1	1
BB1183	1.04	0.98	1	5.56e-07	1	1	0008152 // metabolic process (GO_REF:0000001 [IEA] InterPro:IPR000868|InterPro:IPR036380)
BB1184	1.22	0.45	1.18	2.21e-06	1	1
BB1185	1.1	0.79	1.07	9.56e-07	1	1
BB1186	1.53	0.06	1.48	4.83e-06	1	0.91
BB1187	1.61	0.2	1.55	2.07e-06	1	1	0006351 // transcription, DNA-templated (GO_REF:0000001 [IEA] InterPro:IPR016032|InterPro:IPR000792|InterPro:IPR036388) /// 0006355 // regulation of transcription, DNA-templated (GO_REF:0000001 [IEA] InterPro:IPR016032|InterPro:IPR000792|InterPro:IPR036388)
BB1188	1.36	0.24	1.31	2.89e-06	1	1	0009306 // protein secretion (GO_REF:0000001 [IEA] InterPro:IPR003997|InterPro:IPR006144|InterPro:IPR010129)
BB1189	1.46	0.21	1.41	2.69e-06	1	1
BB1190	1.38	0.22	1.33	2.81e-06	1	1
BB1191	1.35	0.02	1.31	9.52e-06	1	0.57
BB1192	1.37	0.22	1.33	2.71e-06	1	1
BB1195	-1.53	0.04	-1.55	-1.45e-05	1	0.74
BB1196	-1.76	0.00883	-1.8	-6.28e-06	1	0.3	0008152 // metabolic process (GO_REF:0000001 [IEA] InterPro:IPR003673|InterPro:IPR023606|InterPro:IPR017659)
BB1197	-1.74	0.00269	-1.78	-8.12e-06	1	0.14
BB1198	-2.01	0.00108	-2.05	-8.71e-06	1	0.07	0006351 // transcription, DNA-templated (GO_REF:0000001 [IEA] InterPro:IPR009057|InterPro:IPR001647|InterPro:IPR036271) /// 0006355 // regulation of transcription, DNA-templated (GO_REF:0000001 [IEA] InterPro:IPR009057|InterPro:IPR001647|InterPro:IPR036271)
BB1199	-1.89	0.00136	-1.93	-1.11e-05	1	0.08
BB1200	-1.32	0.00761	-1.36	-1.17e-05	1	0.27
BB1202	-1.22	0.12	-1.26	-5.32e-06	1	1	0006351 // transcription, DNA-templated (GO_REF:0000001 [IEA] InterPro:IPR009057|InterPro:IPR001647|InterPro:IPR036271) /// 0006355 // regulation of transcription, DNA-templated (GO_REF:0000001 [IEA] InterPro:IPR009057|InterPro:IPR001647|InterPro:IPR036271)
BB1203	1.03	1	1	5.55e-08	1	1
BB1204	-1.11	0.69	-1.14	-8.67e-07	1	1	0006351 // transcription, DNA-templated (GO_REF:0000001 [IEA] InterPro:IPR005119|InterPro:IPR000847|InterPro:IPR036388|InterPro:IPR036390)
BB1205	-1.11	0.12	-1.14	-2.93e-05	1	1
BB1206	-1.11	0.13	-1.14	-2.28e-05	1	1
BB1207	1.13	0.47	1.09	3.43e-06	1	1
BB1208	1.21	0.17	1.18	5.98e-06	1	1	0006935 // chemotaxis (GO_REF:0000001 [IEA] InterPro:IPR004090|InterPro:IPR004089)
BB1209	1.04	1	1.01	1.11e-07	1	1	0006351 // transcription, DNA-templated (GO_REF:0000001 [IEA] InterPro:IPR005119|InterPro:IPR000847|InterPro:IPR036388|InterPro:IPR036390)
BB1210	1.11	0.56	1.08	2.59e-06	1	1
BB1211	1.17	0.4	1.14	3.15e-06	1	1
BB1212	1.01	0.93	-1.02	-3.79e-07	1	1
BB1213	-1.08	0.41	-1.11	-3.67e-06	1	1
BB1214	1.09	0.72	1.06	1.33e-06	1	1
BB1215	1.03	1	1	1.08e-08	1	1
BB1216	1.25	0.31	1.21	2.69e-06	1	1
BB1217	-1.13	0.69	-1.16	-1.04e-06	1	1	0008152 // metabolic process (GO_REF:0000001 [IEA] InterPro:IPR003673|InterPro:IPR023606|InterPro:IPR017659)
BB1218	-1.04	0.83	-1.07	-6.78e-07	1	1	0008152 // metabolic process (GO_REF:0000001 [IEA] InterPro:IPR029045|InterPro:IPR001753)
BB1219	1.11	0.64	1.08	1.99e-06	1	1	0006351 // transcription, DNA-templated (GO_REF:0000001 [IEA] InterPro:IPR005119|InterPro:IPR000847|InterPro:IPR036388|InterPro:IPR036390)
BB1220	1.11	0.51	1.08	2.92e-06	1	1
BB1221	-1.01	0.81	-1.04	-1.11e-06	1	1
BB1222	1.06	0.78	1.03	1.62e-06	1	1
BB1223	-1.01	0.84	-1.04	-1.03e-06	1	1
BB1225	1.08	1	1.05	2.53e-07	1	1
BB1226	1.07	1	1.04	1.42e-07	1	1
BB1227	-1.23	1	-1.24	-2.62e-07	1	1
BB1228	-1.11	1	-1.13	-2.21e-07	1	1	0006810 // transport (GO_REF:0000001 [IEA] InterPro:IPR004682|InterPro:IPR018389)
BB1229	-1.1	1	-1.11	-1.09e-07	1	1
BB1230	-1.06	1	-1.09	-2.29e-07	1	1	0030638 // polyketide metabolic process (GO_REF:0000001 [IEA] InterPro:IPR011721|InterPro:IPR009959|InterPro:IPR032710)
BB1231	-1.04	0.9	-1.07	-5.47e-07	1	1
BB1232	-1.16	1	-1.17	-1.58e-07	1	1	0006281 // DNA repair (GO_REF:0000001 [IEA] InterPro:IPR035451|InterPro:IPR004026) /// 0006355 // regulation of transcription, DNA-templated (GO_REF:0000001 [IEA] InterPro:IPR035451|InterPro:IPR004026)
BB1233	1.11	1	1.07	2.59e-07	1	1
BB1235	1.04	1	1.01	1.8e-07	1	1	0006284 // base-excision repair (GO_REF:0000001 [IEA] InterPro:IPR011257|InterPro:IPR003265|InterPro:IPR023170)
BB1236	-1.07	0.72	-1.1	-8.1e-07	1	1
BB1237	-1.15	0.51	-1.18	-1.66e-06	1	1
BB1240	-1.18	0.3	-1.21	-3.07e-06	1	1
BB1241	1.12	0.78	1.08	1.11e-06	1	1	0006351 // transcription, DNA-templated (GO_REF:0000001 [IEA] InterPro:IPR004839|InterPro:IPR015424|InterPro:IPR015421|InterPro:IPR015422|InterPro:IPR000524|InterPro:IPR036388|InterPro:IPR036390)
BB1242	-1.03	0.5	-1.06	-5.5e-06	1	1
BB1246	1.03	1	1	2.85e-07	1	1
BB1247	1.07	0.93	1.04	5.22e-07	1	1
BB1249	1.27	0.06	1.23	8.67e-06	1	0.87
BB1250	1.9	0.51	1.73	6.43e-07	1	1
BB1251	2.82	0.45	2.34	6.89e-07	1	1
BB1252	-1.09	0.55	-1.12	-1.89e-06	1	1	0006351 // transcription, DNA-templated (GO_REF:0000001 [IEA] InterPro:IPR005119|InterPro:IPR000847|InterPro:IPR036388|InterPro:IPR036390)
BB1253	-1.2	0.2	-1.24	-4.4e-06	1	1
BB1255	-1.23	0.15	-1.27	-4.34e-06	1	1
BB1256	-1.25	0.62	-1.27	-1.06e-06	1	1
BB1257	-1.32	0.22	-1.35	-2.94e-06	1	1
BB1258	-1.42	0.00191	-1.46	-1.26e-05	1	0.11	0006355 // regulation of transcription, DNA-templated (GO_REF:0000001 [IEA] InterPro:IPR029016|InterPro:IPR014757|InterPro:IPR005471|InterPro:IPR036388|InterPro:IPR036390) /// 0006351 // transcription, DNA-templated (GO_REF:0000001 [IEA] InterPro:IPR029016|InterPro:IPR014757|InterPro:IPR005471|InterPro:IPR036388|InterPro:IPR036390)
BB1259	-1.11	0.38	-1.14	-2.95e-06	1	1
BB1260	-1.14	0.31	-1.18	-3.68e-06	1	1	0006351 // transcription, DNA-templated (GO_REF:0000001 [IEA] InterPro:IPR005119|InterPro:IPR000847|InterPro:IPR036388|InterPro:IPR036390)
BB1261	1.35	0.75	1.28	3.29e-07	1	1
BB1262	-1.06	0.69	-1.09	-1.03e-06	1	1	0006351 // transcription, DNA-templated (GO_REF:0000001 [IEA] InterPro:IPR003313|InterPro:IPR009057|InterPro:IPR018060|InterPro:IPR018062)
BB1263	-1.04	0.69	-1.06	-1.73e-06	1	1
BB1264	-1.03	0.45	-1.06	-7.92e-06	1	1
BB1265	1	0.74	-1.02	-3.5e-06	1	1
BB1266	-1.16	0.09	-1.19	-8.24e-06	1	1
BB1267	-1.05	0.42	-1.08	-4.47e-06	1	1
BB1269	1.13	0.28	1.1	6.44e-06	1	1
BB1270	1.11	0.75	1.08	1.38e-06	1	1
BB1271	1.01	1	-1.02	-1.19e-07	1	1
BB1272	1.15	1	1.11	2.75e-07	1	1
BB1273	1.3	0.43	1.26	1.58e-06	1	1
BB1274	1.09	0.92	1.06	6.15e-07	1	1	0006351 // transcription, DNA-templated (GO_REF:0000001 [IEA] InterPro:IPR005119|InterPro:IPR000847|InterPro:IPR036388|InterPro:IPR036390)
BB1275	-1.03	1	-1.06	-3.7e-07	1	1
BB1276	-1.05	0.84	-1.08	-8.9e-07	1	1	0055085 // transmembrane transport (GO_REF:0000001 [IEA] InterPro:IPR011701|InterPro:IPR020846|InterPro:IPR036259)
BB1277	-1.16	0.14	-1.19	-6.8e-06	1	1	0006351 // transcription, DNA-templated (GO_REF:0000001 [IEA] InterPro:IPR005119|InterPro:IPR000847|InterPro:IPR036388|InterPro:IPR036390)
BB1278	-1.04	0.67	-1.07	-1.57e-06	1	1
BB1279	1.18	0.28	1.15	4.56e-06	1	1
BB1280	1	0.71	-1.02	-4.22e-05	1	1
BB1281	-1.15	0.02	-1.19	-2.29e-05	1	0.57
BB1282	-1.13	0.06	-1.16	-1.43e-05	1	0.87	0000160 // phosphorelay signal transduction system (GO_REF:0000001 [IEA] InterPro:IPR011006|InterPro:IPR002197|InterPro:IPR001789)
BB1287	-1.06	0.36	-1.09	-4.98e-06	1	1
BB1288	-1.03	0.57	-1.06	-3.08e-06	1	1	0055085 // transmembrane transport (GO_REF:0000001 [IEA] InterPro:IPR011701|InterPro:IPR020846|InterPro:IPR036259)
BB1289	1.03	1	-1	-3.43e-07	1	1
BB1290	-1	0.74	-1.03	-2.03e-06	1	1
BB1291	-1.07	0.18	-1.1	-4.83e-05	1	1
BB1292	-1.08	0.15	-1.11	-0.000387	1	1
BB1293	1.18	0.26	1.15	4.76e-06	1	1
BB1295	1.17	0.85	1.14	4.08e-07	1	1
BB1296	-1.04	0.9	-1.07	-5.05e-07	1	1
BB1297	1.02	0.93	-1.01	-7.14e-07	1	1
BB1298	1.1	0.39	1.07	5.75e-06	1	1
BB1299	-1.02	0.72	-1.05	-1.77e-06	1	1
BB1300	-1.06	0.2	-1.09	-1.23e-05	1	1
BB1301	1.01	0.79	-1.03	-4.48e-06	1	1
BB1302	1.07	0.72	1.04	1.87e-06	1	1	0006352 // DNA-templated transcription, initiation (GO_REF:0000001 [ISS] InterPro:IPR014284|InterPro:IPR007627|InterPro:IPR013249|InterPro:IPR013325|InterPro:IPR013324|InterPro:IPR036388)
BB1303	1.26	0.14	1.22	5.88e-06	1	1
BB1304	1.07	0.76	1.04	1.64e-06	1	1
BB1305	1.07	0.67	1.04	2.98e-06	1	1
BB1306	-1	0.82	-1.03	-1.16e-06	1	1
BB1307	-1.09	0.16	-1.12	-1.24e-05	1	1	0015990 // electron transport coupled proton transport (GO_REF:0000001 [IEA] InterPro:IPR005171|InterPro:IPR014210)
BB1308	1.16	0.66	1.12	1.18e-06	1	1	0019646 // aerobic electron transport chain (GO_REF:0000001 [ISS] InterPro:IPR024791|InterPro:IPR000298|InterPro:IPR035973|InterPro:IPR013833|InterPro:IPR014206|InterPro:IPR033946)
BB1309	1.32	0.44	1.28	1.81e-06	1	1	0009060 // aerobic respiration (GO_REF:0000001 [ISS] InterPro:IPR023616|InterPro:IPR036927|InterPro:IPR000883|InterPro:IPR023615|InterPro:IPR014207)
BB1310	1.16	0.49	1.12	2.33e-06	1	1
BB1311	1.09	0.73	1.06	1.33e-06	1	1
BB1312	1.19	0.28	1.15	4.61e-06	1	1
BB1313	1.15	0.5	1.12	2.39e-06	1	1
BB1314	1.03	1	1	5.91e-08	1	1
BB1315	-1.07	0.25	-1.1	-3.36e-05	1	1	0006950 // response to stress (GO_REF:0000001 [ISS] InterPro:IPR014729|InterPro:IPR006015|InterPro:IPR006016)
BB1316	1.04	1	1.01	2.24e-07	1	1
BB1317	-1.04	0.61	-1.07	-2.79e-06	1	1
BB1318	1.02	1	-1.01	-2.44e-07	1	1	0006364 // rRNA processing (GO_REF:0000001 [IEA] InterPro:IPR002052|InterPro:IPR029063|InterPro:IPR007848)
BB1324	-1.03	0.56	-1.06	-7.57e-06	1	1
BB1331	1.09	0.55	1.06	3.65e-06	1	1
BB1332	1.25	0.00598	1.22	1.97e-05	1	0.25
BB1333	1.08	0.67	1.05	2.14e-06	1	1
BB1334	1.05	0.85	1.02	3.09e-06	1	1	0045454 // cell redox homeostasis (GO_REF:0000001 [IEA] InterPro:IPR013740|InterPro:IPR036249|InterPro:IPR013766)
BB1335	-1.01	0.67	-1.04	-3.32e-06	1	1	0055085 // transmembrane transport (GO_REF:0000001 [IEA] InterPro:IPR011701|InterPro:IPR020846|InterPro:IPR036259)
BB1336	-1.01	0.81	-1.04	-1.23e-06	1	1
BB1337	1.15	0.43	1.12	3.19e-06	1	1
BB1338	-1.52	0.00345	-1.56	-1.11e-05	1	0.17
BB1339	-1.97	0.02	-2.02	-8.77e-06	1	0.57
BB1340	-1.02	0.59	-1.05	-9.14e-06	1	1	0006355 // regulation of transcription, DNA-templated (GO_REF:0000001 [IEA] InterPro:IPR009057|InterPro:IPR001647|InterPro:IPR011075|InterPro:IPR036271) /// 0006351 // transcription, DNA-templated (GO_REF:0000001 [IEA] InterPro:IPR009057|InterPro:IPR001647|InterPro:IPR011075|InterPro:IPR036271)
BB1341	-1.12	0.52	-1.15	-1.96e-06	1	1	0008152 // metabolic process (GO_REF:0000001 [IEA] InterPro:IPR018523|InterPro:IPR015813)
BB1343	-1.15	0.35	-1.18	-3.18e-06	1	1
BB1344	-1.16	0.18	-1.19	-5.23e-06	1	1	0008152 // metabolic process (GO_REF:0000001 [IEA] InterPro:IPR000868|InterPro:IPR036380)
BB1345	-1.26	0.25	-1.3	-2.86e-06	1	1
BB1346	-1.16	0.26	-1.19	-4.19e-06	1	1
BB1347	-1.11	0.42	-1.14	-2.91e-06	1	1
BB1348	-1.03	0.84	-1.06	-7.49e-07	1	1
BB1349	1.01	0.91	-1.02	-6.31e-07	1	1
BB1350	1.11	0.48	1.08	3.21e-06	1	1
BB1351	-1.04	0.45	-1.06	-4.68e-06	1	1	0006351 // transcription, DNA-templated (GO_REF:0000001 [IEA] InterPro:IPR011711|InterPro:IPR008920|InterPro:IPR000524|InterPro:IPR036388|InterPro:IPR036390)
BB1352	1.02	1	-1	-1.97e-07	1	1
BB1355	1.02	1	-1.01	-3.91e-07	1	1
BB1356	-1.01	0.57	-1.04	-4.41e-06	1	1
BB1357	-1.03	0.41	-1.06	-7.38e-06	1	1
BB1358	-1.03	0.62	-1.06	-2.69e-06	1	1
BB1361	-1.03	0.39	-1.06	-4.17e-05	1	1
BB1364	1.07	0.67	1.04	2.81e-06	1	1
BB1368	-1.03	0.4	-1.06	-9.34e-06	1	1
BB1369	-1.1	0.09	-1.13	-0.000222	1	1	0033554 // cellular response to stress (GO_REF:0000001 [IEA] InterPro:IPR010279)
BB1370	-1.08	0.15	-1.11	-3.07e-05	1	1
BB1371	-1.03	0.53	-1.06	-8.17e-06	1	1
BB1373	-1.08	0.2	-1.11	-2.98e-05	1	1
BB1374	-1.05	0.34	-1.08	-6.37e-06	1	1	0009058 // biosynthetic process (GO_REF:0000001 [IEA] InterPro:IPR004839|InterPro:IPR015424|InterPro:IPR015421|InterPro:IPR015422)
BB1375	1.25	0.3	1.21	3.07e-06	1	1
BB1377	1.15	0.28	1.11	5.78e-06	1	1	0016042 // lipid catabolic process (GO_REF:0000001 [IEA] InterPro:IPR016035|InterPro:IPR002641)
BB1378	1.01	0.87	-1.02	-3.15e-06	1	1
BB1379	1.04	1	1.01	2.74e-07	1	1	0006364 // rRNA processing (GO_REF:0000001 [ISS] InterPro:IPR029028|InterPro:IPR015947|InterPro:IPR006700|InterPro:IPR029026)
BB1385	-1.04	0.71	-1.07	-1.4e-06	1	1	0008152 // metabolic process (GO_REF:0000001 [IEA] InterPro:IPR012147|InterPro:IPR002505)
BB1386	-1.01	0.72	-1.04	-1.78e-06	1	1
BB1387	-1.03	0.74	-1.06	-1.49e-06	1	1
BB1388	1.04	0.91	1.01	9.03e-07	1	1
BB1389	1.11	0.71	1.08	1.04e-06	1	1
BB1390	1	0.86	-1.02	-8.04e-07	1	1
BB1392	1.15	0.18	1.11	1.55e-05	1	1
BB1393	1.13	0.41	1.1	4.05e-06	1	1
BB1394	1.23	0.16	1.2	6.08e-06	1	1
BB1397	1.02	0.93	-1.01	-9.62e-07	1	1
BB1398	-1.03	0.51	-1.06	-4.02e-06	1	1
BB1399	1.05	0.81	1.02	3.45e-06	1	1
BB1401	1.04	0.91	1.01	8.67e-07	1	1	0008152 // metabolic process (GO_REF:0000001 [IEA] InterPro:IPR006913|InterPro:IPR011057)
BB1402	1.01	0.93	-1.02	-3.39e-07	1	1	0042183 // formate catabolic process (GO_REF:0000001 [ISS] InterPro:IPR006139|InterPro:IPR029753|InterPro:IPR029752|InterPro:IPR006140|InterPro:IPR033689|InterPro:IPR036291)
BB1403	1.39	0.49	1.34	1.2e-06	1	1
BB1404	-1.36	0.35	-1.39	-1.64e-06	1	1	0006810 // transport (GO_REF:0000001 [IEA] InterPro:IPR003211)
BB1406	1.09	0.89	1.06	3.94e-07	1	1	0006351 // transcription, DNA-templated (GO_REF:0000001 [IEA] InterPro:IPR029016|InterPro:IPR016032|InterPro:IPR000792|InterPro:IPR036388) /// 0006355 // regulation of transcription, DNA-templated (GO_REF:0000001 [IEA] InterPro:IPR029016|InterPro:IPR016032|InterPro:IPR000792|InterPro:IPR036388)
BB1407	1.04	0.95	1.01	4.68e-07	1	1
BB1409	-1.02	0.7	-1.05	-1.47e-06	1	1	0008152 // metabolic process (GO_REF:0000001 [IEA] InterPro:IPR006913|InterPro:IPR011057)
BB1411	-1.09	0.26	-1.12	-5.74e-06	1	1	0017148 // negative regulation of translation (GO_REF:0000001 [IEA] InterPro:IPR031451) /// 0009372 // quorum sensing (GO_REF:0000001 [IEA] InterPro:IPR031451)
BB1412	-1.1	0.37	-1.13	-3.51e-06	1	1
BB1413	1.13	0.25	1.1	1.59e-05	1	1
BB1414	1.33	0.09	1.29	6e-06	1	1
BB1417	1.01	0.96	-1.01	-6.29e-07	1	1	0008033 // tRNA processing (GO_REF:0000001 [ISS] InterPro:IPR017945|InterPro:IPR005145|InterPro:IPR010923|InterPro:IPR006070)
BB1418	1.13	0.18	1.1	1.23e-05	1	1
BB1419	1.06	0.84	1.03	1.18e-06	1	1	0006355 // regulation of transcription, DNA-templated (GO_REF:0000001 [IEA] InterPro:IPR029016|InterPro:IPR014757|InterPro:IPR005471|InterPro:IPR036388|InterPro:IPR036390) /// 0006351 // transcription, DNA-templated (GO_REF:0000001 [IEA] InterPro:IPR029016|InterPro:IPR014757|InterPro:IPR005471|InterPro:IPR036388|InterPro:IPR036390)
BB1420	1.14	0.54	1.1	2.04e-06	1	1
BB1421	1.01	0.88	-1.02	-8.83e-07	1	1
BB1422	-1	0.79	-1.03	-1.42e-06	1	1
BB1423	-1.05	0.46	-1.08	-4.05e-06	1	1
BB1424	1.07	0.68	1.04	2.35e-06	1	1
BB1425	1.11	0.34	1.08	6.55e-06	1	1
BB1428	-1.07	0.36	-1.1	-4.61e-06	1	1	0006351 // transcription, DNA-templated (GO_REF:0000001 [IEA] InterPro:IPR005119|InterPro:IPR000847|InterPro:IPR036388|InterPro:IPR036390)
BB1430	-1.12	0.34	-1.15	-3.63e-06	1	1	0006412 // translation (GO_REF:0000001 [ISS] InterPro:IPR004369|InterPro:IPR036754|InterPro:IPR007214)
BB1431	1.07	0.71	1.04	2.13e-06	1	1
BB1432	-1.02	0.58	-1.04	-7.08e-06	1	1
BB1434	1.21	0.05	1.17	1.51e-05	1	0.81
BB1435	1.01	0.9	-1.02	-6.4e-07	1	1	0055085 // transmembrane transport (GO_REF:0000001 [IEA] InterPro:IPR011701|InterPro:IPR020846|InterPro:IPR036259)
BB1436	1.15	0.44	1.12	3.19e-06	1	1	0006281 // DNA repair (GO_REF:0000001 [IEA] InterPro:IPR019925|InterPro:IPR011604|InterPro:IPR027417)
BB1437	1.19	0.25	1.16	5.18e-06	1	1	0006281 // DNA repair (GO_REF:0000001 [ISS] InterPro:IPR014017|InterPro:IPR000212|InterPro:IPR011604|InterPro:IPR027417|InterPro:IPR011335|InterPro:IPR014016|InterPro:IPR034739)
BB1439	1.03	0.97	1	1.04e-06	1	1
BB1441	1.19	0.08	1.15	1.09e-05	1	0.98	0008152 // metabolic process (GO_REF:0000001 [IEA] InterPro:IPR003673|InterPro:IPR023606|InterPro:IPR017659)
BB1442	1.16	0.11	1.13	2.61e-05	1	1
BB1443	1.24	0.02	1.2	1.61e-05	1	0.52
BB1444	1.21	0.03	1.17	1.55e-05	1	0.62	0006810 // transport (GO_REF:0000001 [ISS] InterPro:IPR000515|InterPro:IPR035906)
BB1448	1.06	0.85	1.03	8.56e-07	1	1
BB1450	1.05	1	1.02	1.64e-07	1	1	0006351 // transcription, DNA-templated (GO_REF:0000001 [IEA] InterPro:IPR005119|InterPro:IPR000847|InterPro:IPR036388|InterPro:IPR036390)
BB1451	1.35	0.09	1.31	5.55e-06	1	1
BB1452	1.56	0.13	1.51	3.07e-06	1	1	0006810 // transport (GO_REF:0000001 [ISS] InterPro:IPR000515|InterPro:IPR035906)
BB1453	1.35	0.000434	1.32	2.21e-05	1	0.04
BB1455	1.26	0.02	1.22	1.52e-05	1	0.56	0055085 // transmembrane transport (GO_REF:0000001 [IEA] InterPro:IPR006042|InterPro:IPR006043)
BB1456	1.45	0.06	1.41	5.38e-06	1	0.87	0006935 // chemotaxis (GO_REF:0000001 [IEA] InterPro:IPR035440|InterPro:IPR004090|InterPro:IPR003660|InterPro:IPR004089|InterPro:IPR003122)
BB1458	1.04	0.87	1.01	3.13e-06	1	1
BB1463	1.05	0.74	1.02	2.9e-06	1	1
BB1470	-1.05	0.49	-1.08	-3.3e-06	1	1
BB1471	1.22	0.27	1.19	3.74e-06	1	1
BB1472	1.09	0.85	1.06	7.75e-07	1	1
BB1473	-1.09	0.69	-1.12	-1.32e-06	1	1
BB1474	1.01	0.85	-1.02	-1.48e-06	1	1
BB1475	1.02	0.93	-1.01	-1.17e-06	1	1
BB1476	1.07	0.72	1.04	3.9e-06	1	1
BB1477	1.17	0.09	1.14	1.46e-05	1	1
BB1478	-1.1	0.17	-1.13	-4.6e-05	1	1
BB1479	1.11	0.47	1.08	3.41e-06	1	1	0006351 // transcription, DNA-templated (GO_REF:0000001 [IEA] InterPro:IPR005119|InterPro:IPR000847|InterPro:IPR036388|InterPro:IPR036390)
BB1481	1.18	0.47	1.15	2.51e-06	1	1
BB1482	1.19	0.11	1.16	8.74e-06	1	1
BB1483	1.17	0.55	1.13	2.01e-06	1	1
BB1484	1.24	0.49	1.2	1.64e-06	1	1
BB1485	1.09	0.89	1.06	3.61e-07	1	1
BB1486	-1.05	0.89	-1.08	-5.24e-07	1	1
BB1487	1.26	0.36	1.22	2.4e-06	1	1
BB1488	1.26	0.12	1.22	5.79e-06	1	1
BB1489	1.11	0.78	1.08	1.03e-06	1	1
BB1490	1.06	1	1.03	2.13e-07	1	1
BB1491	-1.29	0.22	-1.32	-2.77e-06	1	1
BB1492	-1.19	0.46	-1.22	-1.59e-06	1	1
BB1493	-1.16	0.06	-1.19	-9.59e-06	1	0.9
BB1494	1.04	1	1.01	5.52e-08	1	1
BB1495	1.09	0.9	1.06	4.22e-07	1	1	0006355 // regulation of transcription, DNA-templated (GO_REF:0000001 [IEA] InterPro:IPR029016|InterPro:IPR014757|InterPro:IPR005471|InterPro:IPR036388|InterPro:IPR036390) /// 0006351 // transcription, DNA-templated (GO_REF:0000001 [IEA] InterPro:IPR029016|InterPro:IPR014757|InterPro:IPR005471|InterPro:IPR036388|InterPro:IPR036390)
BB1496	-1.1	1	-1.13	-2.52e-07	1	1
BB1497	1.07	1	1.04	1.25e-07	1	1
BB1498	1.26	0.82	1.21	4.55e-07	1	1
BB1499	-1.14	0.82	-1.16	-3.86e-07	1	1
BB1500	1.14	1	1.1	2.29e-07	1	1	0006631 // fatty acid metabolic process (GO_REF:0000001 [IEA] InterPro:IPR022694|InterPro:IPR006180|InterPro:IPR006176|InterPro:IPR006108|InterPro:IPR008927|InterPro:IPR013328|InterPro:IPR036291)
BB1501	-1.3	0.12	-1.34	-4.52e-06	1	1	0008152 // metabolic process (GO_REF:0000001 [IEA] InterPro:IPR029045|InterPro:IPR014748|InterPro:IPR001753)
BB1502	-1.24	0.09	-1.28	-6.22e-06	1	1	0008152 // metabolic process (GO_REF:0000001 [IEA] InterPro:IPR003673|InterPro:IPR023606|InterPro:IPR017659)
BB1503	-1.11	0.33	-1.14	-3.65e-06	1	1
BB1504	-1.11	0.47	-1.14	-2.42e-06	1	1
BB1505	-1.1	0.46	-1.13	-2.73e-06	1	1
BB1506	-1.15	0.13	-1.19	-6.83e-06	1	1
BB1507	1	0.9	-1.02	-7.06e-07	1	1
BB1508	1.52	0.000164	1.48	1.82e-05	0.82	0.02
BB1509	1.21	0.2	1.17	5.52e-06	1	1
BB1510	1.13	0.19	1.1	1.04e-05	1	1	0006351 // transcription, DNA-templated (GO_REF:0000001 [IEA] InterPro:IPR011711|InterPro:IPR008920|InterPro:IPR000524|InterPro:IPR036388|InterPro:IPR036390)
BB1511	1.22	0.04	1.18	1.26e-05	1	0.73
BB1512	1.24	0.1	1.2	7.7e-06	1	1
BB1513	1.37	0.02	1.33	9.28e-06	1	0.55
BB1514	1.19	0.31	1.16	3.77e-06	1	1
BB1515	1.03	1	1	3.6e-08	1	1
BB1516	1.16	0.15	1.13	1.87e-05	1	1	0006810 // transport (GO_REF:0000001 [IEA] InterPro:IPR004682|InterPro:IPR018389)
BB1517	1.08	0.72	1.05	2.32e-06	1	1
BB1518	1.02	1	-1.01	-2.28e-07	1	1	0008152 // metabolic process (GO_REF:0000001 [IEA] InterPro:IPR011234|InterPro:IPR036663)
BB1519	1.15	0.51	1.11	2.33e-06	1	1	0006351 // transcription, DNA-templated (GO_REF:0000001 [IEA] InterPro:IPR011711|InterPro:IPR008920|InterPro:IPR000524|InterPro:IPR036388|InterPro:IPR036390)
BB1520	-1.21	0.2	-1.24	-4e-06	1	1	0006351 // transcription, DNA-templated (GO_REF:0000001 [IEA] InterPro:IPR011991|InterPro:IPR000485|InterPro:IPR011008|InterPro:IPR019888|InterPro:IPR019887|InterPro:IPR036388|InterPro:IPR036390)
BB1521	1.12	0.89	1.09	5.74e-07	1	1
BB1522	1.16	1	1.12	2.61e-07	1	1	0008152 // metabolic process (GO_REF:0000001 [IEA] InterPro:IPR017439|InterPro:IPR036264|InterPro:IPR002933|InterPro:IPR011650)
BB1523	1.17	0.77	1.13	7e-07	1	1
BB1524	-1.27	0.66	-1.29	-6.77e-07	1	1
BB1525	-1.04	0.88	-1.06	-3.48e-07	1	1
BB1526	-1.03	0.72	-1.06	-1.33e-06	1	1
BB1527	1.22	0.03	1.19	1.35e-05	1	0.64
BB1528	1.26	0.15	1.22	5.48e-06	1	1	0009058 // biosynthetic process (GO_REF:0000001 [IEA] InterPro:IPR004839|InterPro:IPR015424|InterPro:IPR015421|InterPro:IPR015422)
BB1529	1.12	0.87	1.09	3.97e-07	1	1
BB1530	1.12	0.87	1.09	3.59e-07	1	1	0008152 // metabolic process (GO_REF:0000001 [IEA] InterPro:IPR010158|InterPro:IPR036264|InterPro:IPR002933)
BB1531	1.11	0.89	1.07	4.6e-07	1	1	0006807 // nitrogen compound metabolic process (GO_REF:0000001 [IEA] InterPro:IPR015942|InterPro:IPR026286)
BB1532	1.08	1	1.05	1.56e-07	1	1
BB1533	1.11	1	1.08	2.06e-07	1	1
BB1534	1.34	0.79	1.28	4.54e-07	1	1
BB1535	1.45	0.75	1.37	4.07e-07	1	1
BB1536	1.29	0.04	1.25	9.06e-06	1	0.74	0006351 // transcription, DNA-templated (GO_REF:0000001 [IEA] InterPro:IPR005119|InterPro:IPR000847|InterPro:IPR036388|InterPro:IPR036390)
BB1537	1.11	0.69	1.08	1.41e-06	1	1
BB1538	1.16	0.52	1.13	2.17e-06	1	1	0006813 // potassium ion transport (GO_REF:0000001 [ISS] InterPro:IPR006037|InterPro:IPR036721|InterPro:IPR006512)
BB1539	1.16	0.44	1.12	2.77e-06	1	1	0006351 // transcription, DNA-templated (GO_REF:0000001 [IEA] InterPro:IPR005119|InterPro:IPR000847|InterPro:IPR036388|InterPro:IPR036390)
BB1540	1.31	0.06	1.27	7.33e-06	1	0.91
BB1541	1.26	0.32	1.22	2.99e-06	1	1
BB1543	1.24	0.32	1.21	3.26e-06	1	1	0008152 // metabolic process (GO_REF:0000001 [IEA] InterPro:IPR007036)
BB1544	1.15	0.38	1.12	3.89e-06	1	1
BB1546	1.31	0.36	1.27	2.17e-06	1	1	0006807 // nitrogen compound metabolic process (GO_REF:0000001 [IEA] InterPro:IPR003010|InterPro:IPR036526|InterPro:IPR001110)
BB1547	1.08	1	1.05	3.27e-07	1	1
BB1548	1.01	1	-1.01	-1.97e-07	1	1
BB1549	1.07	1	1.04	2.04e-07	1	1
BB1550	1.22	0.72	1.18	6.35e-07	1	1
BB1551	-1.06	0.67	-1.09	-1.34e-06	1	1	0006865 // amino acid transport (GO_REF:0000001 [IEA] InterPro:IPR028081|InterPro:IPR000709|InterPro:IPR028082)
BB1552	1.11	0.82	1.08	7.52e-07	1	1
BB1553	1.1	0.75	1.07	7.26e-07	1	1
BB1554	1.04	1	1.01	2.38e-07	1	1
BB1555	1.07	0.65	1.04	3.03e-06	1	1
BB1556	1.29	0.37	1.25	2.13e-06	1	1
BB1559	1.16	0.31	1.12	4.45e-06	1	1
BB1560	1.12	0.27	1.09	6.71e-06	1	1
BB1561	1.15	0.36	1.12	4.01e-06	1	1
BB1562	1.09	0.63	1.06	2.31e-06	1	1	0006629 // lipid metabolic process (GO_REF:0000001 [IEA] InterPro:IPR003187|InterPro:IPR036541|InterPro:IPR006311)
BB1563	1.16	0.49	1.13	2.45e-06	1	1
BB1564	1.22	0.84	1.18	4.85e-07	1	1
BB1565	-1.25	0.53	-1.28	-1.23e-06	1	1
BB1566	-1.34	0.38	-1.37	-1.77e-06	1	1	0006633 // fatty acid biosynthetic process (GO_REF:0000001 [IEA] InterPro:IPR001249|InterPro:IPR001882|InterPro:IPR000089|InterPro:IPR011053)
BB1567	-1.44	0.18	-1.47	-2.53e-06	1	1
BB1568	-1.05	0.9	-1.08	-5.48e-07	1	1
BB1569	-1.15	0.35	-1.18	-3.26e-06	1	1
BB1570	-1.06	0.74	-1.09	-8.69e-07	1	1
BB1571	1.1	0.66	1.07	1.93e-06	1	1	0006351 // transcription, DNA-templated (GO_REF:0000001 [IEA] InterPro:IPR028978|InterPro:IPR000524|InterPro:IPR011663|InterPro:IPR036388|InterPro:IPR036390)
BB1573	1.19	0.35	1.15	3.21e-06	1	1
BB1574	1.09	0.77	1.06	1.23e-06	1	1
BB1575	1.34	0.08	1.3	5.92e-06	1	1
BB1576	1.43	0.08	1.39	5e-06	1	0.98
BB1577	1.51	0.00608	1.47	9.66e-06	1	0.25	0006810 // transport (GO_REF:0000001 [IEA] InterPro:IPR004682|InterPro:IPR018389)
BB1578	1.54	0.08	1.49	4.32e-06	1	0.98
BB1579	1.6	0.18	1.54	2.81e-06	1	1
BB1580	1.88	0.07	1.81	3.48e-06	1	0.92	0055085 // transmembrane transport (GO_REF:0000001 [IEA] InterPro:IPR011701|InterPro:IPR020846|InterPro:IPR036259)
BB1581	1.75	0.55	1.63	7.05e-07	1	1
BB1582	-1	1	-1.03	-8.01e-08	1	1
BB1583	1.42	0.63	1.36	6.75e-07	1	1	0019439 // aromatic compound catabolic process (GO_REF:0000001 [IEA] InterPro:IPR011234|InterPro:IPR036663|InterPro:IPR012690)
BB1584	1.24	0.11	1.2	7.33e-06	1	1	0006351 // transcription, DNA-templated (GO_REF:0000001 [IEA] InterPro:IPR005119|InterPro:IPR000847|InterPro:IPR036388|InterPro:IPR036390)
BB1585	1.01	0.93	-1.02	-3.5e-07	1	1
BB1587	1.01	1	-1.01	-6.13e-08	1	1	0008152 // metabolic process (GO_REF:0000001 [IEA] InterPro:IPR011234|InterPro:IPR036663)
BB1588	1.01	1	-1.02	-8.33e-08	1	1
BB1589	1.21	0.47	1.17	2.3e-06	1	1
BB1590	1.37	0.31	1.33	2.07e-06	1	1	0006725 // cellular aromatic compound metabolic process (GO_REF:0000001 [IEA] InterPro:IPR032710|InterPro:IPR000391)
BB1591	1.26	0.43	1.22	1.94e-06	1	1	0019439 // aromatic compound catabolic process (GO_REF:0000001 [IEA] InterPro:IPR017941|InterPro:IPR036922|InterPro:IPR015881|InterPro:IPR015879|InterPro:IPR001663)
BB1592	1.25	0.45	1.22	1.97e-06	1	1
BB1593	1.37	0.44	1.32	1.44e-06	1	1
BB1594	1	1	-1.03	-1.12e-07	1	1
BB1595	1.54	0.18	1.49	2.61e-06	1	1
BB1596	1.42	0.31	1.37	2.29e-06	1	1
BB1597	1.34	0.34	1.3	2.12e-06	1	1
BB1598	1.28	0.06	1.24	8.45e-06	1	0.9	0006751 // glutathione catabolic process (GO_REF:0000001 [IEA] InterPro:IPR000101|InterPro:IPR029055)
BB1599	1.15	0.36	1.11	4.43e-06	1	1
BB1600	1.04	0.95	1.01	3.98e-07	1	1	0006351 // transcription, DNA-templated (GO_REF:0000001 [IEA] InterPro:IPR011711|InterPro:IPR008920|InterPro:IPR000524|InterPro:IPR036388|InterPro:IPR036390)
BB1601	1.1	0.85	1.07	9.04e-07	1	1
BB1602	1.32	0.43	1.28	1.71e-06	1	1
BB1603	-1.03	0.84	-1.06	-7.56e-07	1	1
BB1604	-1.01	0.72	-1.04	-2.4e-06	1	1
BB1605	1.22	0.6	1.18	1.18e-06	1	1
BB1606	1.16	0.7	1.13	8.53e-07	1	1
BB1607	1.05	0.83	1.02	2e-06	1	1	0006351 // transcription, DNA-templated (GO_REF:0000001 [IEA] InterPro:IPR005119|InterPro:IPR000847|InterPro:IPR036388|InterPro:IPR036390)
BB1608	1.17	0.08	1.14	8.72e-05	1	0.98	0050708 // regulation of protein secretion (GO_REF:0000001 [IEA] InterPro:IPR010261)
BB1613	1.13	0.37	1.1	5.51e-06	1	1
BB1614	1.16	0.25	1.12	5.98e-06	1	1
BB1615	1	0.77	-1.02	-2.42e-06	1	1	0009306 // protein secretion (GO_REF:0000001 [IEA] InterPro:IPR012673)
BB1618	-1.02	0.53	-1.05	-2.19e-05	1	1
BB1639	-1.02	0.56	-1.04	-2.31e-05	1	1
BB1640	1.11	0.31	1.08	1.68e-05	1	1	0042398 // cellular modified amino acid biosynthetic process (GO_REF:0000001 [IEA] InterPro:IPR006336|InterPro:IPR014746)
BB1641	1.14	0.2	1.1	1.22e-05	1	1
BB1642	1.04	0.9	1.01	8.42e-07	1	1
BB1643	1.08	0.55	1.05	3.58e-06	1	1	0055085 // transmembrane transport (GO_REF:0000001 [IEA] InterPro:IPR011701|InterPro:IPR020846|InterPro:IPR036259)
BB1645	-1.07	0.27	-1.1	-1.08e-05	1	1
BB1646	1.03	0.99	1	5.73e-07	1	1
BB1647	1.09	0.45	1.06	6.79e-06	1	1
BB1648	-1.09	0.11	-1.12	-1.37e-05	1	1
BB1650	1.07	0.53	1.05	7.14e-05	1	1
BB1651	1.02	0.9	-1.01	-8.5e-07	1	1
BB1652	-1.05	0.46	-1.08	-4e-06	1	1
BB1653	1.13	0.2	1.1	1.07e-05	1	1
BB1654	1.06	0.73	1.03	8.1e-06	1	1
BB1655	1.09	0.45	1.06	5.64e-06	1	1
BB1657	1.11	0.28	1.08	5.83e-05	1	1
BB1659	1.22	0.19	1.19	5.26e-06	1	1
BB1661	1.06	0.71	1.03	3.5e-06	1	1	0006310 // DNA recombination (GO_REF:0000001 [ISS] InterPro:IPR011010|InterPro:IPR013762|InterPro:IPR002104|InterPro:IPR010998) /// 0015074 // DNA integration (GO_REF:0000001 [ISS] InterPro:IPR011010|InterPro:IPR013762|InterPro:IPR002104|InterPro:IPR010998)
BB1662	1.01	1	-1.02	-2.46e-07	1	1
BB1663	1.01	1	-1.02	-8.28e-08	1	1
BB1664	#NAME?	1	-3.34	-2.78e-07	1	1
BB1665	-2.86	0.18	-2.59	-1.02e-06	1	1
BB1666	1.1	0.89	1.07	3.97e-07	1	1
BB1667	-1.68	0.45	-1.67	-1e-06	1	1
BB1668	1.01	1	-1.02	-1.06e-07	1	1
BB1669	-1.16	0.82	-1.18	-4.09e-07	1	1
BB1670	-1.11	0.74	-1.14	-5.83e-07	1	1
BB1671	-1.57	0.16	-1.6	-2.33e-06	1	1
BB1672	-1.18	0.83	-1.2	-4.91e-07	1	1
BB1673	1.03	1	1	3.2e-09	1	1
BB1674	-1.66	0.29	-1.66	-1.41e-06	1	1
BB1675	-1.41	0.63	-1.42	-7.38e-07	1	1
BB1676	-1.05	1	-1.08	-1.13e-07	1	1
BB1677	-1.04	0.43	-1.07	-1.16e-05	1	1
BB1678	1.26	0.00693	1.22	5.95e-05	1	0.26
BB1679	-1.06	1	-1.09	-2.64e-07	1	1
BB1680	1.51	0.63	1.44	7.55e-07	1	1
BB1681	1.13	0.89	1.09	5.35e-07	1	1
BB1682	1.19	1	1.14	2.03e-07	1	1
BB1683	1.22	1	1.17	2.58e-07	1	1
BB1684	1.52	0.21	1.47	2.36e-06	1	1
BB1685	1.06	1	1.03	8.16e-08	1	1
BB1686	-1.17	0.73	-1.2	-7.37e-07	1	1
BB1687	-1.03	0.72	-1.06	-1.37e-06	1	1
BB1688	1.04	0.86	1.02	3.82e-06	1	1	0006355 // regulation of transcription, DNA-templated (GO_REF:0000001 [IEA] InterPro:IPR013321|InterPro:IPR025528)
BB1689	1.02	0.93	-1.01	-4.84e-06	1	1
BB1690	-1.3	0.56	-1.32	-8.81e-07	1	1
BB1691	1.28	0.84	1.24	6.2e-07	1	1
BB1692	1.09	1	1.06	2.49e-07	1	1
BB1693	1.11	1	1.07	3.62e-07	1	1
BB1694	1.07	1	1.04	2.11e-07	1	1
BB1695	1.51	0.75	1.42	4.77e-07	1	1
BB1696	2.78	0.45	2.34	7.6e-07	1	1
BB1697	1.61	0.69	1.46	3e-07	1	1
BB1698	1.54	0.77	1.45	5.49e-07	1	1
BB1699	1.31	1	1.24	2.58e-07	1	1
BB1700	1.74	0.48	1.64	1.08e-06	1	1
BB1701	-1.14	0.83	-1.16	-4.02e-07	1	1
BB1702	1.14	1	1.1	2.77e-07	1	1
BB1703	1.28	0.54	1.23	1.09e-06	1	1
BB1704	1.37	0.31	1.32	2.07e-06	1	1
BB1705	1.15	0.26	1.11	5.8e-06	1	1
BB1706	-1	1	-1.03	-1.01e-07	1	1
BB1707	1.29	0.61	1.24	8.86e-07	1	1
BB1708	1.22	0.64	1.18	7.91e-07	1	1
BB1709	-1	1	-1.03	-1.09e-07	1	1
BB1710	1.02	0.96	-1.01	-5.77e-07	1	1
BB1711	1.24	0.37	1.2	2.24e-06	1	1
BB1712	1.3	0.4	1.26	1.96e-06	1	1
BB1713	1.31	0.81	1.26	5.04e-07	1	1
BB1714	1.5	0.48	1.42	7.82e-07	1	1
BB1715	-1.08	0.66	-1.11	-1.09e-06	1	1
BB1716	1.04	0.93	1.01	2.45e-07	1	1
BB1717	1.09	0.68	1.06	2.07e-06	1	1
BB1718	1.14	0.16	1.11	1.15e-05	1	1
BB1719	1.15	0.27	1.12	2.52e-05	1	1
BB1720	1.19	0.85	1.15	4.45e-07	1	1
BB1721	1.1	0.41	1.08	1.89e-05	1	1
BB1722	1.06	0.7	1.03	5.16e-06	1	1
BB1723	1.12	0.31	1.09	7.89e-06	1	1
BB1724	1.09	0.46	1.06	6.85e-06	1	1
BB1725	1.13	0.25	1.09	7.31e-06	1	1	0055085 // transmembrane transport (GO_REF:0000001 [IEA] InterPro:IPR010920|InterPro:IPR011066|InterPro:IPR006685|InterPro:IPR011014)
BB1726	1.12	0.43	1.09	4.11e-06	1	1	0006355 // regulation of transcription, DNA-templated (GO_REF:0000001 [IEA] InterPro:IPR029016|InterPro:IPR014757|InterPro:IPR005471|InterPro:IPR036388|InterPro:IPR036390) /// 0006351 // transcription, DNA-templated (GO_REF:0000001 [IEA] InterPro:IPR029016|InterPro:IPR014757|InterPro:IPR005471|InterPro:IPR036388|InterPro:IPR036390)
BB1727	1.2	0.02	1.17	6.8e-05	1	0.57
BB1728	1.17	0.23	1.14	5.64e-06	1	1	0006396 // RNA processing (GO_REF:0000001 [IEA] InterPro:IPR029028|InterPro:IPR004384|InterPro:IPR001537|InterPro:IPR029026)
BB1730	1.04	0.9	1.01	9.16e-07	1	1
BB1734	1.08	0.64	1.05	4.45e-06	1	1
BB1736	1.05	0.81	1.02	1.7e-06	1	1	0006284 // base-excision repair (GO_REF:0000001 [IEA] InterPro:IPR011257|InterPro:IPR003265|InterPro:IPR023170)
BB1738	1.13	0.82	1.1	8.36e-07	1	1
BB1740	-1.08	0.79	-1.11	-7.36e-07	1	1
BB1741	1.3	0.28	1.26	2.83e-06	1	1
BB1742	1.06	1	1.03	1.8e-07	1	1	0006631 // fatty acid metabolic process (GO_REF:0000001 [IEA] InterPro:IPR006180|InterPro:IPR006176|InterPro:IPR006108|InterPro:IPR008927|InterPro:IPR013328|InterPro:IPR036291)
BB1743	1.09	0.82	1.06	5.61e-07	1	1
BB1744	1.18	0.59	1.14	1.4e-06	1	1
BB1745	1.36	0.05	1.32	6.87e-06	1	0.85	0006810 // transport (GO_REF:0000001 [IEA] InterPro:IPR004682|InterPro:IPR018389)
BB1747	1.32	0.28	1.28	2.53e-06	1	1
BB1748	1.19	0.44	1.16	2.4e-06	1	1
BB1749	1.25	0.02	1.21	1.51e-05	1	0.43	0006351 // transcription, DNA-templated (GO_REF:0000001 [IEA] InterPro:IPR009057|InterPro:IPR001647|InterPro:IPR036271) /// 0006355 // regulation of transcription, DNA-templated (GO_REF:0000001 [IEA] InterPro:IPR009057|InterPro:IPR001647|InterPro:IPR036271)
BB1750	1.12	0.42	1.09	4.26e-06	1	1	0006351 // transcription, DNA-templated (GO_REF:0000001 [IEA] InterPro:IPR005119|InterPro:IPR000847|InterPro:IPR036388|InterPro:IPR036390)
BB1751	1.15	0.62	1.12	1.33e-06	1	1
BB1752	1.1	0.89	1.07	4.1e-07	1	1
BB1753	1.23	0.65	1.19	9.54e-07	1	1	0006810 // transport (GO_REF:0000001 [ISS] InterPro:IPR000515|InterPro:IPR035906)
BB1754	1.15	0.87	1.12	5.46e-07	1	1	0006810 // transport (GO_REF:0000001 [ISS] InterPro:IPR000515|InterPro:IPR035906)
BB1755	1.19	0.7	1.15	1.01e-06	1	1
BB1756	-1.15	0.41	-1.18	-2.34e-06	1	1
BB1757	1.22	0.76	1.18	8.46e-07	1	1	0006355 // regulation of transcription, DNA-templated (GO_REF:0000001 [IEA] InterPro:IPR029016|InterPro:IPR014757|InterPro:IPR005471|InterPro:IPR036388|InterPro:IPR036390) /// 0006351 // transcription, DNA-templated (GO_REF:0000001 [IEA] InterPro:IPR029016|InterPro:IPR014757|InterPro:IPR005471|InterPro:IPR036388|InterPro:IPR036390)
BB1758	1.36	0.51	1.32	1.23e-06	1	1
BB1759	-1.01	1	-1.04	-9.49e-08	1	1
BB1760	1.51	0.75	1.42	4.58e-07	1	1
BB1761	1.1	1	1.07	2.51e-07	1	1
BB1762	3.16	0.15	2.77	1.48e-06	1	1
BB1763	1.22	0.64	1.18	7.86e-07	1	1
BB1764	1.12	0.61	1.09	1.96e-06	1	1
BB1766	1.47	0.06	1.42	5.5e-06	1	0.87
BB1770	1.08	0.54	1.05	6.12e-06	1	1
BB1771	1.11	0.54	1.08	2.95e-06	1	1	0006351 // transcription, DNA-templated (GO_REF:0000001 [IEA] InterPro:IPR000835|InterPro:IPR036388|InterPro:IPR036390)
BB1772	1.13	0.24	1.09	2.17e-05	1	1	0006865 // amino acid transport (GO_REF:0000001 [IEA] InterPro:IPR028081|InterPro:IPR000709|InterPro:IPR028082)
BB1773	1.14	0.31	1.1	5.12e-06	1	1
BB1774	1.14	0.22	1.11	1.14e-05	1	1
BB1775	1.06	0.78	1.03	2.81e-06	1	1
BB1776	1.26	0.41	1.22	2.29e-06	1	1
BB1777	1.43	0.1	1.38	4.54e-06	1	1
BB1778	1.17	0.32	1.14	4.38e-06	1	1
BB1780	1.28	0.7	1.24	7.18e-07	1	1
BB1781	1.15	0.66	1.12	1.13e-06	1	1
BB1782	1.08	0.92	1.05	5.43e-07	1	1
BB1783	1.13	0.7	1.1	1.24e-06	1	1
BB1784	-1.01	0.62	-1.04	-5.9e-06	1	1
BB1786	-1.01	0.86	-1.04	-6.57e-07	1	1	0006351 // transcription, DNA-templated (GO_REF:0000001 [IEA] InterPro:IPR000835|InterPro:IPR036388|InterPro:IPR036390)
BB1787	1.1	0.44	1.07	8.4e-06	1	1
BB1788	1.08	0.58	1.05	3.66e-06	1	1	0008152 // metabolic process (GO_REF:0000001 [IEA] InterPro:IPR017849|InterPro:IPR017850|InterPro:IPR032506|InterPro:IPR000917)
BB1790	-1.05	0.32	-1.08	-2.04e-05	1	1
BB1791	-1.04	0.38	-1.07	-2.6e-05	1	1	0008152 // metabolic process (GO_REF:0000001 [ISS] InterPro:IPR002155|InterPro:IPR016039|InterPro:IPR020615|InterPro:IPR020610|InterPro:IPR020617|InterPro:IPR020613|InterPro:IPR020616)
BB1792	1.02	0.92	-1.01	-2.76e-06	1	1	0006635 // fatty acid beta-oxidation (GO_REF:0000001 [IEA] InterPro:IPR006176|InterPro:IPR006108|InterPro:IPR008927|InterPro:IPR013328|InterPro:IPR029045|InterPro:IPR001753|InterPro:IPR036291)
BB1793	1.01	0.85	-1.02	-8.63e-06	1	1
BB1794	1.1	0.39	1.07	1.24e-05	1	1	0006635 // fatty acid beta-oxidation (GO_REF:0000001 [IEA] InterPro:IPR006176|InterPro:IPR006108|InterPro:IPR008927|InterPro:IPR013328|InterPro:IPR029045|InterPro:IPR001753|InterPro:IPR036291)
BB1795	1.13	0.19	1.1	2.9e-05	1	1	0008152 // metabolic process (GO_REF:0000001 [ISS] InterPro:IPR002155|InterPro:IPR016039|InterPro:IPR020610|InterPro:IPR020617|InterPro:IPR020613|InterPro:IPR020616)
BB1796	1.17	0.06	1.14	3.55e-05	1	0.92	0033539 // fatty acid beta-oxidation using acyl-CoA dehydrogenase (GO_REF:0000001 [IEA] InterPro:IPR036250|InterPro:IPR009075|InterPro:IPR013786|InterPro:IPR037069|InterPro:IPR009100|InterPro:IPR015396)
BB1797	1.28	0.0051	1.25	3.85e-05	1	0.23	0006351 // transcription, DNA-templated (GO_REF:0000001 [IEA] InterPro:IPR009057|InterPro:IPR001647|InterPro:IPR036271) /// 0006355 // regulation of transcription, DNA-templated (GO_REF:0000001 [IEA] InterPro:IPR009057|InterPro:IPR001647|InterPro:IPR036271)
BB1798	1.45	0.00414	1.41	1.18e-05	1	0.19	0006351 // transcription, DNA-templated (GO_REF:0000001 [IEA] InterPro:IPR016032|InterPro:IPR000792|InterPro:IPR036388) /// 0006355 // regulation of transcription, DNA-templated (GO_REF:0000001 [IEA] InterPro:IPR016032|InterPro:IPR000792|InterPro:IPR036388)
BB1799	1.18	0.64	1.14	1.18e-06	1	1	0000160 // phosphorelay signal transduction system (GO_REF:0000001 [IEA] InterPro:IPR011006|InterPro:IPR016032|InterPro:IPR001789|InterPro:IPR000792|InterPro:IPR036388) /// 0006351 // transcription, DNA-templated (GO_REF:0000001 [IEA] InterPro:IPR011006|InterPro:IPR016032|InterPro:IPR001789|InterPro:IPR000792|InterPro:IPR036388) /// 0006355 // regulation of transcription, DNA-templated (GO_REF:00…
BB1803	1.19	0.3	1.16	4.14e-06	1	1	0055085 // transmembrane transport (GO_REF:0000001 [IEA] InterPro:IPR011701|InterPro:IPR020846|InterPro:IPR036259)
BB1804	1.25	0.18	1.22	5.06e-06	1	1
BB1805	1.13	0.3	1.1	5.66e-06	1	1	0046854 // phosphatidylinositol phosphorylation (GO_REF:0000001 [ISS] InterPro:IPR033942|InterPro:IPR000760) /// 0046855 // inositol phosphate dephosphorylation (GO_REF:0000001 [ISS] InterPro:IPR033942|InterPro:IPR000760)
BB1808	1.07	0.77	1.04	1.38e-06	1	1	0006351 // transcription, DNA-templated (GO_REF:0000001 [IEA] InterPro:IPR004839|InterPro:IPR015424|InterPro:IPR015421|InterPro:IPR015422|InterPro:IPR000524|InterPro:IPR036388|InterPro:IPR036390)
BB1809	1.08	0.91	1.05	3.84e-07	1	1
BB1810	1.03	1	1	9.82e-08	1	1
BB1811	1.18	0.23	1.15	5.45e-06	1	1
BB1812	1.1	0.72	1.07	1.55e-06	1	1
BB1813	1.1	0.47	1.07	4.14e-06	1	1
BB1814	1.08	0.54	1.05	4.11e-06	1	1	0006810 // transport (GO_REF:0000001 [ISS] InterPro:IPR000515|InterPro:IPR035906)
BB1815	1.06	0.75	1.03	1.95e-06	1	1	0006810 // transport (GO_REF:0000001 [ISS] InterPro:IPR000515|InterPro:IPR035906)
BB1816	1.06	0.72	1.03	3.52e-06	1	1	0015833 // peptide transport (GO_REF:0000001 [ISS] InterPro:IPR003593|InterPro:IPR003439|InterPro:IPR017871|InterPro:IPR013563|InterPro:IPR027417)
BB1817	-1.1	0.25	-1.13	-5.39e-06	1	1	0006351 // transcription, DNA-templated (GO_REF:0000001 [IEA] InterPro:IPR000835|InterPro:IPR036388|InterPro:IPR036390)
BB1818	1.11	0.89	1.08	5.05e-07	1	1
BB1819	1.19	0.5	1.15	1.83e-06	1	1
BB1820	1.49	0.04	1.45	6.25e-06	1	0.7
BB1821	1.75	8.73e-06	1.69	6.22e-05	0.04	0.00141
BB1822	1.76	0.00713	1.7	9.91e-06	1	0.26
BB1823	1.59	0.05	1.53	4.7e-06	1	0.79
BB1824	1.85	0.04	1.78	3.76e-06	1	0.77
BB1825	1.52	0.05	1.47	5.26e-06	1	0.83
BB1826	1.77	0.00153	1.71	9.13e-06	1	0.09	0009306 // protein secretion (GO_REF:0000001 [ISS] InterPro:IPR001775|InterPro:IPR032789|InterPro:IPR004846)
BB1827	1.79	0.00258	1.74	8.74e-06	1	0.13	0000160 // phosphorelay signal transduction system (GO_REF:0000001 [IEA] InterPro:IPR011006|InterPro:IPR027417|InterPro:IPR001789)
BB1828	1.43	0.03	1.39	8.08e-06	1	0.59	0006810 // transport (GO_REF:0000001 [IEA] InterPro:IPR027417|InterPro:IPR001482)
BB1829	1.52	0.22	1.47	2.48e-06	1	1
BB1830	1.54	0.14	1.49	3.13e-06	1	1
BB1831	1.45	0.1	1.4	4.33e-06	1	1
BB1832	1.88	1	1.6	2.5e-07	1	1
BB1833	1.32	0.37	1.28	2.32e-06	1	1
BB1834	1.3	0.19	1.27	4.12e-06	1	1	0006355 // regulation of transcription, DNA-templated (GO_REF:0000001 [IEA] InterPro:IPR003593|InterPro:IPR009057|InterPro:IPR002197|InterPro:IPR027417|InterPro:IPR002078|InterPro:IPR025662|InterPro:IPR025943|InterPro:IPR025944) /// 0006351 // transcription, DNA-templated (GO_REF:0000001 [IEA] InterPro:IPR003593|InterPro:IPR009057|InterPro:IPR002197|InterPro:IPR027417|InterPro:IPR002078|InterPro:…
BB1835	1.17	0.05	1.14	4.57e-05	1	0.86
BB1836	1.27	0.0031	1.23	2.14e-05	1	0.15
BB1837	1.14	0.65	1.11	1.5e-06	1	1	0006352 // DNA-templated transcription, initiation (GO_REF:0000001 [ISS] InterPro:IPR014284|InterPro:IPR007627|InterPro:IPR013249|InterPro:IPR013325|InterPro:IPR013324|InterPro:IPR036388)
BB1838	-1.14	0.58	-1.17	-9.81e-07	1	1
BB1839	1.14	0.71	1.11	8.1e-07	1	1
BB1841	-1.04	0.59	-1.07	-2.42e-06	1	1
BB1842	-1.05	0.28	-1.08	-8.51e-06	1	1
BB1843	-1.09	0.68	-1.12	-1.24e-06	1	1	0006725 // cellular aromatic compound metabolic process (GO_REF:0000001 [IEA] InterPro:IPR014436|InterPro:IPR004183)
BB1845	-1.02	0.68	-1.05	-2.29e-06	1	1
BB1847	-1.05	0.33	-1.08	-9.78e-06	1	1	0008152 // metabolic process (GO_REF:0000001 [IEA] InterPro:IPR006328|InterPro:IPR036412|InterPro:IPR006439|InterPro:IPR023214)
BB1848	-1.03	0.62	-1.06	-2.22e-06	1	1
BB1849	-1.06	0.53	-1.09	-2.6e-06	1	1
BB1851	-1.05	0.45	-1.08	-3.93e-06	1	1
BB1852	1.05	0.92	1.02	7.52e-07	1	1	0009143 // nucleoside triphosphate catabolic process (GO_REF:0000001 [IEA] InterPro:IPR025984)
BB1853	1.14	0.2	1.11	1.19e-05	1	1
BB1854	1.04	0.9	1.01	9.1e-07	1	1
BB1855	1.19	0.32	1.15	3.85e-06	1	1
BB1856	1.13	0.68	1.1	1.06e-06	1	1
BB1857	1.09	1	1.06	2.72e-07	1	1
BB1858	-1.09	0.89	-1.12	-6.34e-07	1	1
BB1859	1.05	0.94	1.02	4.73e-07	1	1	0055085 // transmembrane transport (GO_REF:0000001 [IEA] InterPro:IPR022249|InterPro:IPR010920|InterPro:IPR011066|InterPro:IPR006685|InterPro:IPR011014)
BB1860	1.5	0.09	1.45	3.91e-06	1	1	0006351 // transcription, DNA-templated (GO_REF:0000001 [IEA] InterPro:IPR005119|InterPro:IPR000847|InterPro:IPR036388|InterPro:IPR036390)
BB1861	-1.08	0.32	-1.11	-4.08e-05	1	1	0006084 // acetyl-CoA metabolic process (GO_REF:0000001 [IEA] InterPro:IPR026888|InterPro:IPR003702|InterPro:IPR037171|InterPro:IPR017821)
BB1862	-1.26	0.07	-1.3	-7.09e-06	1	0.95
BB1863	1.77	0.00299	1.71	8.77e-06	1	0.15	0006351 // transcription, DNA-templated (GO_REF:0000001 [IEA] InterPro:IPR005119|InterPro:IPR000847|InterPro:IPR036388|InterPro:IPR036390)
BB1865	-1.12	0.05	-1.15	-1.59e-05	1	0.77
BB1866	-1.02	0.55	-1.05	-4.28e-06	1	1
BB1867	1.03	1	-1	-1.64e-07	1	1
BB1871	-1.02	0.51	-1.05	-1.98e-05	1	1	0006355 // regulation of transcription, DNA-templated (GO_REF:0000001 [ISS] InterPro:IPR017856|InterPro:IPR002876|InterPro:IPR026564|InterPro:IPR029072) /// 0006351 // transcription, DNA-templated (GO_REF:0000001 [ISS] InterPro:IPR017856|InterPro:IPR002876|InterPro:IPR026564|InterPro:IPR029072)
BB1872	-1	0.66	-1.03	-3.72e-06	1	1
BB1873	1.06	0.74	1.03	2.42e-06	1	1
BB1874	1.11	0.33	1.07	9.84e-06	1	1	0055114 // oxidation-reduction process (GO_REF:0000001 [IEA] InterPro:IPR006140|InterPro:IPR036291)
BB1875	1.13	0.61	1.1	1.62e-06	1	1
BB1876	1.37	0.47	1.32	1.04e-06	1	1
BB1877	1.11	0.9	1.08	5.14e-07	1	1	0008152 // metabolic process (GO_REF:0000001 [IEA] InterPro:IPR010158|InterPro:IPR036264|InterPro:IPR002933|InterPro:IPR011650)
BB1878	1.01	1	-1.02	-1.69e-07	1	1
BB1879	1.33	0.52	1.28	1.18e-06	1	1
BB1880	-1.25	0.68	-1.27	-6.91e-07	1	1	0009448 // gamma-aminobutyric acid metabolic process (GO_REF:0000001 [ISS] InterPro:IPR004632|InterPro:IPR005814|InterPro:IPR015424|InterPro:IPR015421|InterPro:IPR015422)
BB1881	1.09	0.83	1.06	6.44e-07	1	1	0015833 // peptide transport (GO_REF:0000001 [ISS] InterPro:IPR003593|InterPro:IPR003439|InterPro:IPR017871|InterPro:IPR013563|InterPro:IPR027417)
BB1882	1.1	1	1.07	1.9e-07	1	1	0006810 // transport (GO_REF:0000001 [ISS] InterPro:IPR000515|InterPro:IPR035906|InterPro:IPR025966)
BB1883	1.8	0.69	1.63	4.46e-07	1	1	0006810 // transport (GO_REF:0000001 [ISS] InterPro:IPR000515|InterPro:IPR035906)
BB1884	1.19	0.75	1.15	6.72e-07	1	1	0055085 // transmembrane transport (GO_REF:0000001 [IEA] InterPro:IPR030678|InterPro:IPR000914)
BB1885	-1.11	0.37	-1.14	-3.68e-06	1	1	0006351 // transcription, DNA-templated (GO_REF:0000001 [IEA] InterPro:IPR004839|InterPro:IPR015424|InterPro:IPR015421|InterPro:IPR015422|InterPro:IPR000524|InterPro:IPR036388|InterPro:IPR036390)
BB1886	1.14	0.19	1.11	1.03e-05	1	1
BB1887	-1	0.89	-1.03	-7.11e-07	1	1	0055085 // transmembrane transport (GO_REF:0000001 [ISS] InterPro:IPR004638|InterPro:IPR011701|InterPro:IPR020846|InterPro:IPR036259)
BB1888	-1.22	0.21	-1.26	-3.41e-06	1	1
BB1889	-1.1	0.3	-1.13	-4.38e-06	1	1
BB1890	-1.01	0.64	-1.04	-1.24e-05	1	1	0006351 // transcription, DNA-templated (GO_REF:0000001 [IEA] InterPro:IPR000835|InterPro:IPR023187|InterPro:IPR036388|InterPro:IPR036390)
BB1891	-1.02	0.8	-1.05	-8.19e-07	1	1
BB1892	-1.02	0.58	-1.05	-3.84e-06	1	1
BB1894	-1.01	0.59	-1.04	-4.64e-06	1	1
BB1895	-1.11	0.1	-1.14	-1.21e-05	1	1
BB1896	1.05	0.84	1.02	1.39e-06	1	1
BB1897	1.01	0.91	-1.02	-7.53e-07	1	1
BB1898	1.04	1	1.01	6.85e-08	1	1	0006351 // transcription, DNA-templated (GO_REF:0000001 [IEA] InterPro:IPR005119|InterPro:IPR000847|InterPro:IPR017724|InterPro:IPR036388|InterPro:IPR036390)
BB1899	-1.1	0.88	-1.13	-6.78e-07	1	1	0006810 // transport (GO_REF:0000001 [ISS] InterPro:IPR003593|InterPro:IPR003439|InterPro:IPR017871|InterPro:IPR017666|InterPro:IPR008995|InterPro:IPR027417)
BB1900	1.27	1	1.2	1.55e-07	1	1	0006810 // transport (GO_REF:0000001 [ISS] InterPro:IPR017664|InterPro:IPR000515|InterPro:IPR035906)
BB1901	1.11	1	1.06	3.32e-08	1	1
BB1902	-1.13	0.69	-1.16	-1.05e-06	1	1
BB1903	-1.07	1	-1.1	-2.11e-07	1	1
BB1904	-1.04	0.9	-1.07	-4.47e-07	1	1	0006352 // DNA-templated transcription, initiation (GO_REF:0000001 [ISS] InterPro:IPR014284|InterPro:IPR007627|InterPro:IPR013249|InterPro:IPR013325|InterPro:IPR013324|InterPro:IPR036388)
BB1905	-1.09	0.69	-1.12	-1.36e-06	1	1	0006810 // transport (GO_REF:0000001 [ISS] InterPro:IPR012910|InterPro:IPR037066|InterPro:IPR011662|InterPro:IPR000531|InterPro:IPR036942|InterPro:IPR010917)
BB1906	-1.05	0.35	-1.08	-2.29e-05	1	1	0019439 // aromatic compound catabolic process (GO_REF:0000001 [IEA] InterPro:IPR017941|InterPro:IPR036922|InterPro:IPR015879)
BB1907	-1.06	0.77	-1.09	-1.04e-06	1	1
BB1908	1.81	2.3e-05	1.75	1.6e-05	0.12	0.00319
BB1909	1.78	2.04e-06	1.73	2e-05	0.01	0.000454	0006355 // regulation of transcription, DNA-templated (GO_REF:0000001 [IEA] InterPro:IPR029016|InterPro:IPR014757|InterPro:IPR005471|InterPro:IPR036388|InterPro:IPR036390) /// 0006351 // transcription, DNA-templated (GO_REF:0000001 [IEA] InterPro:IPR029016|InterPro:IPR014757|InterPro:IPR005471|InterPro:IPR036388|InterPro:IPR036390)
BB1911	1.04	0.88	1.02	1.21e-06	1	1	0008299 // isoprenoid biosynthetic process (GO_REF:0000001 [ISS] InterPro:IPR008949|InterPro:IPR000092|InterPro:IPR033749)
BB1913	1.05	0.77	1.02	1.03e-05	1	1
BB1918	-1.01	0.74	-1.04	-1.67e-06	1	1
BB1920	-1.06	0.48	-1.09	-3.24e-06	1	1
BB1921	1.07	0.79	1.04	1.02e-06	1	1	0042823 // pyridoxal phosphate biosynthetic process (GO_REF:0000001 [ISS] InterPro:IPR005255) /// 0008615 // pyridoxine biosynthetic process (GO_REF:0000001 [ISS] InterPro:IPR005255)
BB1922	1.01	0.8	-1.02	-4.61e-06	1	1
BB1923	1.02	0.96	-1.01	-1.91e-06	1	1	0045454 // cell redox homeostasis (GO_REF:0000001 [IEA] InterPro:IPR000866|InterPro:IPR024706|InterPro:IPR036249|InterPro:IPR013766)
BB1924	1.03	0.98	-1	-1.18e-06	1	1
BB1925	-1.03	0.51	-1.06	-9.41e-06	1	1	0009058 // biosynthetic process (GO_REF:0000001 [IEA] InterPro:IPR004839|InterPro:IPR015424|InterPro:IPR015421|InterPro:IPR015422)
BB1926	-1.02	0.6	-1.04	-5.16e-06	1	1	0009086 // methionine biosynthetic process (GO_REF:0000001 [ISS] InterPro:IPR002912|InterPro:IPR005106|InterPro:IPR016204|InterPro:IPR001342|InterPro:IPR019811|InterPro:IPR036291) /// 0009088 // threonine biosynthetic process (GO_REF:0000001 [ISS] InterPro:IPR002912|InterPro:IPR005106|InterPro:IPR016204|InterPro:IPR001342|InterPro:IPR019811|InterPro:IPR036291) /// 0009097 // isoleucine biosynthet…
BB1928	-1.47	0.000149	-1.51	-6.47e-05	0.75	0.02
BB1931	-1.01	0.59	-1.04	-4.06e-06	1	1
BB1933	1.02	0.97	-1.01	-6.5e-07	1	1	0006807 // nitrogen compound metabolic process (GO_REF:0000001 [IEA] InterPro:IPR003010|InterPro:IPR036526|InterPro:IPR001110)
BB1934	-1.01	0.63	-1.04	-7.26e-06	1	1
BB1937	-1.01	0.64	-1.03	-4.41e-06	1	1
BB1941	1.16	0.36	1.12	4.18e-06	1	1
BB1943	-1.09	0.31	-1.12	-4.73e-06	1	1	0006351 // transcription, DNA-templated (GO_REF:0000001 [IEA] InterPro:IPR009057|InterPro:IPR018060|InterPro:IPR018062|InterPro:IPR020449)
BB1947	-1.08	0.3	-1.11	-5.21e-06	1	1
BB1948	-1.13	0.22	-1.16	-8.75e-06	1	1
BB1949	1.24	0.00846	1.2	2.28e-05	1	0.29	0006351 // transcription, DNA-templated (GO_REF:0000001 [IEA] InterPro:IPR005119|InterPro:IPR000847|InterPro:IPR036388|InterPro:IPR036390)
BB1951	-1.04	0.52	-1.07	-3.77e-06	1	1
BB1952	-1.05	0.29	-1.08	-1.84e-05	1	1
BB1954	1.03	0.97	1	6.13e-07	1	1
BB1955	-1.14	0.04	-1.17	-1.29e-05	1	0.75	0022904 // respiratory electron transport chain (GO_REF:0000001 [IEA] InterPro:IPR011577|InterPro:IPR016174)
BB1956	-1.15	0.07	-1.18	-3.47e-05	1	0.96
BB1957	-1.09	0.49	-1.12	-2.23e-06	1	1
BB1958	-1.03	0.51	-1.06	-3.93e-06	1	1
BB1959	-1.02	0.63	-1.05	-4.54e-06	1	1	0008152 // metabolic process (GO_REF:0000001 [IEA] InterPro:IPR000868|InterPro:IPR036380)
BB1960	1.03	1	-1	-3e-08	1	1
BB1961	1	0.93	-1.02	-4.22e-07	1	1
BB1962	1.13	0.57	1.09	2.09e-06	1	1
BB1963	1.11	0.33	1.08	6.47e-06	1	1
BB1964	-1.12	0.2	-1.16	-5.49e-06	1	1
BB1965	-1.08	0.16	-1.11	-1.09e-05	1	1
BB1966	1.17	0.42	1.13	3.26e-06	1	1	0052699 // ergothioneine biosynthetic process (GO_REF:0000001 [IEA] InterPro:IPR016187|InterPro:IPR024775|InterPro:IPR034660|InterPro:IPR017806|InterPro:IPR005532)
BB1967	-1.05	0.39	-1.08	-4.96e-06	1	1
BB1968	-1.41	0.12	-1.45	-3.55e-06	1	1
BB1969	1.01	1	-1.02	-7.85e-08	1	1
BB1970	1.04	1	1.01	3.7e-07	1	1	0006537 // glutamate biosynthetic process (GO_REF:0000001 [ISS] InterPro:IPR013785|InterPro:IPR024188|InterPro:IPR002932|InterPro:IPR027283)
BB1971	1.27	0.58	1.23	1.3e-06	1	1
BB1972	1.01	0.95	-1.02	-5.78e-07	1	1	0055085 // transmembrane transport (GO_REF:0000001 [IEA] InterPro:IPR004776)
BB1973	-1.09	0.11	-1.12	-1.7e-05	1	1
BB1974	-1.14	0.29	-1.17	-3.76e-06	1	1
BB1976	1.01	0.9	-1.01	-9.27e-07	1	1
BB1977	1.04	0.9	1.01	1.13e-06	1	1
BB1978	1.05	0.82	1.02	1.25e-06	1	1
BB1984	1.02	1	-1	-2.65e-07	1	1
BB1989	-1.1	0.09	-1.14	-1.53e-05	1	1
BB1990	-1.05	0.54	-1.08	-2.93e-06	1	1	0006351 // transcription, DNA-templated (GO_REF:0000001 [IEA] InterPro:IPR005119|InterPro:IPR000847|InterPro:IPR036388|InterPro:IPR036390)
BB1991	-1.05	0.71	-1.08	-1.16e-06	1	1
BB1992	1.13	0.31	1.1	1.09e-05	1	1
BB1993	1.13	0.28	1.09	1.15e-05	1	1
BB1994	1.06	0.8	1.03	2.17e-06	1	1
BB1995	1.12	0.28	1.09	1.54e-05	1	1	0008152 // metabolic process (GO_REF:0000001 [IEA] InterPro:IPR013785|InterPro:IPR002220)
BB1996	1.04	0.91	1.01	1.44e-06	1	1	0006351 // transcription, DNA-templated (GO_REF:0000001 [IEA] InterPro:IPR011711|InterPro:IPR008920|InterPro:IPR000524|InterPro:IPR036388|InterPro:IPR036390)
BB1997	1.12	0.32	1.09	6.26e-06	1	1
BB1998	1.11	0.37	1.08	6.1e-06	1	1	0008152 // metabolic process (GO_REF:0000001 [ISS] InterPro:IPR000581|InterPro:IPR020558|InterPro:IPR037237)
BB1999	1.18	0.06	1.15	1.28e-05	1	0.9
BB2000	1.03	1	-1	-9.5e-08	1	1	0019394 // glucarate catabolic process (GO_REF:0000001 [ISS] InterPro:IPR005000|InterPro:IPR017648|InterPro:IPR015813)
BB2002	1.27	0.01	1.23	1.71e-05	1	0.32
BB2003	1.03	1	-1	-5.07e-08	1	1
BB2004	1.1	0.42	1.07	5.42e-06	1	1
BB2006	-1	0.73	-1.03	-1.95e-06	1	1
BB2007	-1.09	0.15	-1.13	-1.6e-05	1	1
BB2008	1.03	1	1	1.53e-07	1	1
BB2009	-1	0.71	-1.03	-3.69e-06	1	1	0015031 // protein transport (GO_REF:0000001 [ISS] InterPro:IPR003400)
BB2010	1.02	0.94	-1.01	-8.55e-07	1	1
BB2013	-1.01	0.71	-1.03	-2.17e-06	1	1
BB2014	1.02	0.96	-1	-1.04e-06	1	1	0019619 // 3,4-dihydroxybenzoate catabolic process (GO_REF:0000001 [ISS] InterPro:IPR012793|InterPro:IPR002155|InterPro:IPR016039|InterPro:IPR020615|InterPro:IPR020610|InterPro:IPR020617|InterPro:IPR020613|InterPro:IPR020616)
BB2015	1.05	0.9	1.02	1.11e-06	1	1
BB2016	1.1	0.45	1.06	5.69e-05	1	1	0006355 // regulation of transcription, DNA-templated (GO_REF:0000001 [IEA] InterPro:IPR019844|InterPro:IPR012156|InterPro:IPR011129|InterPro:IPR002059|InterPro:IPR012340)
BB2017	1.01	0.86	-1.02	-2.25e-06	1	1
BB2018	1.09	0.55	1.06	3.33e-06	1	1
BB2021	1.06	0.74	1.03	4.41e-06	1	1
BB2022	1.09	0.4	1.06	8.55e-06	1	1
BB2023	1.2	0.03	1.17	1.56e-05	1	0.67
BB2025	1.2	0.1	1.16	5.62e-05	1	1	0006865 // amino acid transport (GO_REF:0000001 [IEA] InterPro:IPR028081|InterPro:IPR000709|InterPro:IPR028082)
BB2026	1.11	0.43	1.08	4.36e-06	1	1
BB2027	1.14	0.17	1.11	9.6e-06	1	1
BB2028	1.09	0.45	1.06	8.53e-06	1	1
BB2029	1.13	0.2	1.1	8.92e-06	1	1
BB2030	1.04	0.95	1.01	3.63e-07	1	1	0055085 // transmembrane transport (GO_REF:0000001 [IEA] InterPro:IPR011701|InterPro:IPR020846|InterPro:IPR036259)
BB2031	-1.03	0.48	-1.06	-4.25e-06	1	1	0006351 // transcription, DNA-templated (GO_REF:0000001 [IEA] InterPro:IPR009057|InterPro:IPR001647|InterPro:IPR036271) /// 0006355 // regulation of transcription, DNA-templated (GO_REF:0000001 [IEA] InterPro:IPR009057|InterPro:IPR001647|InterPro:IPR036271)
BB2035	-1.5	0.07	-1.54	-4.02e-06	1	0.96	0006355 // regulation of transcription, DNA-templated (GO_REF:0000001 [ISS] InterPro:IPR002187|InterPro:IPR011322|InterPro:IPR015867|InterPro:IPR002332) /// 0006808 // regulation of nitrogen utilization (GO_REF:0000001 [ISS] InterPro:IPR002187|InterPro:IPR011322|InterPro:IPR015867|InterPro:IPR002332) /// 0006351 // transcription, DNA-templated (GO_REF:0000001 [ISS] InterPro:IPR002187|InterPro:IPR…
BB2036	-1.15	0.02	-1.18	-2.26e-05	1	0.54
BB2037	-1.03	0.9	-1.06	-4.37e-07	1	1
BB2043	-1.08	0.13	-1.11	-1.71e-05	1	1	0006355 // regulation of transcription, DNA-templated (GO_REF:0000001 [IEA] InterPro:IPR009061|InterPro:IPR000551)
BB2044	-1.12	0.11	-1.15	-9.09e-06	1	1
BB2045	-1.03	0.5	-1.06	-4.15e-06	1	1
BB2046	1.03	1	1	4.23e-07	1	1
BB2047	1.06	0.85	1.03	8.93e-07	1	1
BB2048	1.03	1	1	1.38e-08	1	1
BB2049	1.05	0.88	1.02	9.97e-07	1	1	0046677 // response to antibiotic (GO_REF:0000001 [ISS] InterPro:IPR012338|InterPro:IPR000871|InterPro:IPR023650) /// 0030655 // beta-lactam antibiotic catabolic process (GO_REF:0000001 [ISS] InterPro:IPR012338|InterPro:IPR000871|InterPro:IPR023650)
BB2050	1.02	0.95	-1.01	-6.58e-07	1	1
BB2051	-1.02	0.66	-1.05	-2.54e-06	1	1	0006351 // transcription, DNA-templated (GO_REF:0000001 [IEA] InterPro:IPR000485|InterPro:IPR011008|InterPro:IPR019888|InterPro:IPR019887|InterPro:IPR036388|InterPro:IPR036390)
BB2052	-1.18	0.03	-1.22	-1.16e-05	1	0.64
BB2053	-1.07	0.34	-1.1	-5.03e-06	1	1
BB2054	-1.06	0.71	-1.09	-1.13e-06	1	1	0006351 // transcription, DNA-templated (GO_REF:0000001 [IEA] InterPro:IPR004839|InterPro:IPR015424|InterPro:IPR015421|InterPro:IPR015422|InterPro:IPR000524|InterPro:IPR036388|InterPro:IPR036390)
BB2055	-1.06	0.25	-1.09	-2.12e-05	1	1
BB2056	-1.08	0.34	-1.11	-4.55e-06	1	1
BB2058	1.01	0.83	-1.02	-4.49e-06	1	1
BB2059	1.15	0.27	1.12	5.77e-06	1	1
BB2061	-1.08	0.15	-1.11	-2.86e-05	1	1
BB2062	-1.1	0.11	-1.13	-3.94e-05	1	1
BB2063	-1.11	0.36	-1.14	-3.67e-06	1	1	0008152 // metabolic process (GO_REF:0000001 [IEA] InterPro:IPR003673|InterPro:IPR023606|InterPro:IPR017659)
BB2064	1.13	0.44	1.1	3.69e-06	1	1	0006351 // transcription, DNA-templated (GO_REF:0000001 [IEA] InterPro:IPR005119|InterPro:IPR000847|InterPro:IPR036388|InterPro:IPR036390)
BB2065	-1.06	0.9	-1.09	-6.18e-07	1	1	0008152 // metabolic process (GO_REF:0000001 [IEA] InterPro:IPR002155|InterPro:IPR016039)
BB2066	1.58	0.28	1.52	1.59e-06	1	1
BB2067	-1.24	0.24	-1.27	-2.98e-06	1	1
BB2069	1.06	1	1.03	3.72e-07	1	1
BB2070	1.09	0.91	1.06	5.14e-07	1	1	0006810 // transport (GO_REF:0000001 [ISS] InterPro:IPR000515|InterPro:IPR035906)
BB2071	1.03	1	-1	-3.07e-08	1	1
BB2072	-1.04	0.84	-1.07	-7.65e-07	1	1	0008152 // metabolic process (GO_REF:0000001 [ISS] InterPro:IPR029045|InterPro:IPR014748|InterPro:IPR001753|InterPro:IPR018376)
BB2073	1.31	0.00818	1.27	1.96e-05	1	0.28	0008643 // carbohydrate transport (GO_REF:0000001 [IEA] InterPro:IPR020846|InterPro:IPR005828|InterPro:IPR036259|InterPro:IPR005829)
BB2074	1.03	1	-1	-4.12e-08	1	1
BB2075	1.05	0.81	1.02	1.93e-06	1	1	0006355 // regulation of transcription, DNA-templated (GO_REF:0000001 [IEA] InterPro:IPR011006|InterPro:IPR001867|InterPro:IPR016032|InterPro:IPR001789|InterPro:IPR036388) /// 0000160 // phosphorelay signal transduction system (GO_REF:0000001 [IEA] InterPro:IPR011006|InterPro:IPR001867|InterPro:IPR016032|InterPro:IPR001789|InterPro:IPR036388) /// 0006351 // transcription, DNA-templated (GO_REF:00…
BB2077	-1.09	0.12	-1.12	-1.28e-05	1	1
BB2080	-1.07	0.25	-1.1	-4.95e-05	1	1
BB2083	-1.08	0.25	-1.11	-7e-06	1	1
BB2084	1.02	0.95	-1.01	-1.31e-06	1	1
BB2086	-1.14	0.1	-1.17	-8.65e-06	1	1	0033014 // tetrapyrrole biosynthetic process (GO_REF:0000001 [IEA] InterPro:IPR036108|InterPro:IPR003754)
BB2087	1.06	0.74	1.03	3.29e-06	1	1
BB2088	1.06	0.68	1.03	4.8e-06	1	1	0042168 // heme metabolic process (GO_REF:0000001 [IEA] InterPro:IPR005254|InterPro:IPR010817|InterPro:IPR011990)
BB2090	1.01	0.79	-1.02	-4.61e-06	1	1	0008152 // metabolic process (GO_REF:0000001 [IEA] InterPro:IPR011234|InterPro:IPR036663)
BB2092	1.36	0.39	1.31	1.6e-06	1	1
BB2093	-1.14	0.86	-1.16	-5.44e-07	1	1
BB2094	2	0.55	1.83	7.96e-07	1	1
BB2095	1.09	1	1.05	6.69e-08	1	1
BB2096	1.06	1	1.03	6.12e-08	1	1
BB2097	1.03	1	-1	-7.06e-10	1	1	0009306 // protein secretion (GO_REF:0000001 [ISS] InterPro:IPR001775|InterPro:IPR032789|InterPro:IPR004846|InterPro:IPR004845)
BB2098	1.44	0.58	1.36	5.1e-07	1	1	0006810 // transport (GO_REF:0000001 [IEA] InterPro:IPR000253|InterPro:IPR027417|InterPro:IPR008984|InterPro:IPR001482)
BB2099	1.04	1	1.01	1.39e-08	1	1
BB2100	-1.09	0.69	-1.12	-7.88e-07	1	1
BB2101	1.02	0.89	-1.01	-7.55e-07	1	1
BB2103	-1.03	0.41	-1.06	-6.01e-06	1	1
BB2104	1.01	0.75	-1.02	-1.68e-05	1	1
BB2105	-1.03	0.47	-1.06	-4.89e-06	1	1
BB2106	-1.02	0.63	-1.05	-2.68e-06	1	1
BB2107	-1.01	0.63	-1.04	-3.04e-06	1	1
BB2108	1.1	0.39	1.07	9.66e-06	1	1	0006355 // regulation of transcription, DNA-templated (GO_REF:0000001 [IEA] InterPro:IPR011006|InterPro:IPR001867|InterPro:IPR016032|InterPro:IPR001789|InterPro:IPR036388) /// 0000160 // phosphorelay signal transduction system (GO_REF:0000001 [IEA] InterPro:IPR011006|InterPro:IPR001867|InterPro:IPR016032|InterPro:IPR001789|InterPro:IPR036388)
BB2109	1.14	0.53	1.1	2.39e-06	1	1
BB2110	1.02	0.93	-1.01	-7.77e-07	1	1
BB2112	1.06	0.7	1.03	2.68e-06	1	1
BB2116	-1.05	0.32	-1.08	-1.58e-05	1	1
BB2117	-1.01	0.64	-1.04	-6.08e-06	1	1
BB2118	-1.01	0.63	-1.04	-3.53e-06	1	1
BB2119	1.15	0.3	1.12	5.26e-06	1	1
BB2120	1.13	0.51	1.09	2.94e-06	1	1
BB2123	1.04	0.92	1.01	7.51e-07	1	1
BB2125	1.17	0.19	1.14	7.24e-06	1	1
BB2126	-1	0.79	-1.03	-1.21e-06	1	1
BB2127	1.11	0.34	1.08	9.3e-06	1	1	0006810 // transport (GO_REF:0000001 [ISS] InterPro:IPR000515|InterPro:IPR035906)
BB2128	1.19	0.15	1.16	7.35e-06	1	1	0035435 // phosphate ion transmembrane transport (GO_REF:0000001 [ISS] InterPro:IPR003593|InterPro:IPR003439|InterPro:IPR017871|InterPro:IPR027417|InterPro:IPR005670)
BB2129	1.28	0.01	1.24	3.55e-05	1	0.43
BB2134	-1.02	0.59	-1.05	-7.56e-06	1	1
BB2137	1.01	0.79	-1.02	-1.32e-05	1	1
BB2138	-1.05	0.3	-1.08	-4.35e-05	1	1
BB2140	-1.04	0.44	-1.07	-6.47e-06	1	1
BB2141	-1.05	0.43	-1.08	-1.08e-05	1	1
BB2142	1.01	0.94	-1.02	-4.17e-07	1	1
BB2143	-1.02	0.76	-1.05	-1.08e-06	1	1
BB2144	-1.12	0.17	-1.15	-7.38e-06	1	1
BB2146	-1.07	0.18	-1.1	-3.32e-05	1	1
BB2148	-1.14	0.09	-1.17	-9.03e-06	1	1	0000160 // phosphorelay signal transduction system (GO_REF:0000001 [IEA] InterPro:IPR036641)
BB2149	-1.08	0.3	-1.11	-4.97e-06	1	1	0000160 // phosphorelay signal transduction system (GO_REF:0000001 [IEA] InterPro:IPR011006|InterPro:IPR016032|InterPro:IPR001789|InterPro:IPR000792|InterPro:IPR036388) /// 0006351 // transcription, DNA-templated (GO_REF:0000001 [IEA] InterPro:IPR011006|InterPro:IPR016032|InterPro:IPR001789|InterPro:IPR000792|InterPro:IPR036388) /// 0006355 // regulation of transcription, DNA-templated (GO_REF:00…
BB2153	1.07	0.65	1.04	2.85e-06	1	1	0009401 // phosphoenolpyruvate-dependent sugar phosphotransferase system (GO_REF:0000001 [IEA] InterPro:IPR004701|InterPro:IPR036662)
BB2156	1.02	0.93	-1.01	-8.34e-07	1	1
BB2158	-1.04	0.69	-1.07	-1.64e-06	1	1
BB2159	-1.02	0.55	-1.05	-4.67e-06	1	1
BB2160	-1.01	0.73	-1.04	-1.52e-06	1	1	0051470 // ectoine transport (GO_REF:0000001 [IEA] InterPro:IPR014337|InterPro:IPR001638)
BB2161	1.04	1	1.01	1.62e-07	1	1
BB2162	1.07	0.92	1.04	4.4e-07	1	1
BB2163	-1.03	0.58	-1.06	-2.99e-06	1	1
BB2165	1.03	1	-1	-3.13e-07	1	1
BB2166	-1	0.72	-1.03	-3.1e-06	1	1
BB2167	-1.05	0.55	-1.08	-2.63e-06	1	1
BB2168	-1.03	0.54	-1.06	-1.12e-05	1	1	0006351 // transcription, DNA-templated (GO_REF:0000001 [IEA] InterPro:IPR011991|InterPro:IPR000485|InterPro:IPR011008|InterPro:IPR019888|InterPro:IPR019887|InterPro:IPR036388|InterPro:IPR036390)
BB2169	-1.09	0.53	-1.12	-2.16e-06	1	1
BB2175	1.03	1	1	1.24e-07	1	1
BB2176	-1.01	0.8	-1.04	-1.14e-06	1	1
BB2177	-1	0.66	-1.03	-2.47e-05	1	1	0006629 // lipid metabolic process (GO_REF:0000001 [IEA] InterPro:IPR015876|InterPro:IPR005804|InterPro:IPR002560)
BB2179	-1.19	0.04	-1.22	-1.01e-05	1	0.75	0006810 // transport (GO_REF:0000001 [IEA] InterPro:IPR012910|InterPro:IPR037066|InterPro:IPR011662|InterPro:IPR036942)
BB2180	1	0.8	-1.03	-1.71e-06	1	1
BB2181	1.01	0.77	-1.02	-2.06e-06	1	1
BB2185	-1.1	0.2	-1.13	-1.68e-05	1	1	0006310 // DNA recombination (GO_REF:0000001 [ISS] InterPro:IPR011010|InterPro:IPR013762|InterPro:IPR002104|InterPro:IPR010998) /// 0015074 // DNA integration (GO_REF:0000001 [ISS] InterPro:IPR011010|InterPro:IPR013762|InterPro:IPR002104|InterPro:IPR010998)
BB2186	-1.02	0.91	-1.05	-5.3e-07	1	1
BB2187	∞	0.5	5.33	5.14e-07	1	1
BB2188	1.17	0.78	1.13	8.11e-07	1	1
BB2189	1.13	0.88	1.1	5.21e-07	1	1
BB2190	1.26	0.63	1.22	9.09e-07	1	1
BB2191	-1.09	0.85	-1.12	-4.04e-07	1	1
BB2192	1.11	1	1.08	4.22e-07	1	1	0006259 // DNA metabolic process (GO_REF:0000001 [IEA] InterPro:IPR018330|InterPro:IPR004590)
BB2193	-3.36	0.18	-2.97	-1.19e-06	1	1
BB2194	1.81	0.36	1.71	1.28e-06	1	1
BB2195	-1.01	1	-1.04	-1.53e-07	1	1
BB2196	1.11	0.83	1.08	7.75e-07	1	1
BB2197	1.11	0.73	1.07	1.15e-06	1	1
BB2198	-1.01	0.66	-1.04	-1.06e-05	1	1
BB2199	-1.03	0.39	-1.06	-2.23e-05	1	1
BB2200	-1.05	0.59	-1.08	-2.04e-06	1	1
BB2201	-1.02	0.72	-1.05	-1.71e-06	1	1
BB2201A	-1.23	0.08	-1.26	-6.96e-06	1	0.98
BB2202	1.37	0.57	1.32	9.67e-07	1	1
BB2203	-1.12	0.85	-1.14	-4.57e-07	1	1
BB2205	-1.31	0.54	-1.33	-8.41e-07	1	1
BB2206	1.36	0.71	1.31	9.49e-07	1	1
BB2207	1.02	1	-1.01	-5.45e-08	1	1
BB2208	-1.59	0.77	-1.57	-6.91e-07	1	1
BB2209	-1.36	0.54	-1.38	-9.3e-07	1	1	0006260 // DNA replication (GO_REF:0000001 [IEA] InterPro:IPR007694|InterPro:IPR027417)
BB2210	-1.09	1	-1.11	-1.8e-07	1	1
BB2211	1.59	0.75	1.48	4.65e-07	1	1
BB2212	3.37	0.11	2.87	1.24e-06	1	1
BB2213	-1.05	0.76	-1.08	-9.06e-07	1	1
BB2214	1	1	-1.02	-1.83e-07	1	1
BB2215	1.11	1	1.08	3.9e-07	1	1
BB2216	-1.03	0.58	-1.06	-2.65e-06	1	1
BB2217	-1.19	0.00994	-1.22	-0.00016	1	0.32
BB2218	1.12	0.79	1.09	6.06e-07	1	1
BB2219	-1.1	0.62	-1.13	-1.42e-06	1	1
BB2220	1.12	0.83	1.08	8.28e-07	1	1
BB2221	-1.02	0.84	-1.05	-6.25e-07	1	1
BB2222	1.01	0.96	-1.02	-6.22e-07	1	1
BB2223	-1.21	0.73	-1.24	-8.63e-07	1	1
BB2224	1.16	0.84	1.12	3.52e-07	1	1
BB2225	-1.27	0.6	-1.3	-1.01e-06	1	1
BB2226	-1.08	0.86	-1.11	-4.21e-07	1	1
BB2227	1.01	0.95	-1.02	-5.92e-07	1	1
BB2228	1.28	0.21	1.24	3.69e-06	1	1	0008152 // metabolic process (GO_REF:0000001 [IEA] InterPro:IPR001345|InterPro:IPR014859)
BB2229	1.25	0.64	1.21	9.46e-07	1	1
BB2230	-1.09	0.55	-1.12	-1.85e-06	1	1
BB2231	-1.19	0.32	-1.22	-2.88e-06	1	1
BB2232	-1.21	0.05	-1.25	-8.85e-06	1	0.77
BB2233	-1.61	0.1	-1.64	-3.12e-06	1	1
BB2234	-1.06	0.57	-1.09	-2.01e-06	1	1
BB2235	1.25	0.54	1.21	1.53e-06	1	1
BB2237	-1.04	0.66	-1.07	-1.51e-06	1	1
BB2238	-1.08	0.52	-1.11	-1.92e-06	1	1
BB2239	1.08	0.82	1.05	1.09e-06	1	1
BB2240	-1.3	0.24	-1.33	-2.49e-06	1	1
BB2241	-1.05	0.87	-1.08	-3.59e-07	1	1
BB2242	1.09	0.89	1.06	3.56e-07	1	1
BB2243	-1.08	0.44	-1.11	-3.04e-06	1	1
BB2244	1.04	0.93	1.01	8.84e-07	1	1
BB2245	1.08	0.68	1.05	4.14e-05	1	1
BB2247	-1.08	0.13	-1.11	-1.25e-05	1	1
BB2248	-1.06	0.31	-1.09	-6.22e-06	1	1
BB2250	-1.07	0.25	-1.1	-1.18e-05	1	1
BB2252	1.03	1	1	2.27e-08	1	1
BB2257	1.01	0.95	-1.02	-6.29e-07	1	1	0006351 // transcription, DNA-templated (GO_REF:0000001 [IEA] InterPro:IPR005119|InterPro:IPR000847|InterPro:IPR036388|InterPro:IPR036390)
BB2258	1.04	1	1.01	1.28e-07	1	1	0008152 // metabolic process (GO_REF:0000001 [IEA] InterPro:IPR003673|InterPro:IPR023606|InterPro:IPR017659)
BB2259	-1.09	0.86	-1.12	-4.68e-07	1	1
BB2260	1.3	0.69	1.25	6.7e-07	1	1
BB2261	1.27	1	1.21	2.44e-07	1	1	0008152 // metabolic process (GO_REF:0000001 [ISS] InterPro:IPR029045|InterPro:IPR001753|InterPro:IPR018376)
BB2262	1.75	0.36	1.65	1.15e-06	1	1
BB2263	1.26	0.79	1.21	3.37e-07	1	1	0008152 // metabolic process (GO_REF:0000001 [IEA] InterPro:IPR002155|InterPro:IPR016039|InterPro:IPR020617)
BB2265	1.25	0.85	1.21	5.93e-07	1	1
BB2266	1.09	1	1.05	7.22e-08	1	1
BB2269	-1.21	0.29	-1.24	-2.74e-06	1	1
BB2270	-2.78	4.67e-40	-2.85	-0.000169	2.34e-36	1.17e-36	0007155 // cell adhesion (GO_REF:0000001 [IEA] InterPro:IPR005546|InterPro:IPR036709|InterPro:IPR006315|InterPro:IPR003991)
BB2275	-1.05	0.43	-1.08	-4.41e-05	1	1
BB2282	-1.13	0.08	-1.16	-9.85e-06	1	1	0016226 // iron-sulfur cluster assembly (GO_REF:0000001 [IEA] InterPro:IPR007479|InterPro:IPR036762)
BB2283	1.02	0.91	-1.01	-9.67e-07	1	1	0019242 // methylglyoxal biosynthetic process (GO_REF:0000001 [IEA] InterPro:IPR004363|InterPro:IPR018148|InterPro:IPR036914)
BB2284	1.07	0.89	1.04	8.78e-07	1	1	0008152 // metabolic process (GO_REF:0000001 [ISS] InterPro:IPR029045|InterPro:IPR014748|InterPro:IPR001753|InterPro:IPR018376)
BB2290	1.41	0.23	1.36	2.55e-06	1	1	0008152 // metabolic process (GO_REF:0000001 [IEA] InterPro:IPR020845|InterPro:IPR000873)
BB2291	1.04	1	1.01	9.77e-08	1	1	0006355 // regulation of transcription, DNA-templated (GO_REF:0000001 [IEA] InterPro:IPR023772|InterPro:IPR009057|InterPro:IPR001647|InterPro:IPR036271) /// 0006351 // transcription, DNA-templated (GO_REF:0000001 [IEA] InterPro:IPR023772|InterPro:IPR009057|InterPro:IPR001647|InterPro:IPR036271)
BB2292	1.47	0.13	1.42	3.65e-06	1	1
BB2294	1.06	0.79	1.03	1.78e-06	1	1
BB2297	1.07	0.89	1.04	8.27e-07	1	1
BB2300	-1.08	0.45	-1.11	-3.07e-06	1	1
BB2302	1.54	0.44	1.48	1.28e-06	1	1
BB2304	1.3	0.00969	1.26	1.58e-05	1	0.32	0030420 // establishment of competence for transformation (GO_REF:0000001 [IEA] InterPro:IPR035681|InterPro:IPR004477|InterPro:IPR004797|InterPro:IPR025405|InterPro:IPR001279|InterPro:IPR036866)
BB2305	1.02	0.93	-1.01	-5.89e-07	1	1
BB2306	1.01	0.85	-1.02	-3.01e-06	1	1
BB2308	1.22	0.04	1.18	4.81e-05	1	0.75	0006810 // transport (GO_REF:0000001 [IEA] InterPro:IPR004682|InterPro:IPR018389)
BB2309	1.14	0.35	1.11	4.13e-06	1	1
BB2310	1.23	0.22	1.19	4.44e-06	1	1
BB2313	1.09	0.5	1.05	1.16e-05	1	1	0008152 // metabolic process (GO_REF:0000001 [IEA] InterPro:IPR002933|InterPro:IPR011650)
BB2314	1.06	0.69	1.03	5.91e-06	1	1
BB2315	1.06	0.85	1.03	8.79e-07	1	1	0006637 // acyl-CoA metabolic process (GO_REF:0000001 [IEA] InterPro:IPR029058|InterPro:IPR016662|InterPro:IPR014940|InterPro:IPR006862)
BB2316	-1.03	0.89	-1.06	-3.52e-07	1	1
BB2317	-1.11	0.22	-1.15	-5.74e-06	1	1
BB2318	-1.03	0.57	-1.06	-1.38e-05	1	1
BB2319	-1.07	0.33	-1.1	-8.65e-06	1	1	0045454 // cell redox homeostasis (GO_REF:0000001 [IEA] InterPro:IPR013740|InterPro:IPR005746|InterPro:IPR036249|InterPro:IPR017937|InterPro:IPR013766) /// 0006662 // glycerol ether metabolic process (GO_REF:0000001 [IEA] InterPro:IPR013740|InterPro:IPR005746|InterPro:IPR036249|InterPro:IPR017937|InterPro:IPR013766)
BB2321	-1.19	0.07	-1.23	-1.11e-05	1	0.93
BB2322	-1	0.88	-1.03	-6.7e-07	1	1
BB2323	1.24	0.17	1.2	5.47e-06	1	1	0006355 // regulation of transcription, DNA-templated (GO_REF:0000001 [IEA] InterPro:IPR035965|InterPro:IPR013656|InterPro:IPR016032|InterPro:IPR000792|InterPro:IPR036388)
BB2324	1.06	0.94	1.03	5.86e-07	1	1
BB2325	1.09	0.68	1.06	1.95e-06	1	1
BB2329	-1.09	0.47	-1.12	-2.16e-06	1	1	0006351 // transcription, DNA-templated (GO_REF:0000001 [IEA] InterPro:IPR009057|InterPro:IPR001647|InterPro:IPR036271) /// 0006355 // regulation of transcription, DNA-templated (GO_REF:0000001 [IEA] InterPro:IPR009057|InterPro:IPR001647|InterPro:IPR036271)
BB2330	-1.06	1	-1.08	-1.25e-07	1	1	0055085 // transmembrane transport (GO_REF:0000001 [IEA] InterPro:IPR011701|InterPro:IPR020846|InterPro:IPR036259)
BB2331	1.14	1	1.09	1.3e-07	1	1	0055085 // transmembrane transport (GO_REF:0000001 [IEA] InterPro:IPR011701|InterPro:IPR020846|InterPro:IPR036259)
BB2332	-1.02	0.7	-1.05	-1.82e-06	1	1	0006351 // transcription, DNA-templated (GO_REF:0000001 [IEA] InterPro:IPR002577|InterPro:IPR036388|InterPro:IPR036390) /// 0006355 // regulation of transcription, DNA-templated (GO_REF:0000001 [IEA] InterPro:IPR002577|InterPro:IPR036388|InterPro:IPR036390)
BB2333	-1.15	0.21	-1.18	-4.55e-06	1	1	0055085 // transmembrane transport (GO_REF:0000001 [IEA] InterPro:IPR004695)
BB2335	1	1	1	0	1	1
BB2336	-1.03	1	-1.06	-1.85e-07	1	1
BB2337	-1.1	0.41	-1.13	-3.12e-06	1	1	0006351 // transcription, DNA-templated (GO_REF:0000001 [IEA] InterPro:IPR005119|InterPro:IPR000847|InterPro:IPR036388|InterPro:IPR036390)
BB2338	-1.06	0.83	-1.09	-8.54e-07	1	1
BB2339	1.03	1	-1	-4.87e-09	1	1
BB2340	1.2	0.68	1.16	9.59e-07	1	1
BB2341	-1.08	0.87	-1.11	-4.8e-07	1	1	0006351 // transcription, DNA-templated (GO_REF:0000001 [IEA] InterPro:IPR003313|InterPro:IPR009057|InterPro:IPR018060|InterPro:IPR018062|InterPro:IPR014710|InterPro:IPR020449)
BB2342	-1.16	0.64	-1.19	-8.71e-07	1	1
BB2343	1.1	1	1.06	1.06e-07	1	1
BB2344	1.51	1	1.4	3e-07	1	1
BB2345	1.28	0.82	1.23	5.28e-07	1	1
BB2346	1.21	1	1.15	1.79e-07	1	1	0008152 // metabolic process (GO_REF:0000001 [IEA] InterPro:IPR003673|InterPro:IPR023606|InterPro:IPR017659)
BB2347	-1.01	1	-1.04	-2.66e-07	1	1	0008152 // metabolic process (GO_REF:0000001 [IEA] InterPro:IPR002155|InterPro:IPR016039)
BB2348	1.1	1	1.06	6.78e-08	1	1
BB2349	1.12	1	1.07	6.88e-08	1	1
BB2350	1.16	1	1.11	9.47e-08	1	1
BB2352	1.09	0.9	1.06	3.89e-07	1	1	0006351 // transcription, DNA-templated (GO_REF:0000001 [IEA] InterPro:IPR005119|InterPro:IPR000847|InterPro:IPR036388|InterPro:IPR036390|InterPro:IPR037402)
BB2353	1.06	1	1.03	8.25e-08	1	1
BB2354	-1.2	1	-1.21	-3.09e-07	1	1
BB2355	1.11	0.63	1.08	1.92e-06	1	1
BB2356	1.2	0.41	1.17	2.65e-06	1	1
BB2357	1.02	1	-1.01	-2.43e-07	1	1
BB2358	1.05	1	1.02	2.16e-07	1	1	0006865 // amino acid transport (GO_REF:0000001 [IEA] InterPro:IPR001123)
BB2359	1.32	0.1	1.28	6.02e-06	1	1
BB2360	1.13	0.81	1.1	8.24e-07	1	1	0008152 // metabolic process (GO_REF:0000001 [IEA] InterPro:IPR036264|InterPro:IPR002933|InterPro:IPR011650)
BB2361	1.09	0.83	1.06	5.93e-07	1	1	0055085 // transmembrane transport (GO_REF:0000001 [IEA] InterPro:IPR030678|InterPro:IPR000914)
BB2362	1.22	0.67	1.18	9.48e-07	1	1	0006810 // transport (GO_REF:0000001 [ISS] InterPro:IPR000515|InterPro:IPR035906)
BB2363	1.04	1	1.01	3.8e-08	1	1	0006810 // transport (GO_REF:0000001 [ISS] InterPro:IPR000515|InterPro:IPR035906)
BB2364	1.17	0.64	1.14	1.1e-06	1	1	0015833 // peptide transport (GO_REF:0000001 [ISS] InterPro:IPR003593|InterPro:IPR003439|InterPro:IPR017871|InterPro:IPR013563|InterPro:IPR027417)
BB2365	-1.02	0.65	-1.05	-2.74e-06	1	1	0006355 // regulation of transcription, DNA-templated (GO_REF:0000001 [IEA] InterPro:IPR000843|InterPro:IPR010982|InterPro:IPR028082) /// 0006351 // transcription, DNA-templated (GO_REF:0000001 [IEA] InterPro:IPR000843|InterPro:IPR010982|InterPro:IPR028082)
BB2366	1.01	0.88	-1.02	-9.22e-07	1	1
BB2367	-1.01	0.6	-1.04	-1.02e-05	1	1	0006355 // regulation of transcription, DNA-templated (GO_REF:0000001 [IEA] InterPro:IPR009061|InterPro:IPR000551)
BB2368	-1.05	0.78	-1.08	-1.02e-06	1	1
BB2369	1.14	0.76	1.1	1.13e-06	1	1	0008152 // metabolic process (GO_REF:0000001 [IEA] InterPro:IPR003673|InterPro:IPR023606|InterPro:IPR017659)
BB2370	1.49	0.27	1.44	2.29e-06	1	1
BB2371	1.09	0.91	1.06	5.17e-07	1	1
BB2372	1.17	0.5	1.13	2.09e-06	1	1	0006351 // transcription, DNA-templated (GO_REF:0000001 [IEA] InterPro:IPR028978|InterPro:IPR000524|InterPro:IPR011663|InterPro:IPR036388|InterPro:IPR036390)
BB2373	1.25	0.51	1.21	1.37e-06	1	1
BB2374	1.36	0.49	1.31	1.07e-06	1	1
BB2375	1.06	1	1.03	2.05e-07	1	1
BB2377	-1.03	0.65	-1.06	-1.69e-06	1	1	0006351 // transcription, DNA-templated (GO_REF:0000001 [IEA] InterPro:IPR011711|InterPro:IPR008920|InterPro:IPR000524|InterPro:IPR036388|InterPro:IPR036390)
BB2378	1.09	0.59	1.06	3.21e-06	1	1
BB2379	-1.21	0.49	-1.24	-1.33e-06	1	1
BB2380	-1.28	0.38	-1.31	-1.53e-06	1	1	0006810 // transport (GO_REF:0000001 [ISS] InterPro:IPR000412)
BB2381	-1.17	0.62	-1.2	-8.12e-07	1	1	0006810 // transport (GO_REF:0000001 [IEA] InterPro:IPR000412)
BB2382	-1.16	0.45	-1.2	-1.85e-06	1	1
BB2383	-1.36	0.00247	-1.4	-1.31e-05	1	0.13
BB2384	-1.3	0.00175	-1.34	-1.99e-05	1	0.1	0006355 // regulation of transcription, DNA-templated (GO_REF:0000001 [IEA] InterPro:IPR009057|InterPro:IPR001647|InterPro:IPR036271|InterPro:IPR015292) /// 0006351 // transcription, DNA-templated (GO_REF:0000001 [IEA] InterPro:IPR009057|InterPro:IPR001647|InterPro:IPR036271|InterPro:IPR015292)
BB2385	1.02	0.95	-1.01	-2.88e-07	1	1
BB2386	-1.01	0.83	-1.04	-8.96e-07	1	1
BB2387	1.13	0.7	1.09	1.15e-06	1	1	0006351 // transcription, DNA-templated (GO_REF:0000001 [IEA] InterPro:IPR003593|InterPro:IPR003018|InterPro:IPR029016|InterPro:IPR009057|InterPro:IPR002197|InterPro:IPR027417|InterPro:IPR002078|InterPro:IPR025662) /// 0006355 // regulation of transcription, DNA-templated (GO_REF:0000001 [IEA] InterPro:IPR003593|InterPro:IPR003018|InterPro:IPR029016|InterPro:IPR009057|InterPro:IPR002197|InterPro:…
BB2389	-1.08	0.51	-1.11	-2.39e-06	1	1
BB2390	1.14	0.79	1.1	6.56e-07	1	1	0006351 // transcription, DNA-templated (GO_REF:0000001 [IEA] InterPro:IPR005119|InterPro:IPR000847|InterPro:IPR036388|InterPro:IPR036390)
BB2391	1.06	1	1.03	2.79e-07	1	1
BB2392	1.12	0.63	1.08	2.01e-06	1	1	0006351 // transcription, DNA-templated (GO_REF:0000001 [IEA] InterPro:IPR005119|InterPro:IPR000847|InterPro:IPR036388|InterPro:IPR036390)
BB2393	1.13	0.71	1.1	1.29e-06	1	1	0009058 // biosynthetic process (GO_REF:0000001 [IEA] InterPro:IPR003719)
BB2394	-1.06	0.58	-1.09	-2.12e-06	1	1
BB2395	-1.04	0.69	-1.07	-1.83e-06	1	1	0006351 // transcription, DNA-templated (GO_REF:0000001 [IEA] InterPro:IPR029062|InterPro:IPR002818|InterPro:IPR009057|InterPro:IPR018060|InterPro:IPR014710)
BB2396	-1.12	0.4	-1.15	-2.89e-06	1	1
BB2398	-1.09	0.13	-1.12	-1.29e-05	1	1
BB2399	-1.11	0.18	-1.15	-6.59e-06	1	1
BB2400	-1.08	0.47	-1.11	-2.96e-06	1	1
BB2401	1.04	1	1.01	2.89e-07	1	1	0006950 // response to stress (GO_REF:0000001 [IEA] InterPro:IPR013538|InterPro:IPR023393)
BB2402	-1.05	0.49	-1.08	-3.62e-06	1	1
BB2403	1.13	0.31	1.1	5.49e-06	1	1	0006351 // transcription, DNA-templated (GO_REF:0000001 [IEA] InterPro:IPR011711|InterPro:IPR008920|InterPro:IPR000524|InterPro:IPR036388|InterPro:IPR036390)
BB2404	-1.03	0.61	-1.06	-2.65e-06	1	1
BB2405	-1.08	0.38	-1.11	-4.03e-06	1	1
BB2406	-1.1	0.15	-1.13	-8.3e-06	1	1
BB2407	1.07	0.81	1.04	7.44e-07	1	1
BB2408	1.12	0.72	1.09	1.31e-06	1	1
BB2409	-1	0.73	-1.03	-4.13e-06	1	1
BB2410	-1.06	0.23	-1.09	-9.17e-06	1	1	0008152 // metabolic process (GO_REF:0000001 [IEA] InterPro:IPR006913|InterPro:IPR011057)
BB2411	1.15	0.4	1.12	3.18e-06	1	1	0055085 // transmembrane transport (GO_REF:0000001 [ISS] InterPro:IPR004638|InterPro:IPR011701|InterPro:IPR020846|InterPro:IPR036259)
BB2412	1.11	0.34	1.08	6.19e-06	1	1
[truncated: 3,008 more rows]

## Sheet: Fig 1D up-reg
List of genes up-regulated 5 fold or more (with significant p-value) in the WT but not the mutant in response to blood (22)
BB2193	phage related
BB4421	Aa transport
BB4417	oxydoreductase
BB2665	conserved
BB3652	phage related
BB4420	Aa transport
BB1484	Aa transport
BB1197	hypothetical
bfrZ
BB3617	phage related
BB4476	dioxygenase
BB2321	hypothetical
BB2679	sodium/solute transporter
exbB
BB3591	OMP
BB0187	OMP
BB1485	Aa transport
BB4309	transport permease
BB1196	conserved
bupI
BB1566	carrier protein
BB0278	ferrodoxin reductase
List of genes up-regulated 5 fold or more (with significant p-value) in both the WT and the mutant in response to blood (199)
BB2950
BB3080
BB3081
BB3082
BB4178
BB1288
BB1170
BB4412
BB4413
BB4411
BB1291
BB1289
BB0447
BB2318
brkA
BB1292
vag8
BB1290
bscS
BB4414
bscP
bscQ
sphB1
BB1993
BB4227
BB3083
bscO
BB2319
BB1995
BB4416
BB1861
BB0452
bscW
BB2245
BB4415
bfrD
tcfA
BB0218
brpL
BB4182
bscU
BB1794
BB1994
bscT
cyaD
BB0469
BB1724
cyaB
BB1793
BB2943
BB0098
BB3110
bapB
BB2270
BB4418
BB1608
hemC
BB3111
fecR
BB1795
fecI
brfB
cyaE
bscR
bscC
fhaS
bscE
dnt
bapC
BB1640
bscI
dsbG
bscF
BB1723
argH_2
BB0446
BB1169
cyaX
BB1641
bfrH
bscL
BB1639
BB4490
bscK
BB1722
maiA_1
BB4419
bcr4
BB0280
bscJ
BB1796
bscN
bscD
bopD
BB3732
BB0271
bopB
BB2794
BB1862
BB4186
fhaL
BB1195
BB3242
BB3241
BB1618
BB0219
BB1790
bcrH1
fadD
hurR
BB4024
BB1791
bfrA
bopN
BB3358
BB1788
amtB
BB1890
bhuR
BB2942
BB1721
BB3955
BB3424
BB2949
BB1615
BB1889
BB3790
BB4491
BB0853
BB4025
BB4228
BB1176
BB1177
ompQ
BB1280
BB1175
BB1792
bcrD
bsp22
alr
BB1506
BB5011
BB3730
bcrH2
BB4026
BB3084
BB3683
prpB
prn
BB0329
BB2657
BB1567
BB1505
BB0453
BB2658
BB3119
BB1643
hurI
BB1503
cyaC
BB5010
BB3789
BB1607
BB1488
BB4181
BB1507
BB1145
BB1797
BB0458
smoM
BB1642
BB2705
BB1324
exbD
BB1787
BB1645
BB0459
BB1423
BB3604
BB1422
BB2138
BB1613
BB4967
BB1614
apbE
BB3788
BB4027
BB4269
BB3350
BB3605
BB3592
BB1504
BB0442
BB1173
cysG
BB1143
BB2941
BB1508
BB1174
List of genes up-regulated 5 fold or more (with significant p-value) in the mutant but not in the WT in response to blood (40)
cyaA
BB4296	transporter
BB3283	oxidoreductase
fimN
BB0255	tautomerase
BB3359	malonyl-coA synthetase
BB1152	oxidoreductase
BB3733	ABC transporter
BB3360
BB1451	ABC transporter
BB1605	hypothetical
BB1168	AsnC family
livF_3
BB3954	transport protein
BB1147
BB1941	Putative exported protein
BB1487	transport protein
livG_3
BB1606	oxidoreductase
metE
BB1568
BB0256
fdsG
BB5009
BB1172
BB4445	transporter
BB0388	exported protein
BB3361	malonyl-coA synthetase
BB3872	methylaspartate
BB1516	transport protein
BB0895	oxygenase
BB1178
BB2137	OMP
BB1513	short chain dehydrogenase
BB2822
BB4925
BB3281	exported protein
BB4718
BB4730	peptidase
BB1997	malate dehydrogenase

## Sheet: Fig 1D down-reg
List of genes down-regulated 5 fold or more (with significant p-value) in the WT but not the mutant in response to blood (16)
BB1962
BB1187
ccmC
BB2501
cysI
BB4998
BB4996
BB2503
BB2497
mgtA
BB4997
BB0396
hemN
cysN
ggt_1
BB0979
List of genes down-regulated 5 fold or more (with significant p-value) in both the WT and the mutant in response to blood (144)
BB2168
rpoN_2
ccmE
cheB
BB0981
ttrC
BB4843
BB2876
fliI
ccmA
BB2879
tsr_2
fliK
paaC
BB1314
katA
BB3854
BB0975
napA
BB2806
BB1315
napC
fliT
paaK
BB2590
paaE
ccmB
cheR
fliN
napD
fliM
ccmH
cheY_1
napB
cycH
paaD
ccmF
cheA
gdhA_1
fhp
flgJ
cheZ
BB1784
BB3027
BB4523
motA
BB4260
flgK
cheW
paaI
flgL
BB3430
BB2498
ccmG
cheY_2
fliG
astE
BB3331
BB3855
BB1963
paaG_2
fliF
motB
BB0985
BB4537
BB2502
ttrA
fliD
flhA
BB2499
BB0377
tsr_1
fliL
flhB
BB2917
BB0976
BB3329
sbp
flgH
BB1971
BB0376
flgF
flgI
flgE
cysD
flgG
BB0980
BB3856
fliH
BB3030
BB3326
BB3028
BB3323
BB2667
BB3328
BB4842
fliA
BB3325
BB3324
flgD
BB0395
BB0353
cysH
BB0977
BB3327
BB3029
fliE
lldD_2
cysA
flgC
flgB
cysW
BB0352
cysU
List of genes down-regulated 5 fold or more (with significant p-value) in the mutant but not in the WT in response to blood (18)
BB2875
tar_1
cydB
BB2140
flaA
BB1369
BB2893
ackA
paaB
BB2141
fliJ
cydA
BB4375
flhF
BB2592
BB0512
fliS
fliO
