# Supplementary material for: Enhancement of immune response against Bordetella spp. by disrupting immunomodulation
Source: Sci Rep. 2019 Dec 30;9:20261. doi: 10.1038/s41598-019-56652-z (PMC6937331; doi:10.1038/s41598-019-56652-z)
Supplement: Supplementary file 3 — Supplementary Information 3 [file 41598_2019_56652_MOESM3_ESM.xlsx]

## Sheet: Uninfected vs. RB50 15min
Feature ID	EDGE test: Uninfected vs RB50 15 min, tagwise dispersions - P-value	EDGE test: Uninfected vs RB50 15 min, tagwise dispersions - Fold change	EDGE test: Uninfected vs RB50 15 min, tagwise dispersions - Weighted difference	EDGE test: Uninfected vs RB50 15 min, tagwise dispersions - Bonferroni	EDGE test: Uninfected vs RB50 15 min, tagwise dispersions - FDR p-value correction
0610009B22Rik	0.526481	-1.5644	-1.17066e-05	1	1
0610009L18Rik	1	1.10991	3.18352e-07	1	1
0610009O20Rik	0.811828	-1.53124	-5.15769e-06	1	1
0610010F05Rik	1	-1.17141	-4.61679e-07	1	1
0610010K14Rik	0.872408	1.13433	6.28456e-06	1	1
0610012G03Rik	0.453679	-1.17439	-2.33295e-05	1	1
0610030E20Rik	0.502609	-1.29923	-1.28612e-05	1	1
0610037L13Rik	1	1.10597	1.62632e-06	1	1
0610040J01Rik	1	-1.01598	-1.41751e-08	1	1
1110002E22Rik	1	1	0	1	1
1110003F10Rik	1	1	0	1	1
1110004E09Rik	1	-1.00125	-1.63611e-08	1	1
1110004F10Rik	1	1.11341	1.38318e-06	1	1
1110008F13Rik	0.495364	-1.26469	-1.62258e-05	1	1
1110008L16Rik	1	-1.11796	-2.34301e-07	1	1
1110008P14Rik	0.975583	1.15068	3.93165e-06	1	1
1110012L19Rik	1	-1.22556	-2.59415e-06	1	1
1110017D15Rik	1	1.044	3.82868e-08	1	1
1110025L11Rik	1	1	0	1	1
1110025M09Rik	1	-1.30312	-1.20259e-06	1	1
1110032A03Rik	1	-1.05971	-2.97188e-07	1	1
1110032F04Rik	1	1	0	1	1
1110034G24Rik	1	-1.26975	-3.14274e-07	1	1
1110038F14Rik	0.89799	-1.12981	-4.83499e-06	1	1
1110051M20Rik	1	1.04501	5.44233e-08	1	1
1110057P08Rik	1	1	0	1	1
1110059E24Rik	1	-1.06649	-1.46505e-07	1	1
1110059G10Rik	1	-1.07207	-9.15601e-07	1	1
1110060G06Rik	1	1	0	1	1
1110065P20Rik	0.960969	-1.06215	-2.65075e-06	1	1
1190002N15Rik	1	-1.34502	-2.22783e-06	1	1
1190005I06Rik	1	1	0	1	1
1190007I07Rik	1	-1.22101	-1.29421e-06	1	1
1300017J02Rik	1	-1.02355	-2.10275e-08	1	1
1500005C15Rik	1	1	0	1	1
1500009C09Rik	1	1	0	1	1
1500009L16Rik	1	1	0	1	1
1500011B03Rik	0.811828	-1.60477	-5.7262e-06	1	1
1500011K16Rik	0.825359	-1.08075	-8.11254e-06	1	1
1500015O10Rik	1	1.01308	1.24429e-08	1	1
1500026H17Rik	1	1	0	1	1
1520401A03Rik	1	1	0	1	1
1600002K03Rik	1	1.17123	2.00347e-06	1	1
1600012H06Rik	0.975582	1.09541	2.41899e-06	1	1
1600014C10Rik	0.579637	-1.81444	-6.05965e-06	1	1
1600014C23Rik	1	1.0253	3.03479e-08	1	1
1600015I10Rik	1	1	0	1	1
1600017P15Rik	1	1	0	1	1
1600023N17Rik	1	-1.4558	-5.8331e-07	1	1
1700001C02Rik	1	1	0	1	1
1700001C19Rik	1	-1.01629	-1.44126e-08	1	1
1700001F09Rik	1	1	0	1	1
1700001G17Rik	1	1.40327	4.9741e-07	1	1
1700001J03Rik	1	1	0	1	1
1700001K19Rik	1	1.15194	1.55853e-07	1	1
1700001L19Rik	1	1.02411	2.0981e-08	1	1
1700001O22Rik	1	-1.04173	-3.63139e-08	1	1
1700001P01Rik	1	1.25482	3.38337e-07	1	1
1700003E16Rik	1	-1.37942	-4.22383e-07	1	1
1700003F12Rik	1	-1.02005	-7.57443e-08	1	1
1700003H04Rik	1	1	0	1	1
1700006A11Rik	1	1	0	1	1
1700006E09Rik	1	1	0	1	1
1700006P03Rik	1	1	0	1	1
1700007G11Rik	1	1.04058	3.66622e-08	1	1
1700007K09Rik	1	1	0	1	1
1700007K13Rik	1	1	0	1	1
1700008A23Rik	1	1	0	1	1
1700008H02Rik	1	1	0	1	1
1700008O03Rik	1	-1.04279	-4.11408e-08	1	1
1700008P02Rik	1	1	0	1	1
1700009N14Rik	1	1	0	1	1
1700010B08Rik	1	1	0	1	1
1700010I14Rik	1	-1.09323	-1.16288e-07	1	1
1700011H14Rik	1	1	0	1	1
1700011I03Rik	1	1.03444	3.15418e-08	1	1
1700011L22Rik	1	1.76002	1.85141e-06	1	1
1700011M02Rik	1	1	0	1	1
1700012A03Rik	1	1	0	1	1
1700012B07Rik	1	1	0	1	1
1700012B09Rik	1	1.03281	2.85534e-08	1	1
1700012J22Rik	1	1	0	1	1
1700012P22Rik	1	1	0	1	1
1700013A02Rik	1	1	0	1	1
1700013D24Rik	1	1	0	1	1
1700013F07Rik	1	1	0	1	1
1700013G24Rik	1	1	0	1	1
1700013H16Rik	1	1.00672	5.99332e-09	1	1
1700014D04Rik	1	1.02538	2.49902e-08	1	1
1700015F17Rik	1	1	0	1	1
1700015G11Rik	1	1	0	1	1
1700016A09Rik	1	1.64944	5.65132e-07	1	1
1700016B15Rik	1	1	0	1	1
1700016C15Rik	1	-1.02911	-2.75171e-08	1	1
1700016D06Rik	0.267058	1.50514	2.1005e-05	1	1
1700016D08Rik	1	2.10143	9.58453e-07	1	1
1700016G14Rik	1	-2.11181	-1.22409e-06	1	1
1700016H13Rik	1	1	0	1	1
1700016J18Rik	1	-1.68359	-5.94857e-07	1	1
1700016K19Rik	1	1	0	1	1
1700017B05Rik	0.0368673	-1.94133	-4.0572e-05	1	1
1700017D01Rik	1	1.18501	3.86561e-06	1	1
1700017N19Rik	1	1	0	1	1
1700018A14Rik	1	1	0	1	1
1700018B08Rik	1	1	0	1	1
1700018F24Rik	1	1	0	1	1
1700018G05Rik	1	1	0	1	1
1700019A02Rik	1	1	0	1	1
1700019A23Rik	1	1	0	1	1
1700019D03Rik	1	1.00138	1.2053e-09	1	1
1700019N19Rik	1	1	0	1	1
1700020A23Rik	1	-1.4548	-3.95759e-07	1	1
1700020D05Rik	1	1	0	1	1
1700020G03Rik	1	1	0	1	1
1700020L24Rik	1	-1.135	-1.48767e-07	1	1
1700020N01Rik	1	1.03008	2.61746e-08	1	1
1700020N15Rik	1	1	0	1	1
1700021F05Rik	1	-1.38858	-2.15166e-06	1	1
1700021F07Rik	1	1	0	1	1
1700022H01Rik	1	-1.08321	-8.58693e-08	1	1
1700022H16Rik	1	1	0	1	1
1700022I11Rik	1	1.05367	8.00808e-07	1	1
1700023F06Rik	1	-1.0423	-3.68112e-08	1	1
1700024B05Rik	1	1	0	1	1
1700024G13Rik	1	1	0	1	1
1700024P04Rik	1	1	0	1	1
1700025A08Rik	1	1	0	1	1
1700025B11Rik	1	1	0	1	1
1700025C18Rik	1	1	0	1	1
1700025F22Rik	1	1	0	1	1
1700025G04Rik	1	1.02904	4.94e-08	1	1
1700026N04Rik	1	-1.63284	-5.50693e-07	1	1
1700027I24Rik	1	-1.00253	-2.30329e-09	1	1
1700027J19Rik	1	-1.05719	-4.97669e-08	1	1
1700028J19Rik	1	1.19588	3.82584e-07	1	1
1700028K03Rik	1	1.04816	4.19046e-08	1	1
1700028P14Rik	1	1.14739	2.16033e-07	1	1
1700029B24Rik	1	1	0	1	1
1700029F12Rik	1	1	0	1	1
1700029H14Rik	1	1	0	1	1
1700029I15Rik	1	1.13316	2.59288e-07	1	1
1700029J07Rik	1	-1.01664	-1.62908e-08	1	1
1700029P11Rik	1	1	0	1	1
1700030I03Rik	1	1	0	1	1
1700030J22Rik	1	1.65691	9.7843e-07	1	1
1700030K09Rik	1	-1.5735	-2.16635e-06	1	1
1700030M09Rik	1	1	0	1	1
1700030N18Rik	1	1	0	1	1
1700031F05Rik	1	1	0	1	1
1700031M16Rik	1	1	0	1	1
1700034E13Rik	1	1	0	1	1
1700034I23Rik	1	1	0	1	1
1700034J04Rik	1	1	0	1	1
1700034J05Rik	1	1	0	1	1
1700037C18Rik	0.617272	-1.27664	-7.50921e-06	1	1
1700037H04Rik	1	-1.06198	-7.74238e-07	1	1
1700039I01Rik	1	1	0	1	1
1700039M10Rik	1	1	0	1	1
1700040F15Rik	1	1	0	1	1
1700040K01Rik	1	1	0	1	1
1700042G07Rik	1	1	0	1	1
1700045I11Rik	1	1	0	1	1
1700047I17Rik1	0.592679	1.62878	7.40629e-06	1	1
1700047I17Rik2	1	1	0	1	1
1700047N06Rik	1	1	0	1	1
1700047O18Rik	1	1	0	1	1
1700049E17Rik1	1	1	0	1	1
1700049E17Rik2	1	1	0	1	1
1700051K13Rik	1	1	0	1	1
1700051O22Rik	0.8	-3.32673	-2.0247e-06	1	1
1700054O19Rik	1	1	0	1	1
1700056E22Rik	1	2.17152	1.01945e-06	1	1
1700057G04Rik	1	1.18949	1.81001e-07	1	1
1700061G19Rik	1	-1.04641	-9.29087e-08	1	1
1700063I16Rik	1	1	0	1	1
1700064H15Rik	1	-1.02027	-1.76373e-08	1	1
1700066B19Rik	1	-1.00704	-6.33832e-09	1	1
1700066M21Rik	0.634881	-1.67544	-4.0483e-06	1	1
1700067K01Rik	1	-1.66005	-8.362e-07	1	1
1700067P10Rik	1	1	0	1	1
1700069L16Rik	1	1	0	1	1
1700074A21Rik	1	1	0	1	1
1700074P13Rik	1	1	0	1	1
1700080E11Rik	1	1	0	1	1
1700080O16Rik	1	1	0	1	1
1700081N11Rik	1	-1.05527	-1.11847e-07	1	1
1700084M14Rik	1	1	0	1	1
1700086D15Rik	1	1	0	1	1
1700088E04Rik	0.00312776	4.72357	3.77586e-05	1	0.226162
1700092E16Rik	1	1	0	1	1
1700092M07Rik	1	1	0	1	1
1700093K21Rik	1	1	0	1	1
1700097M23Rik	1	1	0	1	1
1700102F20Rik	1	1	0	1	1
1700102P08Rik	1	-1.01974	-1.7948e-08	1	1
1700109H08Rik	1	1.22075	1.15322e-06	1	1
1700112L15Rik	1	1	0	1	1
1700113B19Rik	1	1	0	1	1
1700113H08Rik	1	-1.00707	-6.15387e-09	1	1
1700120B22Rik	1	-1.12484	-1.01619e-06	1	1
1700122O11Rik	1	1	0	1	1
1700123K08Rik	1	1	0	1	1
1700123L14Rik	1	1	0	1	1
1700123O20Rik	1	-1.072	-2.69946e-06	1	1
1700125H20Rik	1	1	0	1	1
1700129C05Rik	1	1	0	1	1
1810009A15Rik	0.284883	-1.35042	-2.65058e-05	1	1
1810009J06Rik	1	1	0	1	1
1810010D01Rik	1	1	0	1	1
1810010H24Rik	1	-1.01622	-1.8534e-08	1	1
1810011H11Rik	1	-1.57101	-1.58412e-06	1	1
1810013L24Rik	0.139398	2.14139	1.8912e-05	1	1
1810017P11Rik	1	1	0	1	1
1810022K09Rik	0.839809	1.53894	4.47344e-06	1	1
1810024B03Rik	1	-1.34855	-4.31481e-07	1	1
1810030O07Rik	1	-1.03306	-4.80731e-07	1	1
1810032O08Rik	0.706086	1.43266	6.72355e-06	1	1
1810037I17Rik	0.650672	1.14676	1.36472e-05	1	1
1810041L15Rik	1	1	0	1	1
1810043G02Rik	1	-1.5662	-2.78479e-06	1	1
1810046K07Rik	1	1	0	1	1
1810049J17Rik	0.319915	1.24256	3.2638e-05	1	1
1810055G02Rik	0.876412	1.21459	3.31366e-06	1	1
1810062G17Rik	1	-1.1363	-1.76608e-07	1	1
1810065E05Rik	1	1	0	1	1
2010003K11Rik	1	1	0	1	1
2010005H15Rik	1	1	0	1	1
2010008C14Rik	0.00385579	-4.93081	-3.23338e-05	1	0.271949
2010106E10Rik	1	1	0	1	1
2010107E04Rik	0.409504	1.35692	1.36283e-05	1	1
2010109A12Rik	1	1.10988	1.01206e-07	1	1
2010109I03Rik	1	1	0	1	1
2010109P13Rik	1	1	0	1	1
2010111I01Rik	1	1.04245	5.20146e-08	1	1
2010300C02Rik	1	1.01352	1.19373e-08	1	1
2010315B03Rik	1	-1.64174	-2.1361e-06	1	1
2200002A13Rik	1	1	0	1	1
2200002D01Rik	0.704	-2.10245	-4.0918e-06	1	1
2200002J24Rik	1	-1.99165	-1.08003e-06	1	1
2200007N16Rik	1	1	0	1	1
2210010C04Rik	1	1	0	1	1
2210011C24Rik	1	1	0	1	1
2210016F16Rik	0.412168	-1.36858	-1.51331e-05	1	1
2210016L21Rik	1	-1.05196	-9.92701e-07	1	1
2210017I01Rik	1	1	0	1	1
2210406H18Rik	0.0559879	11.9312	1.61901e-05	1	1
2210407C18Rik	1	1	0	1	1
2210408I21Rik	1	-1.01802	-1.70454e-08	1	1
2210412B16Rik	1	-1.74521	-6.48473e-07	1	1
2210418O10Rik	1	-1.19654	-1.37589e-06	1	1
2300002M23Rik	1	1	0	1	1
2300003K06Rik	1	1	0	1	1
2300009A05Rik	1	1.07555	1.18248e-06	1	1
2310001K20Rik	1	1	0	1	1
2310002L09Rik	1	-1.13867	-1.20666e-07	1	1
2310003L06Rik	1	1	0	1	1
2310007B03Rik	1	1	0	1	1
2310009B15Rik	1	-1.14275	-1.09089e-06	1	1
2310010J17Rik	1	2.76308	2.78962e-06	1	1
2310011J03Rik	0.563115	-1.14422	-1.75906e-05	1	1
2310014F06Rik	1	1	0	1	1
2310022A10Rik	0.876358	1.3018	4.40427e-06	1	1
2310022B05Rik	1	-1.11131	-4.09298e-07	1	1
2310030G06Rik	1	1.05921	5.15207e-08	1	1
2310033P09Rik	0.535502	-1.29491	-1.19938e-05	1	1
2310034C09Rik	1	1	0	1	1
2310034G01Rik	1	1	0	1	1
2310035C23Rik	1	-1.16261	-5.11641e-07	1	1
2310039H08Rik	0.967965	-1.01618	-1.04999e-06	1	1
2310043P16Rik	1	1.5333	5.61348e-07	1	1
2310046K23Rik	1	1	0	1	1
2310050C09Rik	1	1	0	1	1
2310057J18Rik	1	1	0	1	1
2310057M21Rik	1	-1.05017	-2.2265e-07	1	1
2310057N15Rik	1	1	0	1	1
2310061I04Rik	0.30044	-1.85363	-1.27516e-05	1	1
2310061N02Rik	1	1	0	1	1
2310079G19Rik	1	1	0	1	1
2410002F23Rik	0.98749	1.02641	2.7016e-06	1	1
2410004B18Rik	1	-1.03148	-4.67947e-07	1	1
2410004P03Rik	1	1.0964	8.38889e-08	1	1
2410015M20Rik	0.435978	1.19561	2.31542e-05	1	1
2410022M11Rik	1	-2.19381	-3.06237e-06	1	1
2410089E03Rik	1	-1.12977	-2.33118e-07	1	1
2410131K14Rik	1	-1.2141	-1.45959e-06	1	1
2410137M14Rik	1	1	0	1	1
2410141K09Rik	1	1	0	1	1
2510002D24Rik	1	-1.24786	-4.55964e-06	1	1
2510009E07Rik	1	-1.07002	-1.48949e-06	1	1
2510016D11Rik	0.000382723	-3.30796	-6.1629e-05	1	0.0355382
2510039O18Rik	0.640398	-1.12565	-1.46219e-05	1	1
2610001A08Rik	1	1	0	1	1
2610001J05Rik	0.214137	-1.31404	-3.43657e-05	1	1
2610002M06Rik	1	-1.01958	-8.19532e-08	1	1
2610008E11Rik	1	-1.75684	-9.48287e-07	1	1
2610011E03Rik	1	1	0	1	1
2610012C04Rik	1	1	0	1	1
2610017A05Rik	0.8	-1.4849	-9.55638e-07	1	1
2610021A01Rik	1	-1.60255	-1.76673e-06	1	1
2610028D06Rik	1	1	0	1	1
2610028H24Rik	1	-1.02996	-2.69467e-08	1	1
2610034O05Rik	1	1	0	1	1
2610042L04Rik	1	1	0	1	1
2610044O15Rik8	0.8	-1.48592	-9.88742e-07	1	1
2610105M22Rik	1	1	0	1	1
2610300A13Rik	1	1	0	1	1
2610301B20Rik	1	-1.57426	-2.22683e-06	1	1
2610306M01Rik	0.533137	-1.88206	-8.29551e-06	1	1
2610306O10Rik	1	1	0	1	1
2610318N02Rik	0.634881	-1.76384	-4.97256e-06	1	1
2610507B11Rik	0.395409	-1.2868	-2.2706e-05	1	1
2610509F24Rik	1	1	0	1	1
2610524H06Rik	0.751399	-1.26305	-7.35933e-06	1	1
2610528A11Rik	1	-1.12475	-1.99454e-07	1	1
2610528J11Rik	1	1	0	1	1
2700029L08Rik	1	1.37016	3.22106e-07	1	1
2700049A03Rik	1	-1.25872	-3.53945e-07	1	1
2700062C07Rik	1	-1.08387	-4.82101e-07	1	1
2700078F05Rik	1	1	0	1	1
2700080J24Rik	1	1	0	1	1
2700081O15Rik	1	-1.06285	-3.92656e-07	1	1
2700097O09Rik	1	-1.27228	-9.22163e-07	1	1
2810004N23Rik	0.91136	-1.34761	-2.85572e-06	1	1
2810006K23Rik	1	-1.57967	-2.60919e-06	1	1
2810013P06Rik	0.634881	-1.66185	-4.37168e-06	1	1
2810021J22Rik	1	-1.2805	-6.2444e-07	1	1
2810029C07Rik	1	1.79283	9.47171e-07	1	1
2810030D12Rik	1	1.05795	5.04233e-08	1	1
2810403A07Rik	0.657818	1.41238	8.01718e-06	1	1
2810405F15Rik	1	1	0	1	1
2810408A11Rik	1	1.23412	2.26519e-07	1	1
2810428J06Rik	1	1.88537	9.92733e-07	1	1
2810459M11Rik	1	1.0494	4.29879e-08	1	1
2810474O19Rik	0.657818	1.40095	7.4459e-06	1	1
2900002M20Rik	1	1	0	1	1
2900011O08Rik	1	1.0027	2.67932e-09	1	1
2900018N21Rik	1	1	0	1	1
2900022M07Rik	1	1	0	1	1
2900024D18Rik	1	1	0	1	1
2900026A02Rik	1	-1.34504	-7.27199e-07	1	1
2900027M19Rik	1	1	0	1	1
2900035J10Rik	1	1	0	1	1
2900037B21Rik	1	2.20275	1.04662e-06	1	1
2900042G08Rik	1	1	0	1	1
2900055J20Rik	1	1	0	1	1
2900060N12Rik	1	1	0	1	1
2900064F13Rik	1	1	0	1	1
2900064K03Rik	1	1	0	1	1
2900069G24Rik	1	1	0	1	1
2900076G11Rik	1	1	0	1	1
2900078I11Rik	1	-1.00101	-1.23016e-09	1	1
2900092C05Rik	1	1	0	1	1
2900092N22Rik	1	1	0	1	1
2900092O11Rik	1	1	0	1	1
3100002H09Rik	1	1	0	1	1
3110001I22Rik	1	1.16789	1.46095e-07	1	1
3110002H16Rik	0.9504	1.14874	9.36491e-07	1	1
3110009E18Rik	1	1.2736	2.84944e-07	1	1
3110018I06Rik	1	1	0	1	1
3110021N24Rik	1	1	0	1	1
3110031N09Rik	1	1	0	1	1
3110035E14Rik	1	-1.87093	-2.52959e-06	1	1
3110040M04Rik	1	1	0	1	1
3110040N11Rik	1	-1.39467	-2.28294e-06	1	1
3110043J17Rik	1	1	0	1	1
3110043O21Rik	0.00312766	4.30796	3.68559e-05	1	0.226162
3110062G12Rik	1	1	0	1	1
3110062M04Rik	0.579585	-1.80061	-5.88373e-06	1	1
3110070M22Rik	1	-1.11614	-6.49256e-07	1	1
3110079O15Rik	1	1	0	1	1
3110080E11Rik	1	1	0	1	1
3110080O07Rik	1	1	0	1	1
3110082I17Rik	1	-1.39265	-1.61993e-06	1	1
3110082J24Rik	1	1	0	1	1
3110083C13Rik	0.8	-2.32537	-2.63421e-06	1	1
3300002I08Rik	1	-1.21758	-3.2476e-07	1	1
3425401B19Rik	1	1.06456	5.61818e-08	1	1
3632451O06Rik	1	1	0	1	1
3732407C23Rik	1	1	0	1	1
3830403N18Rik	1	-1.05836	-7.12895e-08	1	1
3830406C13Rik	1	-1.03674	-2.74613e-07	1	1
3830417A13Rik	1	1	0	1	1
3830422I06Rik	1	1	0	1	1
4430402I18Rik	1	-1.03569	-3.18161e-08	1	1
4631422I05Rik	1	1	0	1	1
4632418H02Rik	1	1	0	1	1
4632427E13Rik	1	1.72781	2.49303e-06	1	1
4632432E15Rik	1	1	0	1	1
4633401B06Rik	1	1	0	1	1
4732416N19Rik	1	1.02314	7.71187e-08	1	1
4833404L02Rik	1	1	0	1	1
4833412K13Rik	1	1	0	1	1
4833420G17Rik	1	-1.26486	-1.81431e-06	1	1
4833421G17Rik	1	1	0	1	1
4833421K07Rik	1	1	0	1	1
4833423E24Rik	1	1	0	1	1
4833427G06Rik	1	1	0	1	1
4833439L19Rik	0.656027	1.32356	9.27568e-06	1	1
4921501E09Rik	1	1	0	1	1
4921504E06Rik	1	-1.00447	-3.88612e-09	1	1
4921507G05Rik	1	1.14601	1.27057e-07	1	1
4921507P07Rik	1	-1.09221	-8.18718e-08	1	1
4921508M14Rik	1	1	0	1	1
4921509C19Rik	1	1	0	1	1
4921511C20Rik	1	1	0	1	1
4921511E07Rik	1	1	0	1	1
4921511M17Rik	1	1	0	1	1
4921513H07Rik	1	1	0	1	1
4921517D22Rik	1	1	0	1	1
4921524J17Rik	0.8	-1.82553	-1.43316e-06	1	1
4921524L21Rik	1	1	0	1	1
4921527H02Rik_1	1	1	0	1	1
4921527H02Rik_2	1	1	0	1	1
4921530L21Rik	1	1	0	1	1
4921534A09Rik	1	-1.62353	-5.42589e-07	1	1
4921536K21Rik	1	-1.11344	-1.92153e-07	1	1
4921539E11Rik	1	1	0	1	1
4922502D21Rik	1	1	0	1	1
4930402F06Rik	1	1	0	1	1
4930402H05Rik	1	1	0	1	1
4930402H24Rik	1	-1.03769	-1.19038e-07	1	1
4930402K13Rik	1	1	0	1	1
4930404H24Rik	1	1	0	1	1
4930404N11Rik	5.73978e-05	-2.19726	-0.000111026	1	0.00604762
4930405G09Rik	1	1	0	1	1
4930405N21Rik	1	-1.30926	-2.69116e-07	1	1
4930407I10Rik	1	1	0	1	1
4930412F12Rik	1	1	0	1	1
4930412O13Rik	1	-1.51512	-6.07388e-07	1	1
4930413G21Rik	1	1	0	1	1
4930415L06Rik	1	1	0	1	1
4930415O20Rik	1	1	0	1	1
4930420N18Rik	1	1	0	1	1
4930421C12Rik	1	1	0	1	1
4930423C22Rik	1	1	0	1	1
4930423D22Rik	1	1.56607	4.9259e-07	1	1
4930425K24Rik	1	1	0	1	1
4930426L09Rik	1	-1.67099	-9.08305e-07	1	1
4930430A15Rik	1	-1.00212	-2.34639e-09	1	1
4930430F08Rik	1	-1.18328	-8.26517e-07	1	1
4930432K21Rik	1	-1.42932	-1.18884e-06	1	1
4930432M17Rik	1	1	0	1	1
4930433I11Rik	1	1	0	1	1
4930434F21Rik	1	-1.00715	-6.22186e-09	1	1
4930435E12Rik	1	1	0	1	1
4930435N07Rik	1	1	0	1	1
4930438A08Rik	1	1.41679	3.62689e-07	1	1
4930442H23Rik	1	1	0	1	1
4930442P19Rik	1	1	0	1	1
4930443G03Rik	1	1	0	1	1
4930444G20Rik	1	-1.20931	-1.82143e-07	1	1
4930444K16Rik	1	1	0	1	1
4930444P10Rik	1	1	0	1	1
4930447A16Rik	1	1	0	1	1
4930447C04Rik	1	-1.00682	-5.93202e-09	1	1
4930447C11Rik	1	1	0	1	1
4930447F04Rik	1	1	0	1	1
4930449I04Rik	1	1	0	1	1
4930449I24Rik	1	1	0	1	1
4930451I11Rik	1	1	0	1	1
4930452B06Rik	1	1.00231	2.0076e-09	1	1
4930453N24Rik	1	-1.05777	-4.76267e-07	1	1
4930455H04Rik	1	1	0	1	1
4930456G14Rik	1	1	0	1	1
4930466K18Rik	1	-1.40962	-3.56445e-07	1	1
4930467E23Rik	1	1	0	1	1
4930469K13Rik	1	1.06609	6.56403e-08	1	1
4930470B04Rik	1	1	0	1	1
4930470G03Rik	0.568008	-1.39346	-7.96318e-06	1	1
4930470P17Rik	1	1	0	1	1
4930474B08Rik	1	1	0	1	1
4930474N05Rik	1	1	0	1	1
4930477O15Rik	1	1.43522	3.7872e-07	1	1
4930478M09Rik	1	1	0	1	1
4930480C01Rik	1	1	0	1	1
4930480E11Rik	1	1	0	1	1
4930480K02Rik	1	1	0	1	1
4930486L24Rik	1	1.00732	6.71165e-09	1	1
4930486N12Rik	1	1	0	1	1
4930502C17Rik	1	1	0	1	1
4930502E18Rik	1	1	0	1	1
4930503B20Rik	1	1.59653	5.19096e-07	1	1
4930503E14Rik	1	1	0	1	1
4930503L19Rik	1	1.17549	1.35177e-06	1	1
4930504O13Rik	1	1	0	1	1
4930505A04Rik	1	1	0	1	1
4930507D05Rik	1	-1.08997	-1.90898e-07	1	1
4930512M02Rik	1	-1.01053	-9.16634e-09	1	1
4930513N20Rik	1	1	0	1	1
4930513O06Rik	1	1	0	1	1
4930516K23Rik	1	1	0	1	1
4930517G19Rik	1	1	0	1	1
4930517J16Rik	1	1	0	1	1
4930518I15Rik	1	-1.33375	-1.10272e-06	1	1
4930519E07Rik	1	1	0	1	1
4930519G04Rik	1	1	0	1	1
4930519K11Rik	1	1	0	1	1
4930519P11Rik	1	-1.74075	-6.4459e-07	1	1
4930522H14Rik	1	1	0	1	1
4930522L14Rik	1	-1.61863	-8.2482e-07	1	1
4930523C07Rik	1	1.01514	1.31712e-08	1	1
4930524B15Rik	1	1	0	1	1
4930524J08Rik	0.839809	1.34485	3.17677e-06	1	1
4930524N10Rik	1	1	0	1	1
4930526M16Rik	1	1	0	1	1
4930528J11Rik	1	1	0	1	1
4930533L02Rik	1	1	0	1	1
4930535I16Rik	0.347343	-2.57847	-1.10581e-05	1	1
4930539E08Rik	1	1	0	1	1
4930540E01Rik	1	1	0	1	1
4930543I11Rik	1	1	0	1	1
4930544D05Rik	1	1	0	1	1
4930544G11Rik	1	1	0	1	1
4930544L04Rik	1	1	0	1	1
4930546C10Rik	1	1	0	1	1
4930547M16Rik	1	-1.07186	-1.05811e-07	1	1
4930548H24Rik	1	-1.20673	-2.1554e-07	1	1
4930550C14Rik	1	-1.01268	-1.10337e-08	1	1
4930550L24Rik	1	1.12364	1.07589e-07	1	1
4930553I04Rik	1	1	0	1	1
4930553I21Rik	1	1	0	1	1
4930553J12Rik	1	1	0	1	1
4930553M12Rik	1	1	0	1	1
4930554G22Rik	1	1	0	1	1
4930555G01Rik	1	1	0	1	1
4930556H04Rik	1	-2.17161	-1.01952e-06	1	1
4930556J24Rik	1	1.0095	8.93889e-09	1	1
4930557B06Rik	1	1	0	1	1
4930558C23Rik	1	-1.02559	-7.26875e-08	1	1
4930558K02Rik	1	-1.00525	-4.63353e-09	1	1
4930560O18Rik	1	-2.97306	-1.71694e-06	1	1
4930562C15Rik	1	-1.08165	-7.83541e-08	1	1
4930563D23Rik	1	1	0	1	1
4930563M21Rik	1	1.01602	1.41637e-08	1	1
4930564D02Rik	1	-1.03611	-3.42713e-08	1	1
4930566N20Rik	1	1	0	1	1
4930567H17Rik	1	1	0	1	1
4930568D16Rik	1	1	0	1	1
4930569F06Rik	1	1	0	1	1
4930572O03Rik	1	1	0	1	1
4930577N17Rik	1	-1.01706	-1.80573e-07	1	1
4930578C19Rik	1	1	0	1	1
4930578G10Rik	1	1.00732	6.37214e-09	1	1
4930578I06Rik	1	1	0	1	1
4930578I07Rik	1	1	0	1	1
4930579F01Rik	1	1	0	1	1
4930579G24Rik	0.194406	-1.64443	-2.17386e-05	1	1
4930583I09Rik	1	1	0	1	1
4930583K01Rik	1	1	0	1	1
4930584E12Rik	1	1	0	1	1
4930589O11Rik	1	-2.76843	-1.53887e-06	1	1
4930590H14Rik	1	1	0	1	1
4930590J08Rik	1	1.04486	3.93716e-08	1	1
4930594C11Rik	1	1.33612	1.11073e-06	1	1
4930595D18Rik	1	1.03226	2.98806e-08	1	1
4930595M18Rik	1	1	0	1	1
4930595O18Rik	1	1	0	1	1
4930596D02Rik	1	1	0	1	1
4930597L12Rik	1	1	0	1	1
4930599N24Rik	1	1	0	1	1
4931400O07Rik	1	1	0	1	1
4931406B18Rik	1	1	0	1	1
4931406C07Rik	1	-1.17598	-8.37404e-07	1	1
4931406P16Rik	1	1.10216	4.79241e-07	1	1
4931408C20Rik	1	1	0	1	1
4931409K22Rik	1	1	0	1	1
4931412I15Rik	1	1	0	1	1
4931414P19Rik	0.8	-2.51427	-2.10026e-06	1	1
4931417E11Rik	1	1	0	1	1
4931422A03Rik	1	-1.03234	-2.83288e-08	1	1
4931423N10Rik	1	1.02356	4.6024e-08	1	1
4931428F04Rik	0.9504	1.23463	1.46846e-06	1	1
4931428L18Rik	1	1	0	1	1
4931429L15Rik	1	1	0	1	1
4931440F15Rik	1	1	0	1	1
4932411N23Rik	1	1	0	1	1
4932414N04Rik	1	-1.00442	-3.84792e-09	1	1
4932415D10Rik	1	1	0	1	1
4932429P05Rik	1	1	0	1	1
4932431L22Rik	1	1	0	1	1
4932438A13Rik	1	1.13732	3.91544e-07	1	1
4932438H23Rik	1	1.10414	9.15207e-08	1	1
4932442E05Rik	1	1	0	1	1
4932443I19Rik	1	1.0539	5.11691e-08	1	1
4933400A11Rik	1	1	0	1	1
4933401J01Rik	1	1	0	1	1
4933402D24Rik	1	1.00663	6.21919e-09	1	1
4933402E13Rik	1	1	0	1	1
4933402J07Rik	1	1.02121	1.84532e-08	1	1
4933402N03Rik	1	1	0	1	1
4933402N22Rik	1	1	0	1	1
4933403L11Rik	1	1	0	1	1
4933403O08Rik	1	1	0	1	1
4933405L10Rik	1	1	0	1	1
4933405O20Rik	1	1	0	1	1
4933406L23Rik	1	1	0	1	1
4933406M09Rik	1	-1.0736	-6.40499e-08	1	1
4933407L21Rik	1	1	0	1	1
4933408B17Rik	1	-1.05764	-9.13836e-08	1	1
4933409G03Rik	1	1	0	1	1
4933411K16Rik	1	1	0	1	1
4933412E12Rik	1	-1.47317	-6.50737e-07	1	1
4933412E24Rik	1	1	0	1	1
4933412L11Rik	1	1	0	1	1
4933413G19Rik	1	-1.59007	-8.61414e-07	1	1
4933414I15Rik	1	1	0	1	1
4933415A04Rik	1	1	0	1	1
4933415F23Rik	1	1	0	1	1
4933415J04Rik	1	1	0	1	1
4933416C03Rik	1	1	0	1	1
4933417A18Rik	1	1	0	1	1
4933417C20Rik	1	-2.23159	-1.38184e-06	1	1
4933421I07Rik	1	1	0	1	1
4933423L19Rik	1	1	0	1	1
4933424G06Rik	1	1.02516	2.22368e-08	1	1
4933424N20Rik	1	1	0	1	1
4933425L06Rik	1	-1.01026	-8.92413e-09	1	1
4933425M03Rik	1	1	0	1	1
4933427D14Rik	0.8	-1.63663	-1.08413e-06	1	1
4933427I04Rik	1	1	0	1	1
4933428G20Rik	1	-1.12766	-1.11092e-07	1	1
4933428M09Rik	1	1	0	1	1
4933430H06Rik	1	1	0	1	1
4933430I17Rik	1	1.39191	4.11386e-07	1	1
4933431C10Rik	1	1	0	1	1
4933431K14Rik	0.579585	-1.70923	-5.74329e-06	1	1
4933434E20Rik	1	-1.08982	-1.56446e-06	1	1
4933436F18Rik	1	1	0	1	1
4933436I01Rik	1	1	0	1	1
4933436N17Rik	1	1	0	1	1
4933436P19Rik	1	1	0	1	1
4933437G19Rik	0.8	-2.9435	-2.27313e-06	1	1
4933439N06Rik	1	1	0	1	1
4933440N22Rik	1	1	0	1	1
5031410I06Rik	1	1	0	1	1
5031439G07Rik	0.751401	-1.16897	-4.97296e-06	1	1
5033424D13Rik	1	1	0	1	1
5033425B01Rik	1	1	0	1	1
5330406M23Rik	1	1.56789	5.90159e-07	1	1
5330409N07Rik	1	1	0	1	1
5330417C22Rik	1	1	0	1	1
5330417H12Rik	1	1	0	1	1
5330425B07Rik	1	1	0	1	1
5330431K02Rik	1	1	0	1	1
5330437M03Rik	1	1	0	1	1
5330439K02Rik	1	-1.0896	-1.18049e-07	1	1
5430400D12Rik	1	1.30143	2.62304e-07	1	1
5430401F13Rik	1	-1.00551	-4.79395e-09	1	1
5430402E10Rik	1	1	0	1	1
5430403G16Rik	1	-1.36566	-4.47475e-07	1	1
5430419D17Rik	1	1	0	1	1
5430420F09Rik	1	1	0	1	1
5430425E15Rik	1	1	0	1	1
5430427O19Rik	0.704	-2.08821	-4.57246e-06	1	1
5430430B14Rik	1	-1.58271	-6.33158e-07	1	1
5430433H01Rik	1	1	0	1	1
5430434F05Rik	1	1	0	1	1
5530400C23Rik	1	1	0	1	1
5530400K19Rik	1	1	0	1	1
5530401A14Rik	1	1	0	1	1
5730408A14Rik	1	1	0	1	1
5730409E04Rik	0.099616	-3.82583	-1.64235e-05	1	1
5730420D15Rik	1	1	0	1	1
5730455P16Rik	0.634881	-1.9128	-5.20134e-06	1	1
5730480H06Rik	1	-1.10785	-1.65058e-07	1	1
5730488B01Rik	1	1	0	1	1
5730507A11Rik	1	1	0	1	1
5730507C01Rik	1	1	0	1	1
5730522E02Rik	1	1.0015	1.30741e-09	1	1
5730559C18Rik	1	1.40504	3.52466e-07	1	1
5730585A16Rik	1	1	0	1	1
5730596B20Rik	1	1	0	1	1
5830411K02Rik	1	1	0	1	1
5830411N06Rik	1	1	0	1	1
5830415G21Rik	1	-1.86259	-7.50615e-07	1	1
5830437K03Rik	1	1	0	1	1
5830444F18Rik	1	1	0	1	1
5830462I19Rik	0.811828	-1.37032	-3.94524e-06	1	1
5830462O15Rik	1	1	0	1	1
5830473C10Rik	1	-1.05642	-5.03649e-08	1	1
5930409G06Rik	1	1	0	1	1
5930420M18Rik	1	1	0	1	1
5930422O12Rik	1	1	0	1	1
6030400A10Rik	1	1	0	1	1
6030408B16Rik	1	-1.27259	-2.37205e-07	1	1
6030419C18Rik	1	1	0	1	1
6030445D17Rik	0.8	-3.2095	-1.92268e-06	1	1
6030452D12Rik	1	1	0	1	1
6030458C11Rik	0.332479	-2.02405	-1.0663e-05	1	1
6030460B20Rik	1	1	0	1	1
6030468B19Rik	1	1.21709	2.1072e-07	1	1
6030498E09Rik	1	-1.00214	-1.86268e-09	1	1
6330409D20Rik	1	1	0	1	1
6330415B21Rik	1	1	0	1	1
6330419E04Rik	1	1	0	1	1
6330537M06Rik	1	-1.60397	-2.64891e-06	1	1
6430500D05Rik	1	1	0	1	1
6430511E19Rik	1	-1.9077	-2.68536e-06	1	1
6430531B16Rik	0.87641	1.31812	4.62921e-06	1	1
6430548M08Rik	1	-1.81737	-3.93125e-06	1	1
6430550D23Rik	0.91136	-1.31931	-2.42886e-06	1	1
6430571L13Rik	1	1.11377	1.02113e-07	1	1
6430573F11Rik	1	1	0	1	1
6430628N08Rik	1	1	0	1	1
6430710M23Rik	1	1	0	1	1
6720464F23Rik	1	1.13557	1.17971e-07	1	1
6720469O03Rik	1	1	0	1	1
6720475M21Rik	1	1	0	1	1
6720482G16Rik	1	1	0	1	1
6720489N17Rik	1	-1.01892	-1.6777e-08	1	1
6820402A03Rik	1	1	0	1	1
6820408C15Rik	1	-1.01291	-1.1235e-08	1	1
7330423F06Rik	1	1	0	1	1
7420426K07Rik	1	1	0	1	1
7420461P10Rik	1	1.07352	6.39722e-08	1	1
7530416G11Rik	1	1	0	1	1
8030411F24Rik	1	1	0	1	1
8030423J24Rik	1	1	0	1	1
8030445P17Rik	1	1	0	1	1
8030462N17Rik	1	1.15731	4.34314e-07	1	1
8030474K03Rik	1	1	0	1	1
8030487O14Rik	1	1	0	1	1
8430408G22Rik	1	1	0	1	1
8430422M14Rik	0.8	-2.29773	-1.68612e-06	1	1
9030607J07Rik	1	1	0	1	1
9030612E09Rik	1	1	0	1	1
9030624G23Rik	1	2.72722	1.70703e-06	1	1
9030624J02Rik	1	-1.03846	-1.41152e-07	1	1
9130008F23Rik	1	-1.42998	-7.98271e-07	1	1
9130011E15Rik	1	-1.12379	-1.58537e-07	1	1
9130019O22Rik	1	-1.10777	-7.92204e-07	1	1
9130023H24Rik	0.579585	-2.02397	-7.08415e-06	1	1
9130204L05Rik	1	1	0	1	1
9130213A22Rik	1	1.21383	1.86075e-07	1	1
9130214F15Rik	1	1.05081	5.41357e-08	1	1
9130230L23Rik	1	1.83316	1.07412e-06	1	1
9130401M01Rik	1	1.05528	6.33569e-07	1	1
9130409I23Rik	1	1	0	1	1
9230102O04Rik	0.8	-1.48918	-8.95317e-07	1	1
9230104L09Rik	1	-1.0359	-3.20489e-08	1	1
9230110C19Rik	1	1	0	1	1
9230110F15Rik	1	1	0	1	1
9230112D13Rik	1	-1.22203	-2.23594e-07	1	1
9230113P08Rik	1	1	0	1	1
9330121K16Rik	1	1	0	1	1
9330151L19Rik	0.533137	-1.71657	-7.51678e-06	1	1
9330159F19Rik	1	1	0	1	1
9330159N22Rik	1	1	0	1	1
9330161L09Rik	1	-1.35602	-8.5516e-07	1	1
9330162012Rik	1	1.0078	7.41132e-09	1	1
9330162G02Rik	1	1.03842	3.98748e-08	1	1
9330182L06Rik	1	-1.00172	-1.49711e-09	1	1
9330182O14Rik	1	1	0	1	1
9430007A20Rik	1	1	0	1	1
9430007M09Rik	1	1	0	1	1
9430015G10Rik	0.45769	-1.70378	-9.88293e-06	1	1
9430031K09Rik	1	1	0	1	1
9430034N14Rik	1	1	0	1	1
9430037O13Rik	1	-2.13985	-9.91884e-07	1	1
9430038I01Rik	1	1.24544	6.36547e-07	1	1
9430053O09Rik	1	-1.1444	-1.25657e-07	1	1
9430062P05Rik	1	1	0	1	1
9430064I24Rik	1	1	0	1	1
9430069I07Rik	1	1	0	1	1
9430081H08Rik	0.91136	-1.23858	-2.01162e-06	1	1
9430083B18Rik	1	1	0	1	1
9430087B13Rik	1	1	0	1	1
9430087J23Rik	1	1	0	1	1
9430092D12Rik	1	1	0	1	1
9430097D07Rik	1	1	0	1	1
9430099M06Rik	1	1	0	1	1
9530002B09Rik	1	1	0	1	1
9530003J23Rik	1	-1.12028	-1.04667e-07	1	1
9530003O04Rik	1	1.39728	4.87001e-07	1	1
9530013L04Rik	1	1	0	1	1
9530018F02Rik	1	-1.47956	-6.23574e-07	1	1
9530018H14Rik	1	1	0	1	1
9530022L04Rik	1	1	0	1	1
9530053A07Rik	1	-1.10217	-9.57139e-08	1	1
9530056K15Rik	0.8	-2.78847	-2.14717e-06	1	1
9530062K07Rik	1	-1.08594	-1.06018e-07	1	1
9530068E07Rik	0.546083	1.18595	1.67308e-05	1	1
9530077C05Rik	1	1	0	1	1
9530078K11Rik	1	1	0	1	1
9530085L11Rik	1	1	0	1	1
9530085P06Rik	1	1	0	1	1
9530086O07Rik	1	1	0	1	1
9630010A21Rik	1	1	0	1	1
9630041A04Rik	1	1	0	1	1
9830107B12Rik	1	1.02289	1.99211e-08	1	1
9930012K11Rik	0.8	-3.39267	-3.73986e-06	1	1
9930021J03Rik	1	1.05926	1.50385e-07	1	1
9930022D16Rik	0.72	2.73656	3.49541e-06	1	1
9930024M15Rik	1	1	0	1	1
9930104L06Rik	0.579585	-1.87091	-6.69903e-06	1	1
9930111J21Rik1	1	-1.14675	-1.56316e-07	1	1
9930111J21Rik2	0.32	-8.18525	-6.25253e-06	1	1
9930120I10Rik	1	1	0	1	1
a	1	1.47077	4.26036e-07	1	1
A030003K21Rik	1	1	0	1	1
A030005K14Rik	1	1	0	1	1
A030005L19Rik	0.8	-1.5584	-1.0572e-06	1	1
A030012G06Rik	1	1	0	1	1
A030014E15Rik	1	1	0	1	1
A130010J15Rik	1	-1.47541	-2.96277e-06	1	1
A130012E19Rik	1	1	0	1	1
A130014A01Rik	0.704	-1.63266	-2.45967e-06	1	1
A130048G24Rik	1	1	0	1	1
A130050O07Rik	1	1	0	1	1
A130071D04Rik	1	1	0	1	1
A1bg	1	1	0	1	1
A1cf	1	-1.02763	-2.64712e-08	1	1
A230050P20Rik	0.194377	-1.65388	-2.25711e-05	1	1
A230052G05Rik	1	1	0	1	1
A230072I06Rik	1	1	0	1	1
A230081H15Rik	1	1	0	1	1
A230085B16Rik	1	1	0	1	1
A230103L15Rik	1	1	0	1	1
A26c2	1	-1.00585	-5.18623e-09	1	1
A2m	1	1	0	1	1
A2ml1	1	1	0	1	1
A330058E17Rik	1	1	0	1	1
A330070K13Rik	1	1	0	1	1
A330074H02Rik	1	1	0	1	1
A3galt2	1	1.00239	2.13644e-09	1	1
A430005L14Rik	0.843147	-1.15587	-6.38653e-06	1	1
A430027C01Rik	1	1	0	1	1
A430028G04Rik	1	1	0	1	1
A430033K04Rik	0.8	-2.33073	-1.55836e-06	1	1
A430050A11Rik	1	1	0	1	1
A430072C10Rik	1	1	0	1	1
A430078G23Rik	1	-1.02109	-1.83511e-08	1	1
A430089I19Rik	1	1	0	1	1
A430103D13Rik	1	-1.20336	-1.61528e-06	1	1
A430105I19Rik	1	1.1034	8.99737e-08	1	1
A430110C17Rik	1	1	0	1	1
A4galt	1	1.03236	2.81572e-08	1	1
A4gnt	1	1	0	1	1
A530016L24Rik	1	1	0	1	1
A530030E21Rik	1	1	0	1	1
A530032D15Rik	1	1	0	1	1
A530058O07Rik	1	1	0	1	1
A530064D06Rik	1	1	0	1	1
A530064N14Rik	1	1	0	1	1
A530083M17Rik	1	1	0	1	1
A530084C06Rik	1	1	0	1	1
A630001G21Rik	1	-1.53271	-2.97556e-06	1	1
A630010A05Rik	1	1.00143	1.24647e-09	1	1
A630023A22Rik	1	1	0	1	1
A630073D07Rik	1	-1.01405	-1.22252e-08	1	1
A630076J17Rik	1	-1.09896	-8.61167e-08	1	1
A630081D01Rik	1	1	0	1	1
A630095E13Rik	1	1.06217	5.41028e-08	1	1
A630095N17Rik	1	-1.03091	-2.68937e-08	1	1
A730009L09Rik	1	1	0	1	1
A730013G03Rik	1	1	0	1	1
A730015C16Rik	1	1	0	1	1
A730017C20Rik	1	1	0	1	1
A730020E08Rik	1	1	0	1	1
A730046J19Rik	1	1	0	1	1
A730049H05Rik	1	1	0	1	1
A730061H03Rik	1	1	0	1	1
A730062M13Rik	1	1	0	1	1
A730071L15Rik	1	-1.10742	-1.63855e-07	1	1
A730089K16Rik	1	1	0	1	1
A730091E23Rik	1	-1.11995	-1.30239e-07	1	1
A730094K22Rik	1	1	0	1	1
A830005F24Rik	1	1.08209	1.14509e-07	1	1
A830018L16Rik	1	-1.00875	-8.81421e-09	1	1
A830031A19Rik	1	1	0	1	1
A830073O21Rik	1	1	0	1	1
A930002H02Rik	1	1	0	1	1
A930002H24Rik	0.8	-4.0896	-2.68853e-06	1	1
A930003A15Rik	1	1	0	1	1
A930004D18Rik	1	-1.26902	-2.41665e-07	1	1
A930004J17Rik	1	1	0	1	1
A930005G22Rik	1	1	0	1	1
A930005N03Rik	1	1.36894	2.36039e-06	1	1
A930009A15Rik	1	1	0	1	1
A930014E01Rik	1	1	0	1	1
A930015P04Rik	1	1	0	1	1
A930017K11Rik	1	-1.06583	-5.72811e-08	1	1
A930018P22Rik	1	-1.20532	-1.78667e-07	1	1
A930027P06Rik	1	1	0	1	1
A930028O11Rik	1	1	0	1	1
A930030B08Rik	1	1.10223	8.89561e-08	1	1
A930032L01Rik	1	1	0	1	1
A930033H14Rik	1	1.00923	8.92157e-09	1	1
A930036I15Rik	1	1	0	1	1
A930036K24Rik	1	1	0	1	1
A930040O22Rik	1	1	0	1	1
AA386476	0.8	-1.69418	-1.36773e-06	1	1
AA414992	1	1	0	1	1
AA467197	1	1.02247	2.12759e-08	1	1
AA474408	1	1.247	6.96353e-07	1	1
AA792892	1	1	0	1	1
AA914427	1	-1.719	-1.7161e-06	1	1
AA986860	1	1.13144	1.25409e-07	1	1
Aaas	0.811828	-1.21363	-2.34825e-06	1	1
Aacs	1	-1.52214	-2.54222e-06	1	1
Aadac	1	1	0	1	1
Aadacl2	1	1	0	1	1
Aadacl3	1	1	0	1	1
Aadacl4	1	1	0	1	1
Aadat	1	1.0102	8.87412e-09	1	1
Aaed1	1	-1.10553	-4.93135e-07	1	1
Aagab	1	-1.52766	-2.99603e-06	1	1
Aak1	1	-1.07809	-2.21318e-07	1	1
Aamdc	1	-1.06272	-7.75064e-08	1	1
Aamp	0.266013	1.31014	2.98276e-05	1	1
Aanat	1	1.31924	2.87844e-07	1	1
Aar2	1	1.16412	1.76716e-06	1	1
Aard	1	1	0	1	1
Aars	1	1.10385	3.68861e-06	1	1
Aars2	1	-1.21083	-1.16501e-06	1	1
Aarsd1	1	1.04285	6.98643e-07	1	1
Aasdh	1	-1.49586	-1.21451e-06	1	1
Aasdhppt	1	1.1013	1.05426e-06	1	1
Aass	1	1	0	1	1
Aatf	1	-1.06549	-2.27271e-07	1	1
Aatk	1	-1.17653	-2.40773e-07	1	1
AB124611	0.945652	-1.21111	-4.5078e-06	1	1
Abat	1	-1.00589	-5.14512e-09	1	1
Abca1	0.000566056	11.8263	3.53743e-05	1	0.0505963
Abca12	1	1	0	1	1
Abca13	1	1.00179	1.57912e-09	1	1
Abca14	1	1.00447	3.88729e-09	1	1
Abca15	1	1	0	1	1
Abca16	1	1.42652	6.68039e-07	1	1
Abca17	1	-1.04403	-3.93876e-08	1	1
Abca2	1	1.0141	2.36929e-07	1	1
Abca3	1	-1.15234	-1.41551e-06	1	1
Abca4	1	1	0	1	1
Abca5	1	1.0047	4.50133e-09	1	1
Abca6	1	1	0	1	1
Abca7	0.934452	-1.17598	-2.53371e-06	1	1
Abca8a	1	1	0	1	1
Abca8b	1	-1.00198	-1.81086e-09	1	1
Abca9	1	1	0	1	1
Abcb10	1	-1.45955	-4.31612e-07	1	1
Abcb11	1	1.00454	3.9529e-09	1	1
Abcb1a	1	1.00608	5.31821e-09	1	1
Abcb1b	1	1.03821	3.6515e-07	1	1
Abcb4	1	-1.15897	-7.34121e-07	1	1
Abcb5	1	1	0	1	1
Abcb6	0.733794	-1.53227	-6.16729e-06	1	1
Abcb7	1	1.02867	8.04111e-07	1	1
Abcb8	1	-1.17454	-3.27331e-06	1	1
Abcb9	1	1.12385	1.39458e-07	1	1
Abcc1	0.592678	1.41634	5.56965e-06	1	1
Abcc10	1	-1.16775	-2.73336e-07	1	1
Abcc12	1	1.00173	1.51326e-09	1	1
Abcc2	1	-1.00496	-4.49614e-09	1	1
Abcc3	1	-1.26194	-8.33523e-07	1	1
Abcc4	1	1.05762	1.21674e-07	1	1
Abcc5	1	-1.39517	-1.16942e-06	1	1
Abcc6	1	1	0	1	1
Abcc8	1	1	0	1	1
Abcc9	1	1.00354	3.08168e-09	1	1
Abcd1	0.945652	-1.1195	-2.74555e-06	1	1
Abcd2	0.8	-1.93084	-1.32926e-06	1	1
Abcd3	1	-1.18221	-7.03504e-07	1	1
Abcd4	1	-1.27577	-1.98117e-06	1	1
Abce1	0.880566	1.14425	7.57885e-06	1	1
Abcf1	1	1.04907	3.13391e-06	1	1
Abcf2	0.813255	1.08381	6.42356e-06	1	1
Abcf3	1	-1.10346	-1.39014e-06	1	1
Abcg1	1	-1.61279	-2.73121e-06	1	1
Abcg2	1	1.01694	1.86934e-08	1	1
Abcg3	1	1	0	1	1
Abcg4	1	1.04201	3.83162e-08	1	1
Abcg5	1	1	0	1	1
Abcg8	1	1.02362	2.08745e-08	1	1
Abhd10	1	-1.00088	-6.48878e-09	1	1
Abhd11	0.963783	-1.02664	-1.34878e-06	1	1
Abhd12	1	-1.33621	-2.06137e-06	1	1
Abhd12b	1	-1.01248	-1.08566e-08	1	1
Abhd13	0.806517	1.35437	6.29621e-06	1	1
Abhd14a	1	1.04843	1.46159e-07	1	1
Abhd14b	1	-1.4224	-5.86076e-07	1	1
Abhd15	1	1.09451	1.5194e-06	1	1
Abhd16a	1	1.03944	4.28392e-07	1	1
Abhd16b	1	1	0	1	1
Abhd17a	0.761573	-1.16527	-8.66271e-06	1	1
Abhd17b	1	1.07267	3.19278e-07	1	1
Abhd17c	0.630791	2.19822	8.70636e-06	1	1
Abhd18	1	-1.53313	-7.6187e-07	1	1
Abhd2	1	-1.15481	-5.94158e-07	1	1
Abhd3	1	-1.04036	-3.59218e-08	1	1
Abhd4	1	-1.14583	-1.49087e-06	1	1
Abhd5	1	-1.10861	-1.1587e-06	1	1
Abhd6	1	-1.31962	-3.98032e-07	1	1
Abhd8	0.533137	-1.55373	-6.11665e-06	1	1
Abi1	8.749e-27	32.2834	0.000268958	2.25847e-22	3.37085e-24
Abi2	1	-1.1414	-4.86736e-07	1	1
Abi3	0.634881	-1.96877	-6.02787e-06	1	1
Abi3bp	1	1.00031	2.69721e-10	1	1
Abl1	1	-1.67345	-2.33103e-06	1	1
Abl2	0.337321	2.30935	1.39135e-05	1	1
Ablim1	1	-1.00288	-2.50855e-09	1	1
Ablim2	1	-1.00312	-2.73803e-09	1	1
Ablim3	1	1	0	1	1
Abo	1	1	0	1	1
Abr	0.876357	1.31133	4.47843e-06	1	1
Abra	1	1	0	1	1
Abracl	0.895745	1.27491	5.68241e-06	1	1
Abraxas1	1	-1.32579	-1.69703e-06	1	1
Abraxas2	0.811828	-1.28163	-2.9716e-06	1	1
Abt1	0.616311	1.31531	7.45056e-06	1	1
Abtb1	1	-1.06814	-5.42592e-07	1	1
Abtb2	1	2.13027	1.13776e-06	1	1
AC013548.1	1	1	0	1	1
AC034099.1	1	1.14058	1.22335e-07	1	1
AC069561.1	1	1	0	1	1
AC093043.2	1	1.23498	2.04475e-07	1	1
AC099934.1	1	-1.1428	-2.1619e-07	1	1
AC099934.2	1	-1.67191	-1.94492e-06	1	1
AC101945.4	1	1	0	1	1
AC102198.1	1	1	0	1	1
AC102523.2	1	1	0	1	1
AC102847.2	1	1	0	1	1
AC103672.3	1	1	0	1	1
AC103674.4	1	1	0	1	1
AC105358.1	1	1	0	1	1
AC107453.1	1	1	0	1	1
AC107453.2	1	1	0	1	1
AC107453.4	1	1	0	1	1
AC107711.1	1	1	0	1	1
AC107711.2	1	-1.13221	-2.0203e-07	1	1
AC108802.1	0.8	-2.01343	-1.4139e-06	1	1
AC110211.1	1	1	0	1	1
AC113595.3	1	1	0	1	1
AC115735.4	1	1	0	1	1
AC115735.5	1	-1.31883	-2.7744e-07	1	1
AC115746.1	1	1	0	1	1
AC116797.1	1	1	0	1	1
AC116950.1	1	1	0	1	1
AC117194.1	1	1	0	1	1
AC117814.1	1	1	0	1	1
AC118475.1	1	1.02724	2.39506e-08	1	1
AC120375.1	1	1	0	1	1
AC121598.2	1	1	0	1	1
AC121598.3	1	1	0	1	1
AC121965.1	0.547296	1.33723	1.02807e-05	1	1
AC122035.2	1	-1.26583	-6.37224e-07	1	1
AC122263.1	1	1	0	1	1
AC122275.1	1	1	0	1	1
AC122335.1	1	1	0	1	1
AC122355.1	1	1	0	1	1
AC122459.3	1	1.52042	4.52865e-07	1	1
AC122769.1	1	1	0	1	1
AC122901.1	1	1.26478	2.30406e-07	1	1
AC123665.3	1	1	0	1	1
AC123705.1	1	1	0	1	1
AC123724.2	1	-1.1587	-1.38096e-07	1	1
AC123731.1	1	1	0	1	1
AC123917.1	1	1	0	1	1
AC124561.2	1	1	0	1	1
AC124675.1	1	1	0	1	1
AC124712.1	1	1.23335	1.74018e-06	1	1
AC125095.1	1	1	0	1	1
AC126028.1	1	1	0	1	1
AC126028.2	1	1.23703	5.6039e-07	1	1
AC126033.1	1	1	0	1	1
AC126250.1	0.79239	-1.12435	-5.32e-06	1	1
AC126251.1	1	1	0	1	1
AC126804.1	0.733843	-1.51198	-6.11751e-06	1	1
AC129208.1	0.8	-2.19307	-1.93352e-06	1	1
AC130219.1	1	1	0	1	1
AC130219.2	1	-2.83948	-1.60069e-06	1	1
AC130671.2	1	1	0	1	1
AC130671.3	1	1	0	1	1
AC131586.1	1	1	0	1	1
AC131710.1	1	1	0	1	1
AC131997.1	1	1	0	1	1
AC132392.1	1	1.36897	6.67461e-07	1	1
AC132412.1	1	1	0	1	1
AC132863.2	1	-1.15239	-8.73606e-07	1	1
AC132878.4	1	1	0	1	1
AC133183.1	1	1	0	1	1
AC133496.1	1	1	0	1	1
AC133868.1	1	1	0	1	1
AC134793.1	1	1	0	1	1
AC134869.1	1	1.21834	2.1896e-07	1	1
AC136372.2	1	1	0	1	1
AC137513.1	1	1.29579	3.29254e-07	1	1
AC137842.1	1	-2.01494	-2.64946e-06	1	1
AC138177.2	1	1	0	1	1
AC139376.1	1	1	0	1	1
AC139513.1	1	1	0	1	1
AC140267.1	0.72	2.22141	2.9147e-06	1	1
AC140267.2	1	1	0	1	1
AC140393.2	1	1	0	1	1
AC140393.3	1	1	0	1	1
AC140462.1	1	1	0	1	1
AC144772.1	1	1	0	1	1
AC144772.2	1	1	0	1	1
AC144772.3	1	1	0	1	1
AC144852.1	1	1	0	1	1
AC147041.2	1	1	0	1	1
AC149222.1	1	1.41633	1.9384e-06	1	1
AC149588.1	1	1	0	1	1
AC151831.1	1	1	0	1	1
AC152159.1	1	1	0	1	1
AC152453.1	1	1.00775	6.74112e-09	1	1
AC153498.1	1	1	0	1	1
AC153506.1	1	-1.25462	-2.21571e-07	1	1
AC153912.1	1	1	0	1	1
AC154141.1	1	-1.39204	-9.4398e-07	1	1
AC154186.1	1	1	0	1	1
AC154227.1	1	1	0	1	1
AC154276.1	0.704	-2.22419	-4.67038e-06	1	1
AC154412.1	1	1	0	1	1
AC154528.2	1	1	0	1	1
AC154528.3	1	1	0	1	1
AC154562.1	1	1	0	1	1
AC154616.1	1	-1.46158	-4.01666e-07	1	1
AC154640.4	1	1	0	1	1
AC154677.1	1	1	0	1	1
AC154682.1	1	-1.34684	-3.66394e-07	1	1
AC154828.1	1	1	0	1	1
AC154843.1	1	1	0	1	1
AC155729.1	1	1.03837	2.72124e-07	1	1
AC156016.1	1	1.84954	7.39263e-07	1	1
AC156016.5	1	1	0	1	1
AC157212.1	1	1	0	1	1
AC157554.2	1	-1.06509	-8.40404e-08	1	1
AC157566.1	1	1	0	1	1
AC157566.3	1	1	0	1	1
AC157566.4	1	1	0	1	1
AC157931.1	1	-1.08726	-1.49388e-07	1	1
AC158556.1	1	1	0	1	1
AC158556.2	1	1	0	1	1
AC158556.3	1	1	0	1	1
AC158777.2	1	1.00843	7.33866e-09	1	1
AC158779.1	1	1	0	1	1
AC158986.1	1	1	0	1	1
AC158988.1	1	1	0	1	1
AC159006.2	1	1	0	1	1
AC159193.1	1	1	0	1	1
AC160637.1	1	1	0	1	1
AC160962.1	1	1.01316	1.14474e-08	1	1
AC161165.1	1	1.19594	4.13844e-07	1	1
AC161165.4	1	-1.14306	-1.34716e-07	1	1
AC161165.5	1	1	0	1	1
AC163018.2	1	1	0	1	1
AC163291.1	1	1	0	1	1
AC163291.3	1	1	0	1	1
AC163623.1	1	-1.03967	-3.53928e-08	1	1
AC163637.1	1	1.45573	3.96574e-07	1	1
AC163638.1	1	1	0	1	1
AC164099.2	1	1	0	1	1
AC164433.1	1	1	0	1	1
AC164437.1	1	1	0	1	1
AC164978.1	1	1	0	1	1
AC165278.1	1	1	0	1	1
AC165278.2	1	1	0	1	1
AC166159.1	1	1.88114	7.66763e-07	1	1
AC166344.3	1	-1.0172	-1.80741e-08	1	1
AC166574.1	1	1	0	1	1
AC166574.4	1	1	0	1	1
AC166574.6	1	1	0	1	1
AC169511.2	1	1	0	1	1
AC174647.1	1	1	0	1	1
AC174678.2	1	1	0	1	1
AC175538.1	1	1.01627	1.41603e-08	1	1
Acaa1a	0.917539	-1.06586	-3.8329e-06	1	1
Acaa1b	1	1.16107	1.32071e-06	1	1
Acaa2	0.9504	1.09251	5.7368e-07	1	1
Acaca	1	1.10892	2.36156e-07	1	1
Acacb	1	-1.03819	-3.50428e-08	1	1
Acad10	1	-1.05821	-1.15662e-07	1	1
Acad11	1	-1.18868	-3.94416e-07	1	1
Acad12	0.8	-1.55498	-9.8286e-07	1	1
Acad8	1	-1.4192	-2.31014e-06	1	1
Acad9	1	-1.00253	-2.08458e-08	1	1
Acadl	1	1.06589	9.46303e-07	1	1
Acadm	1	-1.25748	-3.05426e-06	1	1
Acads	0.945652	-1.11501	-2.56246e-06	1	1
Acadsb	1	1.03066	1.90703e-07	1	1
Acadvl	0.776847	1.19227	5.84548e-06	1	1
Acan	1	1	0	1	1
Acap1	1	1.55304	8.47217e-07	1	1
Acap2	1	1.0465	4.03398e-07	1	1
Acap3	0.811828	-1.5711	-5.65012e-06	1	1
Acat1	0.971739	1.10865	2.17028e-06	1	1
Acat2	0.493006	-1.5701	-7.51779e-06	1	1
Acat3	1	-1.28883	-5.14165e-07	1	1
Acbd3	0.87641	1.31888	4.73964e-06	1	1
Acbd4	1	-1.4282	-2.64047e-06	1	1
Acbd5	1	-1.18024	-1.05866e-06	1	1
Acbd6	1	1.04951	1.3253e-07	1	1
Acbd7	1	1.08399	7.30855e-08	1	1
Accs	1	-1.49256	-1.32148e-06	1	1
Accsl	1	1	0	1	1
Acd	0.971739	1.07505	1.45281e-06	1	1
Ace	1	1	0	1	1
Ace2	1	1	0	1	1
Ace3	1	1	0	1	1
Acer1	1	1.00118	1.03961e-09	1	1
Acer2	1	1.01857	1.65715e-08	1	1
Acer3	1	-1.15027	-4.16771e-07	1	1
Ache	1	1.09566	1.0188e-07	1	1
Acin1	1	-1.10775	-1.60404e-06	1	1
Ackr1	1	1	0	1	1
Ackr2	1	1	0	1	1
Ackr3	1	1	0	1	1
Ackr4	1	1	0	1	1
Acly	1	-1.00855	-1.94401e-07	1	1
Acmsd	1	-1.04034	-3.51024e-08	1	1
Acnat1	1	1	0	1	1
Acnat2	1	1	0	1	1
Aco1	1	-1.12772	-7.93014e-07	1	1
Aco2	1	1.19655	1.8925e-07	1	1
Acod1	1.3033e-50	86.7502	0.000527433	3.36433e-46	9.09278e-48
Acot1	1	-1.09751	-2.37514e-07	1	1
Acot10	0.288836	1.31581	2.84166e-05	1	1
Acot11	1	-1.18311	-2.09128e-07	1	1
Acot12	1	1	0	1	1
Acot13	1	-1.25732	-1.84842e-06	1	1
Acot2	0.634881	-2.01796	-5.43091e-06	1	1
Acot3	1	1	0	1	1
Acot4	1	-1.04796	-4.91935e-08	1	1
Acot5	1	1	0	1	1
Acot6	0.8	-1.81042	-1.59284e-06	1	1
Acot7	0.9504	1.3397	2.04483e-06	1	1
Acot8	1	-1.454	-2.94393e-06	1	1
Acot9	1	1.20054	7.09475e-07	1	1
Acox1	0.934452	-1.15113	-2.28599e-06	1	1
Acox2	1	1	0	1	1
Acox3	1	-1.15556	-1.05077e-06	1	1
Acoxl	1	1.01504	1.31215e-08	1	1
Acp1	1	-1.01229	-1.1405e-07	1	1
Acp2	0.574362	-1.32471	-9.58837e-06	1	1
Acp4	1	1.16809	1.4627e-07	1	1
Acp5	0.592683	1.60516	7.04045e-06	1	1
Acp6	1	-1.01118	-1.22413e-07	1	1
Acp7	1	1	0	1	1
Acpp	1	1.02243	1.96683e-08	1	1
Acr	1	1	0	1	1
Acrbp	1	-1.74842	-1.01164e-06	1	1
Acrv1	1	1	0	1	1
Acsbg1	1	1.1918	1.86109e-07	1	1
Acsbg2	1	1.02249	1.98064e-08	1	1
Acsf2	1	-1.06423	-6.29946e-08	1	1
Acsf3	1	-1.22275	-3.87311e-07	1	1
Acsl1	1	1.11719	4.77621e-07	1	1
Acsl3	1	1.49339	3.37365e-06	1	1
Acsl4	0.592667	1.85479	9.49357e-06	1	1
Acsl5	0.96522	1.31159	3.29707e-06	1	1
Acsl6	1	1	0	1	1
Acsm1	1	1	0	1	1
Acsm2	1	1	0	1	1
Acsm3	1	-1.0607	-5.65889e-08	1	1
Acsm4	1	1.00269	2.3833e-09	1	1
Acsm5	1	1	0	1	1
Acss1	1	-1.08023	-7.42233e-08	1	1
Acss2	1	-1.21015	-5.02827e-07	1	1
Acss3	1	1.0081	7.33265e-09	1	1
Acta1	1	1	0	1	1
Acta2	1	1.0176	1.83377e-08	1	1
Actb	2.89315e-15	1.30178	0.00163735	7.46837e-11	7.32193e-13
Actbl2	1	1	0	1	1
Actc1	1	1	0	1	1
Actg1	1.67421e-92	2.944	0.00548283	4.32179e-88	3.32446e-89
Actg2	1	1	0	1	1
Actl10	1	1	0	1	1
Actl11	1	1	0	1	1
Actl6a	1	1.07129	1.06846e-06	1	1
Actl6b	1	-1.0231	-2.01008e-08	1	1
Actl7a	1	1	0	1	1
Actl7b	1	1	0	1	1
Actl9	1	1	0	1	1
Actn1	0.839809	1.40754	3.46668e-06	1	1
Actn2	1	1	0	1	1
Actn3	1	-1.02179	-1.94264e-08	1	1
Actn4	0.908161	1.11208	3.31383e-06	1	1
Actr10	1	1.13993	8.20613e-07	1	1
Actr1a	0.928989	1.03354	1.73635e-06	1	1
Actr1b	0.617679	1.24638	8.5556e-06	1	1
Actr2	0.942721	1.05392	4.24851e-06	1	1
Actr3	0.52335	1.28859	1.27708e-05	1	1
Actr3b	1	-1.0171	-1.90483e-08	1	1
Actr5	1	-1.15474	-1.12126e-06	1	1
Actr6	1	-1.06236	-2.29746e-07	1	1
Actr8	1	-1.36352	-1.65891e-06	1	1
Actrt1	1	1	0	1	1
Actrt2	1	1	0	1	1
Actrt3	1	1	0	1	1
Acvr1	1	-1.15253	-2.14155e-07	1	1
Acvr1b	1	-1.82769	-2.12317e-06	1	1
Acvr1c	1	-1.0041	-3.57064e-09	1	1
Acvr2a	1	1.22084	3.83614e-07	1	1
Acvr2b	1	-1.34367	-4.83098e-07	1	1
Acvrl1	1	-1.04693	-2.7902e-07	1	1
Acy1	1	1.33761	2.22461e-06	1	1
Acy3	1	1.03351	3.56312e-08	1	1
Acyp1	1	-1.18491	-5.05878e-07	1	1
Acyp2	1	1.04451	5.81739e-08	1	1
Ada	1	-1.21941	-7.0934e-07	1	1
Adad1	1	-1.08894	-8.7079e-08	1	1
Adad2	1	1.09662	9.15467e-08	1	1
Adal	1	-1.39794	-1.57495e-06	1	1
Adam10	0.91136	-1.30548	-2.63697e-06	1	1
Adam11	1	1	0	1	1
Adam12	1	1	0	1	1
Adam15	0.674775	-1.1508	-1.11228e-05	1	1
Adam17	0.728542	1.18692	6.30465e-06	1	1
Adam18	1	1.00235	2.05414e-09	1	1
Adam19	1	1	0	1	1
Adam1a	1	-1.06882	-7.30012e-08	1	1
Adam1b	1	1	0	1	1
Adam2	1	1.00067	5.90641e-10	1	1
Adam20	1	1	0	1	1
Adam21	1	-1.03752	-3.26498e-08	1	1
Adam22	1	1.00104	9.10764e-10	1	1
Adam23	1	1.03105	2.70206e-08	1	1
Adam24	1	1	0	1	1
Adam25	1	1	0	1	1
Adam26a	1	1	0	1	1
Adam26b	1	1	0	1	1
Adam28	1	-1.00745	-6.48265e-09	1	1
Adam29	1	1	0	1	1
Adam3	1	1.22298	2.15617e-07	1	1
Adam30	1	1	0	1	1
Adam32	1	1.02178	1.9082e-08	1	1
Adam33	1	-1.08688	-7.56064e-08	1	1
Adam34	1	1	0	1	1
Adam39	1	1	0	1	1
Adam4	1	1.56783	4.9412e-07	1	1
Adam5	1	1.03041	2.69892e-08	1	1
Adam6a	1	1	0	1	1
Adam6b	1	1	0	1	1
Adam7	1	1.07264	6.46231e-08	1	1
Adam8	0.00748756	1.73594	7.34165e-05	1	0.472577
Adam9	1	-1.01962	-2.5072e-07	1	1
Adamdec1	1	1	0	1	1
Adamts1	0.0392347	4.96875	2.03422e-05	1	1
Adamts10	0.704	-2.10978	-3.23063e-06	1	1
Adamts12	1	-1.00286	-2.48866e-09	1	1
Adamts13	1	1.32666	1.2547e-06	1	1
Adamts14	1	1.04309	3.86292e-08	1	1
Adamts15	1	1	0	1	1
Adamts16	1	1	0	1	1
Adamts17	1	1	0	1	1
Adamts18	1	1	0	1	1
Adamts19	1	1	0	1	1
Adamts2	1	1	0	1	1
Adamts20	1	1	0	1	1
Adamts3	1	1.017	1.86962e-08	1	1
Adamts4	1	1.1069	1.06864e-07	1	1
Adamts5	1	1	0	1	1
Adamts6	1	1.15858	5.62688e-07	1	1
Adamts7	1	1.08106	7.05375e-08	1	1
Adamts8	1	1	0	1	1
Adamts9	1	1	0	1	1
Adamtsl1	1	-1.00288	-2.51045e-09	1	1
Adamtsl2	1	1	0	1	1
Adamtsl3	1	1	0	1	1
Adamtsl4	1	1.36262	4.32205e-07	1	1
Adamtsl5	1	1.14837	1.16766e-06	1	1
Adap1	0.91136	-1.38709	-2.89551e-06	1	1
Adap2	1	-1.02407	-7.00987e-08	1	1
Adar	0.493093	-1.54525	-7.35629e-06	1	1
Adarb1	1	1.01409	2.08142e-08	1	1
Adarb2	1	-1.017	-1.79423e-08	1	1
Adat1	1	-1.30502	-9.01974e-07	1	1
Adat2	1	-1.12173	-4.21193e-07	1	1
Adat3_1	1	1	0	1	1
Adat3_2	1	1.09621	2.82438e-06	1	1
Adck1	1	-1.20538	-3.92579e-07	1	1
Adck2	1	-1.50638	-1.66398e-06	1	1
Adck5	1	-1.11666	-6.53406e-07	1	1
Adcy1	1	1.01826	1.58939e-08	1	1
Adcy10	1	1.0096	8.35375e-09	1	1
Adcy2	1	-1.04526	-4.84564e-08	1	1
Adcy3	1	-1.09578	-8.81177e-08	1	1
Adcy4	1	1.03151	2.74238e-08	1	1
Adcy5	1	-1.01816	-1.61596e-08	1	1
Adcy6	1	-1.05081	-4.54076e-08	1	1
Adcy7	0.797277	1.13895	5.16641e-06	1	1
Adcy8	1	1	0	1	1
Adcy9	1	1.09623	3.46846e-07	1	1
Adcyap1	1	1	0	1	1
Adcyap1r1	1	1	0	1	1
Add1	1	-1.06146	-6.18203e-07	1	1
Add2	1	1	0	1	1
Add3	1	1.06559	2.67169e-07	1	1
Adgb	1	-1.09779	-9.28158e-08	1	1
Adgra1	1	1.00923	8.03167e-09	1	1
Adgra2	1	-1.02805	-2.64108e-08	1	1
Adgra3	1	1	0	1	1
Adgrb1	1	1	0	1	1
Adgrb2	1	1	0	1	1
Adgrb3	1	-1	-1.61227e-12	1	1
Adgrd1	0.670235	1.23805	1.08322e-05	1	1
Adgre1	1	-1.32306	-1.61063e-06	1	1
Adgre4	1	-1.01674	-1.50244e-08	1	1
Adgre5	1	1.49686	9.11846e-07	1	1
Adgrf1	1	1	0	1	1
Adgrf2	1	-1.01223	-1.06467e-08	1	1
Adgrf3	1	-1.08451	-7.67876e-08	1	1
Adgrf4	1	1	0	1	1
Adgrf5	1	1	0	1	1
Adgrg1	1	2.08049	9.58765e-07	1	1
Adgrg2	1	1	0	1	1
Adgrg3	1	1	0	1	1
Adgrg4	1	1	0	1	1
Adgrg5	1	1.00515	4.56866e-09	1	1
Adgrg6	0.764563	1.47184	5.14141e-06	1	1
Adgrg7	1	1	0	1	1
Adgrl1	1	-1.0451	-1.09057e-07	1	1
Adgrl2	1	1.07531	7.10536e-08	1	1
Adgrl3	1	-1.03607	-3.34097e-08	1	1
Adgrl4	1	1	0	1	1
Adgrv1	1	1.01106	1.09756e-08	1	1
Adh1	1	1	0	1	1
Adh4	1	1	0	1	1
Adh5	1	1.06403	2.48444e-06	1	1
Adh6a	1	1	0	1	1
Adh6b	1	1	0	1	1
Adh7	1	-1.109	-1.89369e-07	1	1
Adhfe1	0.806521	1.2059	4.11072e-06	1	1
Adi1	1	-1.06587	-2.19109e-06	1	1
Adig	1	1	0	1	1
Adipoq	1	1	0	1	1
Adipor1	1	-1.01627	-4.94865e-07	1	1
Adipor2	1	1.05864	6.20108e-07	1	1
Adk	1	1.06343	9.43091e-08	1	1
Adm	0.0336171	6.16352	1.68142e-05	1	1
Adm2	1	1	0	1	1
Adnp	1	1.06828	1.76354e-06	1	1
Adnp2	0.96522	1.34823	3.99503e-06	1	1
Ado	0.121122	-1.56351	-3.13269e-05	1	1
Adora1	1	1	0	1	1
Adora2a	1	4.0624	2.78592e-06	1	1
Adora2b	0.000943038	10.7579	3.30486e-05	1	0.0793273
Adora3	1	1.01217	1.23455e-08	1	1
Adpgk	1	1.04912	6.92797e-07	1	1
Adprh	0.880555	1.14334	7.54851e-06	1	1
Adprhl1	1	1.15229	1.34181e-07	1	1
Adprhl2	0.725318	-1.24252	-9.02105e-06	1	1
Adprm	1	-1.44133	-2.21733e-06	1	1
Adra1a	1	1.17648	2.03992e-07	1	1
Adra1b	1	-1.00001	-9.70678e-12	1	1
Adra1d	1	-1.04733	-4.11877e-08	1	1
Adra2a	1	1	0	1	1
Adra2b	1	1	0	1	1
Adra2c	1	1	0	1	1
Adrb1	1	1	0	1	1
Adrb2	0.0689755	-1.74166	-3.65347e-05	1	1
Adrb3	1	1	0	1	1
Adrm1	1	1.06022	1.05727e-06	1	1
Adsl	1	-1.16609	-2.84404e-06	1	1
Adss	0.699243	1.31549	8.16666e-06	1	1
Adssl1	0.528042	1.40218	7.96474e-06	1	1
Adtrp	1	1	0	1	1
Aebp1	1	1.23513	2.12099e-07	1	1
Aebp2	0.558661	1.44551	7.56446e-06	1	1
Aen	0.980119	1.12007	4.57062e-06	1	1
Aes	0.697407	-1.10558	-1.17386e-05	1	1
AF067061	1	1	0	1	1
AF067063	1	1	0	1	1
AF366264	1	1.17177	1.49473e-07	1	1
AF529169	1	1.0151	1.31408e-08	1	1
Afap1	1	-1.00368	-3.20003e-09	1	1
Afap1l1	1	1.00647	5.78353e-09	1	1
Afap1l2	1	-1.00424	-3.69195e-09	1	1
Afdn	1	1.2269	1.12132e-06	1	1
Aff1	0.9504	2.37331	4.90631e-06	1	1
Aff2	0.9504	1.32982	1.81226e-06	1	1
Aff3	1	1.00083	7.23317e-10	1	1
Aff4	0.334704	2.57776	1.22387e-05	1	1
Afg1l	1	-1.09125	-9.40415e-08	1	1
Afg3l1	1	1.05181	9.12614e-07	1	1
Afg3l2	1	-1.18465	-1.81278e-06	1	1
Afm	1	1	0	1	1
Afmid	1	1	0	1	1
Afp	1	1.05608	1.46381e-07	1	1
Aftph	1	1.0229	2.05291e-07	1	1
Aga	0.91136	-1.22182	-1.77262e-06	1	1
Agap1	1	-1.04122	-6.33706e-08	1	1
Agap2	1	1.88318	8.96105e-07	1	1
Agap3	0.91136	-1.35056	-2.83736e-06	1	1
Agbl1	1	1.05393	5.67063e-08	1	1
Agbl2	1	1.02017	1.76768e-08	1	1
Agbl3	1	1.1437	3.89694e-07	1	1
Agbl4	1	-1.01146	-1.01043e-08	1	1
Agbl5	1	-1.11845	-3.6117e-07	1	1
Ager	1	-1.63819	-5.55349e-07	1	1
Agfg1	0.839809	1.57396	4.96155e-06	1	1
Agfg2	0.704	-2.02858	-3.62264e-06	1	1
Aggf1	0.851236	-1.21682	-3.93787e-06	1	1
Agk	1	-1.03287	-5.81015e-08	1	1
Agl	1	-1.10524	-6.51053e-07	1	1
Agmat	1	1	0	1	1
Agmo	1	1.05019	5.80796e-08	1	1
Ago1	1	-1.32822	-3.85073e-06	1	1
Ago2	0.43473	1.67352	1.05768e-05	1	1
Ago3	1	1.11252	3.16662e-07	1	1
Ago4	1	-1.46276	-7.98497e-07	1	1
Agpat1	0.750665	1.12769	5.27574e-06	1	1
Agpat2	0.811828	-1.21113	-2.28979e-06	1	1
Agpat3	1	-1.11804	-6.24793e-07	1	1
Agpat4	0.72	3.17985	3.15759e-06	1	1
Agpat5	1	1.02865	3.85794e-07	1	1
Agps	1	-1.17063	-1.32585e-06	1	1
Agr2	1	1	0	1	1
Agr3	1	1	0	1	1
Agrn	0.9504	1.75576	3.28343e-06	1	1
Agrp	1	-1.26655	-4.08022e-07	1	1
Agt	1	1	0	1	1
Agtpbp1	1	1.04547	1.44111e-07	1	1
Agtr1a	1	1.14083	1.30766e-07	1	1
Agtr1b	1	1	0	1	1
Agtr2	1	1	0	1	1
Agtrap	0.91136	-1.22605	-1.78521e-06	1	1
Agxt	1	1	0	1	1
Agxt2	1	1	0	1	1
Ahctf1	0.839809	1.38739	3.232e-06	1	1
Ahcy	1	-1.01128	-2.91946e-08	1	1
Ahcyl1	0.797274	1.21549	7.57483e-06	1	1
Ahcyl2	1	1.16163	4.2848e-07	1	1
Ahdc1	1	-1.51671	-7.30992e-07	1	1
Ahi1	1	1.13557	2.06967e-07	1	1
Ahnak	0.00291849	1.6185	0.000100355	1	0.214028
Ahnak2	0.0927163	4.4655	1.70014e-05	1	1
Ahr	1	1.3889	3.76667e-07	1	1
Ahrr	1	-1.19303	-1.96107e-07	1	1
Ahsa1	0.507589	-1.22666	-1.75921e-05	1	1
Ahsa2	0.748674	1.1945	4.60561e-06	1	1
Ahsg	1	1	0	1	1
AI182371	1	-1.01684	-1.50106e-08	1	1
AI314180	1	-1.02978	-1.88457e-07	1	1
AI413582	0.329944	-1.41022	-1.57943e-05	1	1
AI429214	1	-1.15102	-3.66197e-07	1	1
AI464131	1	-1.69638	-1.0231e-06	1	1
AI467606	0.0582676	-1.86251	-3.37891e-05	1	1
AI481877	1	1.0319	2.85252e-08	1	1
AI593442	1	1	0	1	1
AI597479	1	1.04579	5.20837e-07	1	1
AI606181	1	-1.13662	-1.58387e-06	1	1
AI661453	1	-1.05019	-4.92374e-08	1	1
AI837181	1	-1.03203	-2.17727e-06	1	1
AI846148	1	1.09594	3.70862e-07	1	1
AI854703	1	1	0	1	1
AI987944	0.704	-1.75317	-2.83456e-06	1	1
Aicda	1	-1.12215	-1.4441e-07	1	1
Aida	1	-1.08046	-9.0352e-07	1	1
Aif1	1	-1.01015	-6.93621e-08	1	1
Aif1l	1	1	0	1	1
Aifm1	1	-1.08293	-8.63434e-07	1	1
Aifm2	0.9504	1.19529	1.17194e-06	1	1
Aifm3	1	1	0	1	1
Aig1	1	1.69592	1.30155e-06	1	1
Aim2	1	-1.21172	-6.00211e-07	1	1
Aimp1	1	1.09652	1.52491e-06	1	1
Aimp2	1	-1.0296	-1.44411e-06	1	1
Aip	1	-1.10798	-2.26722e-06	1	1
Aipl1	1	1.1537	1.72641e-07	1	1
Aire	1	1.07741	6.93795e-08	1	1
Ajap1	1	1	0	1	1
Ajuba	0.8	-2.84816	-2.34197e-06	1	1
Ak1	1	-1.27853	-7.70343e-07	1	1
AK157302	1	1.03418	3.12327e-06	1	1
Ak2	0.825503	1.12227	6.26851e-06	1	1
Ak3	0.704	-1.82604	-3.34921e-06	1	1
Ak4	0.463681	2.10894	9.42768e-06	1	1
Ak5	1	-1.00434	-3.86071e-09	1	1
Ak6	0.876358	1.31446	4.54458e-06	1	1
Ak7	1	1.01859	1.61761e-08	1	1
Ak8	1	-1.00117	-1.03079e-09	1	1
Ak9	1	-1.00638	-5.86792e-09	1	1
Akain1	1	1	0	1	1
Akap1	0.634881	-1.66403	-4.4299e-06	1	1
Akap10	0.704	-2.78429	-4.76695e-06	1	1
Akap11	0.91136	-1.2326	-2.08719e-06	1	1
Akap12	1	3.27789	2.03188e-06	1	1
Akap13	1	1.55383	2.05683e-06	1	1
Akap14	1	-1.08186	-7.3093e-08	1	1
Akap17b	1	-1.32437	-3.51316e-07	1	1
Akap2	1	3.47979	3.08496e-06	1	1
Akap3	1	-1.12885	-1.19279e-07	1	1
Akap4	1	1	0	1	1
Akap5	1	-1.16795	-1.46147e-07	1	1
Akap6	1	1.22963	2.61976e-07	1	1
Akap7	1	-1.01537	-1.84423e-08	1	1
Akap8	0.574368	-1.34657	-9.88673e-06	1	1
Akap8l	1	-1.21677	-9.81605e-07	1	1
Akap9	1	1.13315	5.7569e-07	1	1
Akip1	0.91136	-1.12827	-1.13197e-06	1	1
Akirin1	0.908158	1.18977	5.44696e-06	1	1
Akirin2	0.91136	-1.29761	-2.32886e-06	1	1
Akna	1	1.08125	7.16798e-07	1	1
Aknad1	1	1.01111	9.66956e-09	1	1
Akp3	1	1	0	1	1
Akr1a1	1	1.01906	3.21645e-06	1	1
Akr1b10	1	-1.03911	-3.38069e-07	1	1
Akr1b3	1	-1.1386	-1.33232e-06	1	1
Akr1b7	1	-1.00013	-1.13695e-10	1	1
Akr1b8	1	-1.03078	-8.69066e-07	1	1
Akr1c12	1	1.0378	3.39743e-08	1	1
Akr1c13	1	-1.14949	-4.32361e-07	1	1
Akr1c14	1	-1.00976	-8.49225e-09	1	1
Akr1c18	1	1	0	1	1
Akr1c19	1	1	0	1	1
Akr1c20	1	1	0	1	1
Akr1c21	1	1	0	1	1
Akr1c6	1	1	0	1	1
Akr1cl	1	-1.05594	-5.85284e-08	1	1
Akr1d1	1	1.30127	4.89078e-07	1	1
Akr1e1	1	-1.09717	-6.62608e-07	1	1
Akr7a5	1	-1.24267	-2.87484e-06	1	1
Akt1	0.928943	-1.04717	-3.78585e-06	1	1
Akt1s1	0.574363	-1.34636	-9.7445e-06	1	1
Akt2	1	1.3684	2.3791e-06	1	1
Akt3	1	1.07912	1.77397e-07	1	1
Aktip	1	-1.21707	-3.61084e-07	1	1
AL583893.1	1	1	0	1	1
AL589670.2	1	1	0	1	1
AL591207.1	1	1	0	1	1
AL591892.1	1	1	0	1	1
AL592169.1	1	-1.75395	-6.56083e-07	1	1
AL592187.2	1	1	0	1	1
AL592187.3	1	1	0	1	1
AL603843.1	1	1	0	1	1
AL607142.1	1	1	0	1	1
AL670603.1	1	1.03438	4.06997e-08	1	1
AL731706.1	1	1.21346	9.0937e-07	1	1
AL731707.1	1	1	0	1	1
AL732309.1	0.300283	-1.84662	-1.31964e-05	1	1
AL732309.2	0.533137	-1.81716	-8.38833e-06	1	1
AL772386.2	1	1	0	1	1
AL844841.1	1	1	0	1	1
Alad	0.811828	-1.34592	-3.40905e-06	1	1
Alas1	1	-1.06712	-6.88305e-07	1	1
Alas2	1	1	0	1	1
Alb	1	1	0	1	1
Alcam	1	1.3638	2.81473e-06	1	1
Aldh16a1	0.975583	1.12472	3.20614e-06	1	1
Aldh18a1	0.547307	1.37859	1.08764e-05	1	1
Aldh1a1	1	1	0	1	1
Aldh1a2	1	1	0	1	1
Aldh1a3	1	-1.00866	-7.93738e-09	1	1
Aldh1a7	1	1	0	1	1
Aldh1b1	1	-1.05521	-3.18281e-07	1	1
Aldh1l1	1	-1.05622	-5.17168e-08	1	1
Aldh1l2	1	1.05238	1.38185e-07	1	1
Aldh2	1	-1.01345	-6.28043e-07	1	1
Aldh3a1	1	1.04354	3.78894e-08	1	1
Aldh3a2	1	-1.21093	-1.29674e-06	1	1
Aldh3b1	1	-1.02849	-8.0499e-07	1	1
Aldh3b2	1	1	0	1	1
Aldh3b3	1	1	0	1	1
Aldh4a1	1	1.34148	3.46485e-07	1	1
Aldh5a1	1	1.06563	7.63702e-08	1	1
Aldh6a1	1	1.26975	5.21073e-07	1	1
Aldh7a1	1	-1.01862	-2.25477e-08	1	1
Aldh8a1	1	1	0	1	1
Aldh9a1	0.774643	-1.16515	-5.82906e-06	1	1
Aldoa_1	2.42915e-19	1.74384	0.000761601	6.2706e-15	6.81587e-17
Aldoa_2	1	-1.98605	-9.97596e-07	1	1
Aldoart1	1.64753e-09	1.71781	0.000357688	4.25293e-05	2.99502e-07
Aldoart2	0.0319964	2.90199	2.58329e-05	1	1
Aldob	1	1.03497	3.04328e-08	1	1
Aldoc	0.00171121	2.1577	7.23633e-05	1	0.132456
Alg1	1	-1.22209	-2.31663e-06	1	1
Alg11	0.965244	1.20528	2.69776e-06	1	1
Alg12	0.91136	-1.24182	-2.13003e-06	1	1
Alg13	1	1.30989	6.9876e-07	1	1
Alg14	1	-1.04077	-9.71925e-08	1	1
Alg2	0.316561	-1.92144	-1.14812e-05	1	1
Alg3	1	1.08074	1.83412e-06	1	1
Alg5	1	1.12983	8.9981e-07	1	1
Alg6	1	-1.40932	-1.55446e-06	1	1
Alg8	0.91136	-1.34935	-2.57545e-06	1	1
Alg9	1	1.33623	8.30346e-07	1	1
Alk	1	1.00554	4.85896e-09	1	1
Alkal1	1	1.0053	5.64649e-09	1	1
Alkal2	1	1	0	1	1
Alkbh1	0.876358	1.2173	3.64447e-06	1	1
Alkbh2	0.579585	-1.62078	-5.13798e-06	1	1
Alkbh3	1	1.29539	1.99163e-06	1	1
Alkbh4	0.91136	-1.3524	-2.9968e-06	1	1
Alkbh5	0.980115	1.08649	3.38732e-06	1	1
Alkbh6	1	-1.03893	-5.3737e-07	1	1
Alkbh7	1	-1.00024	-4.59374e-09	1	1
Alkbh8	1	-1.25663	-8.54389e-07	1	1
Allc	1	1	0	1	1
Alms1	1	-1.20833	-4.28751e-07	1	1
Alox12	1	1.02917	2.53804e-08	1	1
Alox12b	1	1	0	1	1
Alox12e	1	1	0	1	1
Alox15	1	1.06015	5.23383e-08	1	1
Alox5	1	1.39518	1.27321e-06	1	1
Alox5ap	1	-1.03426	-1.20175e-06	1	1
Alox8	1	1	0	1	1
Aloxe3	1	1	0	1	1
Alpi	1	1	0	1	1
Alpk1	1	1.13536	6.67337e-07	1	1
Alpk2	1	1.13889	1.22009e-07	1	1
Alpk3	1	-1.01249	-1.09956e-08	1	1
Alpl	1	1	0	1	1
Alppl2	1	1	0	1	1
Als2	1	1.34345	8.43111e-07	1	1
Als2cl	1	-1.65646	-3.37081e-06	1	1
Als2cr12	1	-1.26242	-6.07782e-07	1	1
Alx1	1	1	0	1	1
Alx3	1	1	0	1	1
Alx4	1	1	0	1	1
Alyref	1	-1.04787	-3.1399e-06	1	1
Alyref2	0.116641	-2.24685	-1.85148e-05	1	1
Amacr	1	-1.27472	-8.8645e-07	1	1
Ambn	1	1	0	1	1
Ambp	1	1.02073	2.0475e-08	1	1
Ambra1	1	1.03245	9.49096e-08	1	1
Amd1	0.665166	-1.25032	-6.1478e-06	1	1
Amd2	0.0455049	-1.35407	-6.92982e-05	1	1
Amdhd1	1	1	0	1	1
Amdhd2	0.851208	-1.23453	-3.80485e-06	1	1
Amelx	1	1	0	1	1
Amer1	1	-2.40636	-3.04516e-06	1	1
Amer2	1	1	0	1	1
Amer3	1	1	0	1	1
Amfr	1	1.08389	1.12269e-06	1	1
Amh	1	-1.2515	-3.17509e-07	1	1
Amhr2	0.673921	1.77454	4.71407e-06	1	1
Amigo1	0.192513	-3.14188	-1.31627e-05	1	1
Amigo2	1	1	0	1	1
Amigo3	1	2.86122	1.61961e-06	1	1
Ammecr1	1	-1.16784	-3.54795e-07	1	1
Ammecr1l	0.876409	1.34367	5.17432e-06	1	1
Amn	1	-1.29177	-2.53893e-07	1	1
Amn1	1	-1.02176	-5.49879e-08	1	1
Amot	1	1	0	1	1
Amotl1	0.673921	1.72319	3.79895e-06	1	1
Amotl2	1	-1.03435	-3.15822e-08	1	1
Ampd1	1	1.09328	8.363e-08	1	1
Ampd2	1	-1.04732	-3.5499e-06	1	1
Ampd3	0.72	2.70107	3.13027e-06	1	1
Amph	1	-1.04018	-3.66081e-08	1	1
Amt	1	-1.80931	-9.92703e-07	1	1
Amtn	1	1	0	1	1
Amy1	1	-1.02914	-2.65001e-08	1	1
Amy2	1	1	0	1	1
Amy2a1	1	1	0	1	1
Amy2a2	1	1	0	1	1
Amy2a3	1	1	0	1	1
Amy2a4	1	1	0	1	1
Amz1	0.934452	-1.06867	-1.07792e-06	1	1
Amz2	1	1.13193	1.08645e-06	1	1
Anapc1	1	-1.18006	-2.32314e-06	1	1
Anapc10	1	1.08939	1.47002e-07	1	1
Anapc11	0.952567	-1.12839	-3.74972e-06	1	1
Anapc13	0.96522	1.12952	1.70964e-06	1	1
Anapc15	1	-1.16275	-4.18365e-07	1	1
Anapc15-ps	0.960028	1.02306	3.74673e-06	1	1
Anapc16	1	-1.11597	-1.34412e-06	1	1
Anapc2	0.89799	-1.1069	-4.03663e-06	1	1
Anapc4	1	-1.2958	-1.46773e-06	1	1
Anapc5	0.952567	-1.08626	-2.50888e-06	1	1
Anapc7	1	-1.17724	-1.78025e-06	1	1
Ang	1	1	0	1	1
Ang2	1	1	0	1	1
Ang4	1	-1.03821	-3.32482e-08	1	1
Ang5	1	-1.06774	-5.89507e-08	1	1
Ang6	1	1	0	1	1
Angel1	1	-1.20854	-3.57954e-07	1	1
Angel2	1	-1.13126	-1.83155e-06	1	1
Angpt1	1	1	0	1	1
Angpt2	0.8	-2.08108	-1.57139e-06	1	1
Angpt4	1	-1.00476	-4.36491e-09	1	1
Angptl1	1	1	0	1	1
Angptl2	1	-1.91369	-2.30849e-06	1	1
Angptl3	1	1	0	1	1
Angptl4	0.704	-2.54796	-3.84006e-06	1	1
Angptl6	1	-1.14608	-4.01723e-07	1	1
Angptl7	1	1	0	1	1
Angptl8	1	1	0	1	1
Ank	1	-1.58446	-1.89688e-06	1	1
Ank1	1	1.00019	1.69488e-10	1	1
Ank2	1	-1.01394	-1.30305e-08	1	1
Ank3	1	-1.00054	-4.66334e-10	1	1
Ankar	1	1	0	1	1
Ankdd1a	1	-1.06058	-1.89023e-07	1	1
Ankdd1b	1	-1.00003	-2.23178e-11	1	1
Ankef1	1	1	0	1	1
Ankfn1	1	1	0	1	1
Ankfy1	1	-1.25246	-2.95756e-06	1	1
Ankhd1	1	-1.02879	-3.38373e-07	1	1
Ankib1	1	-1.02268	-7.86917e-08	1	1
Ankk1	1	1.08592	7.47642e-08	1	1
Ankle1	0.115298	-2.14757	-2.05188e-05	1	1
Ankle2	1	-1.399	-3.63555e-06	1	1
Ankmy1	1	1.011	9.56816e-09	1	1
Ankmy2	0.8	-1.94402	-1.69601e-06	1	1
Ankra2	1	-1.22313	-1.31148e-06	1	1
Ankrd1	1	1	0	1	1
Ankrd10	0.45769	-1.70026	-9.84952e-06	1	1
Ankrd11	1	1.3028	2.34049e-06	1	1
Ankrd12	1	1.76409	1.77077e-06	1	1
Ankrd13a	1	1.06676	1.57482e-06	1	1
Ankrd13b	0.934452	-1.33116	-4.70031e-06	1	1
Ankrd13c	1	1.16683	9.09361e-07	1	1
Ankrd13d	1	-1.45519	-6.46519e-07	1	1
Ankrd16	1	-1.28368	-3.39183e-06	1	1
Ankrd17	1	1.20292	1.81383e-06	1	1
Ankrd2	1	-1.04483	-3.90102e-08	1	1
Ankrd22	1	1.02021	1.75873e-08	1	1
Ankrd23	1	1.10845	1.40234e-07	1	1
Ankrd24	1	1.00647	1.89035e-08	1	1
Ankrd26	1	-1.5782	-1.19455e-06	1	1
Ankrd27	1	-1.29413	-1.16589e-06	1	1
Ankrd28	0.466561	2.21111	6.83036e-06	1	1
Ankrd29	1	-1.05927	-6.21779e-08	1	1
Ankrd31	1	1	0	1	1
Ankrd33	1	1	0	1	1
Ankrd33b	0.72	3.04242	3.05511e-06	1	1
Ankrd34a	0.0204803	-9.74709	-1.6635e-05	1	1
Ankrd34b	1	1	0	1	1
Ankrd34c	1	1	0	1	1
Ankrd35	1	1.09074	8.17621e-08	1	1
Ankrd36	1	1.04339	9.66332e-08	1	1
Ankrd37	1	-1.23976	-1.23355e-06	1	1
Ankrd39	1	-1.13406	-5.12354e-07	1	1
Ankrd40	0.610179	-1.2791	-1.00143e-05	1	1
Ankrd42	1	1.01481	1.72463e-08	1	1
Ankrd44	1	1.06133	9.24048e-08	1	1
Ankrd45	1	1	0	1	1
Ankrd46	0.634881	-1.73267	-4.87585e-06	1	1
Ankrd49	0.745356	-1.1583	-7.25408e-06	1	1
Ankrd50	0.466561	2.15008	6.30572e-06	1	1
Ankrd52	0.652806	-1.27642	-9.25353e-06	1	1
Ankrd53	1	-1.03829	-5.63551e-08	1	1
Ankrd54	0.579585	-1.58696	-5.07562e-06	1	1
Ankrd55	1	-1.2507	-2.95249e-07	1	1
Ankrd6	1	1.00689	6.02246e-09	1	1
Ankrd60	1	1	0	1	1
Ankrd61	1	-1.32062	-2.78997e-07	1	1
Ankrd63	1	1	0	1	1
Ankrd65	1	1	0	1	1
Ankrd66	1	1.36793	3.32719e-07	1	1
Ankrd7	1	1	0	1	1
Ankrd9	1	-1.34571	-1.7086e-06	1	1
Anks1	1	-1.02087	-4.64764e-08	1	1
Anks1b	1	1.03754	3.35355e-08	1	1
Anks3	1	-1.52153	-2.45289e-06	1	1
Anks4b	1	1	0	1	1
Anks6	1	1	0	1	1
Ankub1	1	1.01145	9.96161e-09	1	1
Ankzf1	1	-1.01732	-3.90919e-07	1	1
Anln	0.347343	-2.08605	-8.7368e-06	1	1
Ano1	1	1	0	1	1
Ano10	1	1.04107	9.36044e-08	1	1
Ano2	1	1	0	1	1
Ano3	1	1	0	1	1
Ano4	1	1.00377	3.2765e-09	1	1
Ano5	1	1.00076	6.67033e-10	1	1
Ano6	1	-1.05561	-3.14216e-07	1	1
Ano7	1	-1.01222	-1.06321e-08	1	1
Ano8	1	-1.06055	-6.9468e-07	1	1
Ano9	1	1	0	1	1
Anp32a	1	1.07168	1.52534e-06	1	1
Anp32b	0.934357	-1.0642	-6.01806e-06	1	1
Anp32e	0.536853	1.11875	1.83065e-05	1	1
Anpep	0.59268	1.59	7.22042e-06	1	1
Antxr1	1	1.00519	4.52586e-09	1	1
Antxr2	0.155521	3.8769	8.46624e-06	1	1
Antxrl	1	1	0	1	1
Anxa1	0.825501	1.15883	7.82252e-06	1	1
Anxa10	1	1.0082	7.13799e-09	1	1
Anxa11	0.466561	2.44492	6.79814e-06	1	1
Anxa2	0.0221634	2.41052	4.20628e-05	1	1
Anxa3	1	1.36192	1.62456e-06	1	1
Anxa4	0.96522	1.20101	2.49682e-06	1	1
Anxa5	0.0225479	1.74269	5.06604e-05	1	1
Anxa6	1	1.05244	1.75277e-07	1	1
Anxa7	0.144638	2.03425	2.09561e-05	1	1
Anxa8	1	1.03717	3.23409e-08	1	1
Anxa9	1	1.06094	3.32062e-07	1	1
Aoah	1	1.0436	3.95876e-08	1	1
Aoc1	1	1	0	1	1
Aoc2	0.839809	1.68668	5.10339e-06	1	1
Aoc3	1	1.04182	3.63884e-08	1	1
Aox1	1	-1.03191	-2.77662e-08	1	1
Aox2	1	1.03042	2.74783e-08	1	1
Aox3	1	1	0	1	1
Aox4	1	1.00696	6.06022e-09	1	1
Ap1ar	1	1.27684	2.07183e-06	1	1
Ap1b1	1	-1.22691	-1.48928e-06	1	1
Ap1g1	1	-1.06763	-7.38624e-07	1	1
Ap1g2	1	-1.07783	-1.87983e-06	1	1
Ap1m1	1	1.00008	2.47607e-09	1	1
Ap1m2	1	-1.01447	-1.29244e-08	1	1
Ap1s1	0.581763	1.14461	1.83232e-05	1	1
Ap1s2	0.579585	-1.76372	-6.38333e-06	1	1
Ap1s3	1	1.34088	1.4994e-06	1	1
Ap2a1	1	1.0862	1.35402e-06	1	1
Ap2a2	1	-1.16158	-1.16655e-06	1	1
Ap2b1	1	1.18167	1.70694e-06	1	1
Ap2m1	1	1.01968	2.23207e-06	1	1
Ap2s1	0.923688	1.09522	4.15189e-06	1	1
Ap3b1	1	1.02613	7.36649e-08	1	1
Ap3b2	1	1.01617	1.40748e-08	1	1
Ap3d1	1	-1.10577	-2.01515e-06	1	1
Ap3m1	0.84934	1.18143	5.94829e-06	1	1
Ap3m2	1	-1.96934	-2.42485e-06	1	1
Ap3s1	1	1.26155	9.19771e-07	1	1
Ap3s2	1	-1.358	-1.63448e-06	1	1
Ap4b1	0.337318	1.79249	1.07869e-05	1	1
Ap4e1	1	-1.24022	-5.62499e-07	1	1
Ap4m1	0.811828	-1.43761	-4.23077e-06	1	1
Ap4s1	1	-1.19435	-5.48386e-07	1	1
Ap5b1	0.0101116	-2.52601	-4.10253e-05	1	0.617073
Ap5m1	1	-1.22478	-1.72936e-06	1	1
Ap5s1	0.579585	-1.73403	-6.02524e-06	1	1
Ap5z1	0.579585	-1.62124	-5.24891e-06	1	1
Apaf1	1	-1.09346	-3.48607e-07	1	1
Apba1	1	-1.00208	-1.82458e-09	1	1
Apba2	1	-1.00147	-1.28063e-09	1	1
Apba3	0.971737	1.16213	2.96172e-06	1	1
Apbb1	1	-1.11826	-1.02912e-07	1	1
Apbb1ip	1	-1.51297	-2.49039e-06	1	1
Apbb2	1	1.18858	2.77136e-07	1	1
Apc	1	-1.08677	-3.76861e-07	1	1
Apc2	1	-1.10899	-1.00307e-07	1	1
Apcdd1	1	1	0	1	1
Apcs	1	1	0	1	1
Apeh	1	1.0693	1.32469e-06	1	1
Apela	1	1	0	1	1
Apex1	0.336992	-1.14502	-3.8674e-05	1	1
Apex2	1	1.04334	1.05482e-07	1	1
Aph1a	1	-1.00053	-1.4245e-07	1	1
Aph1b	1	-1.29608	-5.42945e-07	1	1
Aph1c	1	-1.10623	-3.80692e-07	1	1
Api5	0.611745	1.22319	1.0041e-05	1	1
Apip	1	-1.08203	-3.52748e-07	1	1
Aplf	1	-1.11883	-2.6828e-07	1	1
Apln	1	-1.08379	-7.29171e-08	1	1
Aplnr	1	1	0	1	1
Aplp1	1	1.12497	2.27497e-07	1	1
Aplp2	0.764563	1.22373	3.00715e-06	1	1
Apmap	1	1.0727	6.24769e-07	1	1
Apoa1	1	1	0	1	1
Apoa2	1	-1.12492	-2.64095e-07	1	1
Apoa4	1	1	0	1	1
Apoa5	1	1	0	1	1
Apob	1	1.01034	9.00048e-09	1	1
Apobec1	2.3947e-08	-3.98215	-0.000128478	0.000618167	4.01407e-06
Apobec2	1	-1.05086	-4.58137e-08	1	1
Apobec3	1	-1.455	-2.7918e-06	1	1
Apobec4	1	1	0	1	1
Apobr	0.659072	1.07812	1.85011e-05	1	1
Apoc1	1	1	0	1	1
Apoc2	1	-1.31511	-4.11243e-07	1	1
Apoc3	1	1	0	1	1
Apoc4	1	1	0	1	1
Apod	1	-1.03536	-3.15514e-08	1	1
Apoe	0.91136	-1.36723	-3.30429e-06	1	1
Apof	1	1	0	1	1
Apoh	1	1.27757	2.85601e-07	1	1
Apol10a	1	1	0	1	1
Apol10b	1	-1.07887	-7.16562e-08	1	1
Apol11a	1	1	0	1	1
Apol11b	1	1	0	1	1
Apol6	1	1	0	1	1
Apol7a	1	1	0	1	1
Apol7b	1	1.0384	3.49298e-08	1	1
Apol7c	1	1	0	1	1
Apol7e	1	1.07337	7.48373e-08	1	1
Apol8	1	1.09551	8.31128e-08	1	1
Apol9a	1	-1.77305	-7.96574e-07	1	1
Apol9b	1	-1.1316	-1.44073e-07	1	1
Apold1	0.72	4.93705	3.67435e-06	1	1
Apom	1	1.68032	1.10249e-06	1	1
Apon	1	-1.14925	-1.6405e-07	1	1
Apoo	1	1.03887	4.57919e-08	1	1
Apool	1	-1.05851	-1.0847e-07	1	1
Apopt1	1	-1.03404	-1.26849e-07	1	1
App	1	1.35321	2.44815e-06	1	1
Appbp2	1	1.14073	1.3015e-06	1	1
Appl1	0.9504	1.23678	1.49342e-06	1	1
Appl2	1	1.64663	2.24378e-06	1	1
Aprt	0.688898	1.05386	2.03297e-05	1	1
Aptx	1	-1.04671	-2.67103e-07	1	1
Aqp1	1	-1.06122	-5.32728e-08	1	1
Aqp11	1	1.08779	9.08551e-08	1	1
Aqp12	1	1	0	1	1
Aqp2	1	1	0	1	1
Aqp3	1	1.28534	2.48297e-07	1	1
Aqp4	1	-1.02846	-2.47666e-08	1	1
Aqp5	1	1	0	1	1
Aqp6	1	1	0	1	1
Aqp7	1	1	0	1	1
Aqp8	1	1	0	1	1
Aqp9	1	1.04022	3.54925e-08	1	1
Aqr	1	1.06406	3.93982e-07	1	1
Ar	1	1	0	1	1
Araf	1	1.00818	5.31351e-08	1	1
[truncated: 23,815 more rows]

## Sheet: Uninfected vs. RB50bprl 15min
Feature ID	EDGE test: Uninfected vs RB50 bprl 15 min, tagwise dispersions - P-value	EDGE test: Uninfected vs RB50 bprl 15 min, tagwise dispersions - Fold change	EDGE test: Uninfected vs RB50 bprl 15 min, tagwise dispersions - Weighted difference	EDGE test: Uninfected vs RB50 bprl 15 min, tagwise dispersions - Bonferroni	EDGE test: Uninfected vs RB50 bprl 15 min, tagwise dispersions - FDR p-value correction
0610009B22Rik	0.398055	-1.62318	-1.24578e-05	1	1
0610009L18Rik	1	-1.30804	-6.82123e-07	1	1
0610009O20Rik	0.811828	-1.4018	-4.26124e-06	1	1
0610010F05Rik	1	-1.12326	-3.46217e-07	1	1
0610010K14Rik	1	1.0027	1.26214e-07	1	1
0610012G03Rik	0.205749	-1.31537	-3.76678e-05	1	1
0610030E20Rik	0.502609	-1.29418	-1.26936e-05	1	1
0610037L13Rik	1	-1.03273	-4.86364e-07	1	1
0610040J01Rik	1	-1.017	-1.50648e-08	1	1
1110002E22Rik	1	1	0	1	1
1110003F10Rik	1	1	0	1	1
1110004E09Rik	0.96522	1.09217	1.20972e-06	1	1
1110004F10Rik	1	1.08404	1.02503e-06	1	1
1110008F13Rik	0.747213	-1.14601	-9.87788e-06	1	1
1110008L16Rik	1	-1.08899	-1.81451e-07	1	1
1110008P14Rik	1	1.05352	1.39635e-06	1	1
1110012L19Rik	0.811828	-1.25016	-2.82044e-06	1	1
1110017D15Rik	1	1	0	1	1
1110025L11Rik	1	1	0	1	1
1110025M09Rik	1	-1.7396	-2.19805e-06	1	1
1110032A03Rik	1	-1.38016	-1.4528e-06	1	1
1110032F04Rik	1	1	0	1	1
1110034G24Rik	1	-1.27366	-3.17842e-07	1	1
1110038F14Rik	0.774642	-1.18458	-6.55748e-06	1	1
1110051M20Rik	1	1.0149	1.80154e-08	1	1
1110057P08Rik	1	1	0	1	1
1110059E24Rik	1	-1.1382	-2.8532e-07	1	1
1110059G10Rik	1	-1.18017	-2.07926e-06	1	1
1110060G06Rik	1	1	0	1	1
1110065P20Rik	0.443814	1.31527	1.42831e-05	1	1
1190002N15Rik	1	-1.34234	-2.21494e-06	1	1
1190005I06Rik	1	1	0	1	1
1190007I07Rik	1	-1.11388	-7.31018e-07	1	1
1300017J02Rik	1	-1.02871	-2.55041e-08	1	1
1500005C15Rik	1	1	0	1	1
1500009C09Rik	1	1	0	1	1
1500009L16Rik	1	1	0	1	1
1500011B03Rik	0.811828	-1.49699	-5.04449e-06	1	1
1500011K16Rik	0.915399	1.05073	5.50815e-06	1	1
1500015O10Rik	1	1.04362	4.14818e-08	1	1
1500026H17Rik	1	1.02619	2.27863e-08	1	1
1520401A03Rik	1	1	0	1	1
1600002K03Rik	1	-1.04838	-5.39961e-07	1	1
1600012H06Rik	0.975582	1.13214	3.35027e-06	1	1
1600014C10Rik	0.579637	-1.55	-4.79026e-06	1	1
1600014C23Rik	1	1.06719	8.05813e-08	1	1
1600015I10Rik	1	1	0	1	1
1600017P15Rik	1	1	0	1	1
1600023N17Rik	1	-2.14098	-9.92869e-07	1	1
1700001C02Rik	1	1	0	1	1
1700001C19Rik	1	-1.01729	-1.52791e-08	1	1
1700001F09Rik	1	1	0	1	1
1700001G17Rik	1	-1.41745	-3.63262e-07	1	1
1700001J03Rik	1	1	0	1	1
1700001K19Rik	1	1.11387	1.168e-07	1	1
1700001L19Rik	1	1	0	1	1
1700001O22Rik	1	-1.04173	-3.63139e-08	1	1
1700001P01Rik	1	-1.05465	-6.87957e-08	1	1
1700003E16Rik	1	-1.34148	-3.90899e-07	1	1
1700003F12Rik	1	-1.005	-1.91552e-08	1	1
1700003H04Rik	1	1	0	1	1
1700006A11Rik	1	1	0	1	1
1700006E09Rik	1	1	0	1	1
1700006P03Rik	1	1	0	1	1
1700007G11Rik	1	1.03229	2.91756e-08	1	1
1700007K09Rik	1	1	0	1	1
1700007K13Rik	1	1	0	1	1
1700008A23Rik	1	1	0	1	1
1700008H02Rik	1	1	0	1	1
1700008O03Rik	1	1.02692	2.69947e-08	1	1
1700008P02Rik	1	1	0	1	1
1700009N14Rik	1	1	0	1	1
1700010B08Rik	1	1	0	1	1
1700010I14Rik	1	-1.10367	-1.28086e-07	1	1
1700011H14Rik	1	1.04726	4.11288e-08	1	1
1700011I03Rik	1	1.06329	5.79751e-08	1	1
1700011L22Rik	1	1.53536	1.30413e-06	1	1
1700011M02Rik	1	1	0	1	1
1700012A03Rik	1	1	0	1	1
1700012B07Rik	1	1	0	1	1
1700012B09Rik	1	1	0	1	1
1700012J22Rik	1	1	0	1	1
1700012P22Rik	1	1	0	1	1
1700013A02Rik	1	1	0	1	1
1700013D24Rik	1	1	0	1	1
1700013F07Rik	1	1	0	1	1
1700013G24Rik	1	1	0	1	1
1700013H16Rik	1	-1.02486	-2.16288e-08	1	1
1700014D04Rik	1	1.37518	3.69443e-07	1	1
1700015F17Rik	1	1	0	1	1
1700015G11Rik	1	1	0	1	1
1700016A09Rik	1	1.55324	4.81425e-07	1	1
1700016B15Rik	1	1	0	1	1
1700016C15Rik	1	1.01333	1.29666e-08	1	1
1700016D06Rik	0.466481	1.31457	1.30806e-05	1	1
1700016D08Rik	1	3.06296	1.79516e-06	1	1
1700016G14Rik	1	-1.95085	-1.13325e-06	1	1
1700016H13Rik	1	1	0	1	1
1700016J18Rik	1	-1.02786	-3.97135e-08	1	1
1700016K19Rik	1	1	0	1	1
1700017B05Rik	0.0522411	-1.86882	-3.88997e-05	1	1
1700017D01Rik	1	1.15709	3.28215e-06	1	1
1700017N19Rik	1	1	0	1	1
1700018A14Rik	1	1	0	1	1
1700018B08Rik	1	1	0	1	1
1700018F24Rik	1	1	0	1	1
1700018G05Rik	1	1	0	1	1
1700019A02Rik	1	1	0	1	1
1700019A23Rik	1	1	0	1	1
1700019D03Rik	1	-1.00028	-2.41473e-10	1	1
1700019N19Rik	1	1.08781	7.64137e-08	1	1
1700020A23Rik	1	-1.4548	-3.95759e-07	1	1
1700020D05Rik	1	1	0	1	1
1700020G03Rik	1	1	0	1	1
1700020L24Rik	1	-1.29837	-2.87434e-07	1	1
1700020N01Rik	1	1.02597	2.25992e-08	1	1
1700020N15Rik	1	1	0	1	1
1700021F05Rik	1	-1.16118	-1.06729e-06	1	1
1700021F07Rik	1	1	0	1	1
1700022H01Rik	1	1.10329	1.15464e-07	1	1
1700022H16Rik	1	1	0	1	1
1700022I11Rik	1	-1.16619	-2.12649e-06	1	1
1700023F06Rik	1	-1.0423	-3.68112e-08	1	1
1700024B05Rik	1	1.00634	5.52109e-09	1	1
1700024G13Rik	1	1	0	1	1
1700024P04Rik	1	1	0	1	1
1700025A08Rik	1	1	0	1	1
1700025B11Rik	1	1	0	1	1
1700025C18Rik	1	1	0	1	1
1700025F22Rik	1	1	0	1	1
1700025G04Rik	1	1.02165	3.68222e-08	1	1
1700026N04Rik	1	-1.42114	-4.21061e-07	1	1
1700027I24Rik	1	1.00288	2.62338e-09	1	1
1700027J19Rik	1	-1.02246	-2.0211e-08	1	1
1700028J19Rik	1	1.4403	8.59975e-07	1	1
1700028K03Rik	1	1	0	1	1
1700028P14Rik	1	1.07006	1.0269e-07	1	1
1700029B24Rik	1	1	0	1	1
1700029F12Rik	1	1	0	1	1
1700029H14Rik	1	1.03236	2.81618e-08	1	1
1700029I15Rik	1	-1.80439	-8.68081e-07	1	1
1700029J07Rik	1	-1.06487	-6.06322e-08	1	1
1700029P11Rik	1	1	0	1	1
1700030I03Rik	1	1	0	1	1
1700030J22Rik	1	1.30285	4.51077e-07	1	1
1700030K09Rik	1	-1.87603	-2.77553e-06	1	1
1700030M09Rik	1	1	0	1	1
1700030N18Rik	1	1	0	1	1
1700031F05Rik	1	1	0	1	1
1700031M16Rik	1	1	0	1	1
1700034E13Rik	1	1	0	1	1
1700034I23Rik	1	1	0	1	1
1700034J04Rik	1	1	0	1	1
1700034J05Rik	1	1	0	1	1
1700037C18Rik	0.7514	-1.22675	-6.4052e-06	1	1
1700037H04Rik	1	-1.15843	-1.81421e-06	1	1
1700039I01Rik	1	1	0	1	1
1700039M10Rik	1	1	0	1	1
1700040F15Rik	1	1	0	1	1
1700040K01Rik	1	1	0	1	1
1700042G07Rik	1	1	0	1	1
1700045I11Rik	1	1	0	1	1
1700047I17Rik1	0.764631	1.39932	4.70354e-06	1	1
1700047I17Rik2	1	1	0	1	1
1700047N06Rik	1	1	0	1	1
1700047O18Rik	1	1	0	1	1
1700049E17Rik1	1	1	0	1	1
1700049E17Rik2	1	1	0	1	1
1700051K13Rik	1	1	0	1	1
1700051O22Rik	0.8	-2.08578	-1.50697e-06	1	1
1700054O19Rik	1	1	0	1	1
1700056E22Rik	1	1.29936	2.605e-07	1	1
1700057G04Rik	1	1.12431	1.18746e-07	1	1
1700061G19Rik	1	-1.35793	-5.52159e-07	1	1
1700063I16Rik	1	1	0	1	1
1700064H15Rik	1	1.0209	1.85567e-08	1	1
1700066B19Rik	1	1.02141	1.94053e-08	1	1
1700066M21Rik	0.634881	-1.98187	-4.97503e-06	1	1
1700067K01Rik	1	-1.64988	-8.28385e-07	1	1
1700067P10Rik	1	1	0	1	1
1700069L16Rik	1	1	0	1	1
1700074A21Rik	1	1	0	1	1
1700074P13Rik	1	1	0	1	1
1700080E11Rik	1	1	0	1	1
1700080O16Rik	1	1	0	1	1
1700081N11Rik	1	-1.15878	-2.92591e-07	1	1
1700084M14Rik	1	1	0	1	1
1700086D15Rik	1	1	0	1	1
1700088E04Rik	0.0109579	3.93931	2.98059e-05	1	0.653347
1700092E16Rik	1	1	0	1	1
1700092M07Rik	1	1	0	1	1
1700093K21Rik	1	1	0	1	1
1700097M23Rik	1	1	0	1	1
1700102F20Rik	1	1	0	1	1
1700102P08Rik	1	1.00616	5.70716e-09	1	1
1700109H08Rik	1	-1.03531	-1.7816e-07	1	1
1700112L15Rik	1	1	0	1	1
1700113B19Rik	1	1	0	1	1
1700113H08Rik	1	-1.00265	-2.31306e-09	1	1
1700120B22Rik	1	-1.21901	-1.64499e-06	1	1
1700122O11Rik	1	1	0	1	1
1700123K08Rik	1	1	0	1	1
1700123L14Rik	1	1	0	1	1
1700123O20Rik	1	-1.07997	-2.97616e-06	1	1
1700125H20Rik	1	1.03545	3.08468e-08	1	1
1700129C05Rik	1	1	0	1	1
1810009A15Rik	0.457746	-1.2202	-1.84336e-05	1	1
1810009J06Rik	1	1	0	1	1
1810010D01Rik	1	1	0	1	1
1810010H24Rik	1	-1.13378	-1.36985e-07	1	1
1810011H11Rik	1	-1.64521	-1.70924e-06	1	1
1810013L24Rik	0.252187	1.85231	1.41223e-05	1	1
1810017P11Rik	1	1	0	1	1
1810022K09Rik	1	1.27913	2.31694e-06	1	1
1810024B03Rik	1	-1.37264	-4.53209e-07	1	1
1810030O07Rik	1	1.0326	4.89738e-07	1	1
1810032O08Rik	0.706086	1.42884	6.66418e-06	1	1
1810037I17Rik	1	-1.01862	-1.70018e-06	1	1
1810041L15Rik	1	1	0	1	1
1810043G02Rik	1	-1.44405	-2.36873e-06	1	1
1810046K07Rik	1	1	0	1	1
1810049J17Rik	0.000901097	1.78181	0.000105199	1	0.0762653
1810055G02Rik	1	1.16954	2.61803e-06	1	1
1810062G17Rik	1	1.08055	1.18599e-07	1	1
1810065E05Rik	1	1	0	1	1
2010003K11Rik	1	1	0	1	1
2010005H15Rik	1	1	0	1	1
2010008C14Rik	0.00385579	-5.68811	-3.34289e-05	1	0.272271
2010106E10Rik	1	1	0	1	1
2010107E04Rik	0.409504	1.35054	1.33845e-05	1	1
2010109A12Rik	1	1.09956	9.16983e-08	1	1
2010109I03Rik	1	1	0	1	1
2010109P13Rik	1	1	0	1	1
2010111I01Rik	1	1.04054	4.96716e-08	1	1
2010300C02Rik	1	1.04267	3.76623e-08	1	1
2010315B03Rik	1	-1.62573	-2.1033e-06	1	1
2200002A13Rik	1	1	0	1	1
2200002D01Rik	0.704	-1.93398	-3.76849e-06	1	1
2200002J24Rik	1	-1.37731	-5.94229e-07	1	1
2200007N16Rik	1	1	0	1	1
2210010C04Rik	1	1	0	1	1
2210011C24Rik	1	1	0	1	1
2210016F16Rik	0.70168	-1.19271	-9.07917e-06	1	1
2210016L21Rik	1	-1.03708	-7.18635e-07	1	1
2210017I01Rik	1	1	0	1	1
2210406H18Rik	0.0559879	12.122	1.64727e-05	1	1
2210407C18Rik	1	1	0	1	1
2210408I21Rik	1	-1.00667	-6.37991e-09	1	1
2210412B16Rik	1	1.00975	1.48005e-08	1	1
2210418O10Rik	1	-1.20027	-1.39766e-06	1	1
2300002M23Rik	1	1	0	1	1
2300003K06Rik	1	1	0	1	1
2300009A05Rik	1	1.01233	1.92981e-07	1	1
2310001K20Rik	1	1	0	1	1
2310002L09Rik	1	-1.0946	-8.56369e-08	1	1
2310003L06Rik	1	1	0	1	1
2310007B03Rik	1	1.04812	4.18739e-08	1	1
2310009B15Rik	1	-1.11263	-8.84013e-07	1	1
2310010J17Rik	1	2.46858	2.32365e-06	1	1
2310011J03Rik	0.62327	-1.12394	-1.53892e-05	1	1
2310014F06Rik	1	1.00684	5.95346e-09	1	1
2310022A10Rik	1	1.15584	2.27422e-06	1	1
2310022B05Rik	1	-1.18412	-6.35377e-07	1	1
2310030G06Rik	1	1	0	1	1
2310033P09Rik	0.351046	-1.42026	-1.55833e-05	1	1
2310034C09Rik	1	1	0	1	1
2310034G01Rik	1	1	0	1	1
2310035C23Rik	1	-1.17357	-5.41001e-07	1	1
2310039H08Rik	0.592649	1.18738	1.23529e-05	1	1
2310043P16Rik	1	1.10464	1.10141e-07	1	1
2310046K23Rik	1	1	0	1	1
2310050C09Rik	1	1	0	1	1
2310057J18Rik	1	1	0	1	1
2310057M21Rik	1	-1.03656	-1.64411e-07	1	1
2310057N15Rik	1	1	0	1	1
2310061I04Rik	0.195481	-2.1711	-1.4936e-05	1	1
2310061N02Rik	1	1	0	1	1
2310079G19Rik	1	1	0	1	1
2410002F23Rik	0.572711	1.16631	1.70156e-05	1	1
2410004B18Rik	1	1.00152	2.33476e-08	1	1
2410004P03Rik	1	1.05494	4.78047e-08	1	1
2410015M20Rik	0.594978	1.13261	1.56971e-05	1	1
2410022M11Rik	1	-1.31339	-1.34279e-06	1	1
2410089E03Rik	1	-1.15026	-2.65123e-07	1	1
2410131K14Rik	1	-1.20647	-1.4165e-06	1	1
2410137M14Rik	1	1	0	1	1
2410141K09Rik	1	1	0	1	1
2510002D24Rik	1	-1.09016	-1.89847e-06	1	1
2510009E07Rik	1	-1.20881	-3.93188e-06	1	1
2510016D11Rik	0.00418599	-2.4076	-5.1643e-05	1	0.293012
2510039O18Rik	0.840459	-1.07494	-9.13187e-06	1	1
2610001A08Rik	1	1	0	1	1
2610001J05Rik	0.290101	-1.26928	-3.05068e-05	1	1
2610002M06Rik	1	-1.19996	-7.11221e-07	1	1
2610008E11Rik	1	-1.78957	-9.71208e-07	1	1
2610011E03Rik	1	1	0	1	1
2610012C04Rik	1	1	0	1	1
2610017A05Rik	0.8	-1.46764	-9.32455e-07	1	1
2610021A01Rik	1	-1.394	-1.32808e-06	1	1
2610028D06Rik	1	1	0	1	1
2610028H24Rik	1	-1.03199	-2.87218e-08	1	1
2610034O05Rik	1	1	0	1	1
2610042L04Rik	1	1	0	1	1
2610044O15Rik8	1	-1.39505	-8.56204e-07	1	1
2610105M22Rik	1	1	0	1	1
2610300A13Rik	1	1	0	1	1
2610301B20Rik	1	-1.54167	-2.14487e-06	1	1
2610306M01Rik	0.533137	-1.57803	-6.48359e-06	1	1
2610306O10Rik	1	1	0	1	1
2610318N02Rik	0.634881	-1.82766	-5.19988e-06	1	1
2610507B11Rik	0.395409	-1.28269	-2.24525e-05	1	1
2610509F24Rik	1	1	0	1	1
2610524H06Rik	0.751399	-1.17532	-5.27108e-06	1	1
2610528A11Rik	1	-1.27805	-3.91245e-07	1	1
2610528J11Rik	1	1	0	1	1
2700029L08Rik	1	1	0	1	1
2700049A03Rik	1	-1.28357	-3.80437e-07	1	1
2700062C07Rik	1	-1.20907	-1.07731e-06	1	1
2700078F05Rik	1	1	0	1	1
2700080J24Rik	1	1	0	1	1
2700081O15Rik	1	-1.09526	-5.77581e-07	1	1
2700097O09Rik	1	-1.14522	-5.46413e-07	1	1
2810004N23Rik	0.91136	-1.30933	-2.61552e-06	1	1
2810006K23Rik	0.704	-1.91548	-3.39831e-06	1	1
2810013P06Rik	0.358401	-2.55979	-6.68873e-06	1	1
2810021J22Rik	1	-1.26494	-5.97055e-07	1	1
2810029C07Rik	1	2.40855	1.68277e-06	1	1
2810030D12Rik	1	1	0	1	1
2810403A07Rik	0.806517	1.27866	5.41755e-06	1	1
2810405F15Rik	1	1	0	1	1
2810408A11Rik	1	1.46394	4.48874e-07	1	1
2810428J06Rik	1	1.65953	7.39499e-07	1	1
2810459M11Rik	1	1	0	1	1
2810474O19Rik	0.806517	1.33713	6.26072e-06	1	1
2900002M20Rik	1	1	0	1	1
2900011O08Rik	1	1.00959	9.51713e-09	1	1
2900018N21Rik	1	1	0	1	1
2900022M07Rik	1	1	0	1	1
2900024D18Rik	1	1	0	1	1
2900026A02Rik	1	-1.34871	-7.32936e-07	1	1
2900027M19Rik	1	1	0	1	1
2900035J10Rik	1	1	0	1	1
2900037B21Rik	1	1	0	1	1
2900042G08Rik	1	1	0	1	1
2900055J20Rik	1	1	0	1	1
2900060N12Rik	1	1	0	1	1
2900064F13Rik	1	1	0	1	1
2900064K03Rik	1	1	0	1	1
2900069G24Rik	1	1	0	1	1
2900076G11Rik	1	1	0	1	1
2900078I11Rik	1	1.03928	4.80982e-08	1	1
2900092C05Rik	1	1	0	1	1
2900092N22Rik	1	1	0	1	1
2900092O11Rik	1	1	0	1	1
3100002H09Rik	1	1	0	1	1
3110001I22Rik	1	1	0	1	1
3110002H16Rik	0.9504	1.14389	9.0594e-07	1	1
3110009E18Rik	1	1.1983	2.06525e-07	1	1
3110018I06Rik	1	1	0	1	1
3110021N24Rik	1	1	0	1	1
3110031N09Rik	1	1	0	1	1
3110035E14Rik	1	-1.91282	-2.59321e-06	1	1
3110040M04Rik	1	1	0	1	1
3110040N11Rik	1	-1.25727	-1.65077e-06	1	1
3110043J17Rik	1	1	0	1	1
3110043O21Rik	0.00724562	3.77345	3.09006e-05	1	0.462129
3110062G12Rik	1	1	0	1	1
3110062M04Rik	0.579585	-1.93782	-6.40411e-06	1	1
3110070M22Rik	0.704	-1.45111	-1.93974e-06	1	1
3110079O15Rik	1	1	0	1	1
3110080E11Rik	1	1	0	1	1
3110080O07Rik	1	1	0	1	1
3110082I17Rik	1	-1.4062	-1.6597e-06	1	1
3110082J24Rik	1	1	0	1	1
3110083C13Rik	0.8	-3.65485	-3.35719e-06	1	1
3300002I08Rik	1	-1.08953	-1.49345e-07	1	1
3425401B19Rik	1	1.07575	6.59149e-08	1	1
3632451O06Rik	1	1.00709	6.16867e-09	1	1
3732407C23Rik	1	1	0	1	1
3830403N18Rik	1	1.09441	1.22054e-07	1	1
3830406C13Rik	1	-1.11209	-7.81038e-07	1	1
3830417A13Rik	1	1	0	1	1
3830422I06Rik	1	1	0	1	1
4430402I18Rik	1	-1.0336	-3.00164e-08	1	1
4631422I05Rik	1	1	0	1	1
4632418H02Rik	1	1	0	1	1
4632427E13Rik	1	1.29648	1.01556e-06	1	1
4632432E15Rik	1	1	0	1	1
4633401B06Rik	1	1	0	1	1
4732416N19Rik	1	-1.59254	-1.24026e-06	1	1
4833404L02Rik	1	1	0	1	1
4833412K13Rik	1	1	0	1	1
4833420G17Rik	1	-1.27015	-1.84284e-06	1	1
4833421G17Rik	1	1	0	1	1
4833421K07Rik	1	1	0	1	1
4833423E24Rik	1	1	0	1	1
4833427G06Rik	1	1	0	1	1
4833439L19Rik	0.77684	1.22363	6.41103e-06	1	1
4921501E09Rik	1	1	0	1	1
4921504E06Rik	1	-1.00447	-3.88612e-09	1	1
4921507G05Rik	1	1.13717	1.19365e-07	1	1
4921507P07Rik	1	-1.06249	-5.70315e-08	1	1
4921508M14Rik	1	1	0	1	1
4921509C19Rik	1	1	0	1	1
4921511C20Rik	1	1	0	1	1
4921511E07Rik	1	1	0	1	1
4921511M17Rik	1	1	0	1	1
4921513H07Rik	1	1	0	1	1
4921517D22Rik	1	1	0	1	1
4921524J17Rik	1	-1.48516	-1.0353e-06	1	1
4921524L21Rik	1	1	0	1	1
4921527H02Rik_1	1	1	0	1	1
4921527H02Rik_2	1	1	0	1	1
4921530L21Rik	1	1	0	1	1
4921534A09Rik	1	-1.62353	-5.42589e-07	1	1
4921536K21Rik	1	-1.10623	-1.81103e-07	1	1
4921539E11Rik	1	1	0	1	1
4922502D21Rik	1	1	0	1	1
4930402F06Rik	1	1.03899	3.39292e-08	1	1
4930402H05Rik	1	1	0	1	1
4930402H24Rik	1	-1.00795	-2.58615e-08	1	1
4930402K13Rik	1	1	0	1	1
4930404H24Rik	1	1	0	1	1
4930404N11Rik	1.15231e-06	-2.71658	-0.000128754	0.0297457	0.000158222
4930405G09Rik	1	1	0	1	1
4930405N21Rik	1	-1.30926	-2.69116e-07	1	1
4930407I10Rik	1	1	0	1	1
4930412F12Rik	1	1	0	1	1
4930412O13Rik	1	-1.0283	-4.91644e-08	1	1
4930413G21Rik	1	1	0	1	1
4930415L06Rik	1	1	0	1	1
4930415O20Rik	1	1.0453	3.94197e-08	1	1
4930420N18Rik	1	1	0	1	1
4930421C12Rik	1	1	0	1	1
4930423C22Rik	1	1	0	1	1
4930423D22Rik	1	1	0	1	1
4930425K24Rik	1	1	0	1	1
4930426L09Rik	1	-1.64769	-8.89165e-07	1	1
4930430A15Rik	1	1.0404	4.47981e-08	1	1
4930430F08Rik	1	-1.11914	-5.68069e-07	1	1
4930432K21Rik	1	-1.50256	-1.32381e-06	1	1
4930432M17Rik	1	1	0	1	1
4930433I11Rik	1	1	0	1	1
4930434F21Rik	1	-1.00715	-6.22186e-09	1	1
4930435E12Rik	1	1	0	1	1
4930435N07Rik	1	1	0	1	1
4930438A08Rik	1	1.46955	4.08594e-07	1	1
4930442H23Rik	1	1	0	1	1
4930442P19Rik	1	1	0	1	1
4930443G03Rik	1	1	0	1	1
4930444G20Rik	1	-1.20931	-1.82143e-07	1	1
4930444K16Rik	1	1	0	1	1
4930444P10Rik	1	1	0	1	1
4930447A16Rik	1	1	0	1	1
4930447C04Rik	1	-1.00682	-5.93202e-09	1	1
4930447C11Rik	1	1	0	1	1
4930447F04Rik	1	1	0	1	1
4930449I04Rik	1	1	0	1	1
4930449I24Rik	1	1	0	1	1
4930451I11Rik	1	1	0	1	1
4930452B06Rik	1	1.00323	2.81501e-09	1	1
4930453N24Rik	1	-1.07245	-5.89067e-07	1	1
4930455H04Rik	1	1	0	1	1
4930456G14Rik	1	1	0	1	1
4930466K18Rik	1	-1.40962	-3.56445e-07	1	1
4930467E23Rik	1	1	0	1	1
4930469K13Rik	1	1.07515	7.46392e-08	1	1
4930470B04Rik	1	1	0	1	1
4930470G03Rik	0.426364	-1.65402	-1.11516e-05	1	1
4930470P17Rik	1	1	0	1	1
4930474B08Rik	1	1	0	1	1
4930474N05Rik	1	1	0	1	1
4930477O15Rik	1	1	0	1	1
4930478M09Rik	1	1	0	1	1
4930480C01Rik	1	1	0	1	1
4930480E11Rik	1	1	0	1	1
4930480K02Rik	1	1	0	1	1
4930486L24Rik	1	1.031	2.84384e-08	1	1
4930486N12Rik	1	1	0	1	1
4930502C17Rik	1	1	0	1	1
4930502E18Rik	1	1	0	1	1
4930503B20Rik	1	1.68736	5.98138e-07	1	1
4930503E14Rik	1	1	0	1	1
4930503L19Rik	1	1.00431	3.319e-08	1	1
4930504O13Rik	1	1	0	1	1
4930505A04Rik	1	1	0	1	1
4930507D05Rik	1	-2.12293	-1.2233e-06	1	1
4930512M02Rik	1	-1.01053	-9.16634e-09	1	1
4930513N20Rik	1	1	0	1	1
4930513O06Rik	1	1	0	1	1
4930516K23Rik	1	1	0	1	1
4930517G19Rik	1	1	0	1	1
4930517J16Rik	1	1	0	1	1
4930518I15Rik	0.8	-2.48092	-2.63049e-06	1	1
4930519E07Rik	1	1	0	1	1
4930519G04Rik	1	1	0	1	1
4930519K11Rik	1	1	0	1	1
4930519P11Rik	1	-1.74075	-6.4459e-07	1	1
4930522H14Rik	1	1	0	1	1
4930522L14Rik	1	-1.29302	-4.89074e-07	1	1
4930523C07Rik	1	1	0	1	1
4930524B15Rik	1	1	0	1	1
4930524J08Rik	0.839809	1.34097	3.14105e-06	1	1
4930524N10Rik	1	1	0	1	1
4930526M16Rik	1	1	0	1	1
4930528J11Rik	1	1	0	1	1
4930533L02Rik	1	1	0	1	1
4930535I16Rik	0.657684	1.40886	7.38559e-06	1	1
4930539E08Rik	1	1	0	1	1
4930540E01Rik	1	1	0	1	1
4930543I11Rik	1	1	0	1	1
4930544D05Rik	1	1.36394	3.16692e-07	1	1
4930544G11Rik	1	1	0	1	1
4930544L04Rik	1	1	0	1	1
4930546C10Rik	1	1	0	1	1
4930547M16Rik	1	-1.43346	-4.7726e-07	1	1
4930548H24Rik	1	-1.44582	-3.8795e-07	1	1
4930550C14Rik	1	1.01089	9.59307e-09	1	1
4930550L24Rik	1	1	0	1	1
4930553I04Rik	1	1	0	1	1
4930553I21Rik	1	1	0	1	1
4930553J12Rik	1	1	0	1	1
4930553M12Rik	1	1	0	1	1
4930554G22Rik	1	1	0	1	1
4930555G01Rik	1	1	0	1	1
4930556H04Rik	1	-1.76937	-8.21697e-07	1	1
4930556J24Rik	1	-1.02712	-2.48384e-08	1	1
4930557B06Rik	1	1	0	1	1
4930558C23Rik	1	-1.01594	-4.56932e-08	1	1
4930558K02Rik	1	-1.00956	-8.40374e-09	1	1
4930560O18Rik	1	-1.22226	-4.70458e-07	1	1
4930562C15Rik	1	-1.11841	-1.09893e-07	1	1
4930563D23Rik	1	1	0	1	1
4930563M21Rik	1	-1.01622	-1.41128e-08	1	1
4930564D02Rik	1	-1.01272	-1.23539e-08	1	1
4930566N20Rik	1	1	0	1	1
4930567H17Rik	1	1	0	1	1
4930568D16Rik	1	1.02809	2.44457e-08	1	1
4930569F06Rik	1	1	0	1	1
4930572O03Rik	1	1	0	1	1
4930577N17Rik	1	1.04194	4.51456e-07	1	1
4930578C19Rik	1	1	0	1	1
4930578G10Rik	1	1	0	1	1
4930578I06Rik	1	1	0	1	1
4930578I07Rik	1	1	0	1	1
4930579F01Rik	1	1.01553	1.35132e-08	1	1
4930579G24Rik	0.257083	-1.58081	-2.03812e-05	1	1
4930583I09Rik	1	1	0	1	1
4930583K01Rik	1	1	0	1	1
4930584E12Rik	1	1	0	1	1
4930589O11Rik	1	-1.95801	-1.1787e-06	1	1
4930590H14Rik	1	1	0	1	1
4930590J08Rik	1	1.07364	6.46264e-08	1	1
4930594C11Rik	1	1.72441	2.39387e-06	1	1
4930595D18Rik	1	-1.01746	-1.58971e-08	1	1
4930595M18Rik	1	1	0	1	1
4930595O18Rik	1	1	0	1	1
4930596D02Rik	1	1	0	1	1
4930597L12Rik	1	1	0	1	1
4930599N24Rik	1	1	0	1	1
4931400O07Rik	1	1	0	1	1
4931406B18Rik	1	1	0	1	1
4931406C07Rik	1	-1.3149	-1.34013e-06	1	1
4931406P16Rik	1	1.1279	6.00002e-07	1	1
4931408C20Rik	1	1	0	1	1
4931409K22Rik	1	1	0	1	1
4931412I15Rik	1	1	0	1	1
4931414P19Rik	0.8	-2.56575	-2.12809e-06	1	1
4931417E11Rik	1	1	0	1	1
4931422A03Rik	1	-1.03277	-2.86935e-08	1	1
4931423N10Rik	1	1.16144	3.15419e-07	1	1
4931428F04Rik	0.9504	1.17627	1.10317e-06	1	1
4931428L18Rik	1	1	0	1	1
4931429L15Rik	1	1	0	1	1
4931440F15Rik	1	1	0	1	1
4932411N23Rik	1	1	0	1	1
4932414N04Rik	1	1.00472	4.12479e-09	1	1
4932415D10Rik	1	1	0	1	1
4932429P05Rik	1	1	0	1	1
4932431L22Rik	1	1	0	1	1
4932438A13Rik	1	1.18007	5.13444e-07	1	1
4932438H23Rik	1	1.16651	1.46328e-07	1	1
4932442E05Rik	1	1	0	1	1
4932443I19Rik	1	1.02281	2.16516e-08	1	1
4933400A11Rik	1	1	0	1	1
4933401J01Rik	1	1	0	1	1
4933402D24Rik	1	1.00188	1.75821e-09	1	1
4933402E13Rik	1	1	0	1	1
4933402J07Rik	1	1	0	1	1
4933402N03Rik	1	1	0	1	1
4933402N22Rik	1	1	0	1	1
4933403L11Rik	1	1	0	1	1
4933403O08Rik	1	1	0	1	1
4933405L10Rik	1	1.29382	2.55676e-07	1	1
4933405O20Rik	1	1	0	1	1
4933406L23Rik	1	1	0	1	1
4933406M09Rik	1	-1.0736	-6.40499e-08	1	1
4933407L21Rik	1	1.03126	2.72039e-08	1	1
4933408B17Rik	1	-1.34885	-4.33663e-07	1	1
4933409G03Rik	1	1	0	1	1
4933411K16Rik	1	1	0	1	1
4933412E12Rik	1	-1.19763	-3.34322e-07	1	1
4933412E24Rik	1	1	0	1	1
4933412L11Rik	1	1	0	1	1
4933413G19Rik	1	-1.92329	-1.11434e-06	1	1
4933414I15Rik	1	1	0	1	1
4933415A04Rik	1	1	0	1	1
4933415F23Rik	1	1	0	1	1
4933415J04Rik	1	1	0	1	1
4933416C03Rik	1	1	0	1	1
4933417A18Rik	1	1	0	1	1
4933417C20Rik	1	-1.39813	-7.12985e-07	1	1
4933421I07Rik	1	1	0	1	1
4933423L19Rik	1	1	0	1	1
4933424G06Rik	1	1.00989	8.73919e-09	1	1
4933424N20Rik	1	1	0	1	1
4933425L06Rik	1	-1.01026	-8.92413e-09	1	1
4933425M03Rik	1	1	0	1	1
4933427D14Rik	0.8	-1.57399	-1.01636e-06	1	1
4933427I04Rik	1	1	0	1	1
4933428G20Rik	1	-1.08446	-7.64243e-08	1	1
4933428M09Rik	1	1	0	1	1
4933430H06Rik	1	1	0	1	1
4933430I17Rik	1	1.27393	2.87545e-07	1	1
4933431C10Rik	1	1	0	1	1
4933431K14Rik	0.358401	-2.91297	-9.08966e-06	1	1
4933434E20Rik	1	1.01196	2.27011e-07	1	1
4933436F18Rik	1	1	0	1	1
4933436I01Rik	1	1	0	1	1
4933436N17Rik	1	1	0	1	1
4933436P19Rik	1	1	0	1	1
4933437G19Rik	0.8	-2.98984	-2.29126e-06	1	1
4933439N06Rik	1	1	0	1	1
4933440N22Rik	1	1	0	1	1
5031410I06Rik	1	1	0	1	1
5031439G07Rik	0.751401	-1.18177	-5.29173e-06	1	1
5033424D13Rik	1	1	0	1	1
5033425B01Rik	1	1	0	1	1
5330406M23Rik	1	-1.19424	-1.69026e-07	1	1
5330409N07Rik	1	1	0	1	1
5330417C22Rik	1	1	0	1	1
5330417H12Rik	1	1	0	1	1
5330425B07Rik	1	1	0	1	1
5330431K02Rik	1	1	0	1	1
5330437M03Rik	1	1	0	1	1
5330439K02Rik	1	-1.08616	-1.13876e-07	1	1
5430400D12Rik	1	1.67945	5.91249e-07	1	1
5430401F13Rik	1	-1.00551	-4.79395e-09	1	1
5430402E10Rik	1	1	0	1	1
5430403G16Rik	1	-1.30864	-3.94157e-07	1	1
5430419D17Rik	1	1	0	1	1
5430420F09Rik	1	1	0	1	1
5430425E15Rik	1	1	0	1	1
5430427O19Rik	1	-1.84892	-4.02865e-06	1	1
5430430B14Rik	1	1.17226	2.96244e-07	1	1
5430433H01Rik	1	1	0	1	1
5430434F05Rik	1	1	0	1	1
5530400C23Rik	1	1	0	1	1
5530400K19Rik	1	1	0	1	1
5530401A14Rik	1	1	0	1	1
5730408A14Rik	1	1	0	1	1
5730409E04Rik	0.198707	-3.01382	-1.48576e-05	1	1
5730420D15Rik	1	1	0	1	1
5730455P16Rik	0.634881	-1.86486	-5.05484e-06	1	1
5730480H06Rik	1	1.01308	2.21758e-08	1	1
5730488B01Rik	1	1	0	1	1
5730507A11Rik	1	1	0	1	1
5730507C01Rik	1	1	0	1	1
5730522E02Rik	1	1.00229	1.99562e-09	1	1
5730559C18Rik	1	1.86449	7.52266e-07	1	1
5730585A16Rik	1	1	0	1	1
5730596B20Rik	1	1	0	1	1
5830411K02Rik	1	1	0	1	1
5830411N06Rik	1	1	0	1	1
5830415G21Rik	1	-1.18504	-2.53083e-07	1	1
5830437K03Rik	1	1	0	1	1
5830444F18Rik	1	1	0	1	1
5830462I19Rik	1	-1.15859	-1.9983e-06	1	1
5830462O15Rik	1	1	0	1	1
5830473C10Rik	1	-1.0443	-3.99986e-08	1	1
5930409G06Rik	1	1.24662	2.14609e-07	1	1
5930420M18Rik	1	1.33282	2.89619e-07	1	1
5930422O12Rik	1	1	0	1	1
6030400A10Rik	1	1	0	1	1
6030408B16Rik	1	-1.16715	-1.58591e-07	1	1
6030419C18Rik	1	1	0	1	1
6030445D17Rik	0.8	-2.15736	-1.49829e-06	1	1
6030452D12Rik	1	1	0	1	1
6030458C11Rik	0.332479	-1.9678	-1.03654e-05	1	1
6030460B20Rik	1	1	0	1	1
6030468B19Rik	1	1.11601	1.12608e-07	1	1
6030498E09Rik	1	-1.00214	-1.86268e-09	1	1
6330409D20Rik	1	1	0	1	1
6330415B21Rik	1	1	0	1	1
6330419E04Rik	1	1	0	1	1
6330537M06Rik	1	-1.08996	-5.80613e-07	1	1
6430500D05Rik	1	1	0	1	1
6430511E19Rik	1	-1.536	-1.96944e-06	1	1
6430531B16Rik	1	1.14397	2.09505e-06	1	1
6430548M08Rik	1	-1.51904	-2.98669e-06	1	1
6430550D23Rik	0.91136	-1.36204	-2.66753e-06	1	1
6430571L13Rik	1	1.20796	1.86648e-07	1	1
6430573F11Rik	1	1	0	1	1
6430628N08Rik	1	1	0	1	1
6430710M23Rik	1	1	0	1	1
6720464F23Rik	1	1	0	1	1
6720469O03Rik	1	1	0	1	1
6720475M21Rik	1	1	0	1	1
6720482G16Rik	1	1	0	1	1
6720489N17Rik	1	1.00128	1.15354e-09	1	1
6820402A03Rik	1	1	0	1	1
6820408C15Rik	1	1.00029	2.56424e-10	1	1
7330423F06Rik	1	1	0	1	1
7420426K07Rik	1	1	0	1	1
7420461P10Rik	1	1.03442	2.99547e-08	1	1
7530416G11Rik	1	1.03629	3.15818e-08	1	1
8030411F24Rik	1	1	0	1	1
8030423J24Rik	1	1	0	1	1
8030445P17Rik	1	1	0	1	1
8030462N17Rik	1	1.2379	6.56814e-07	1	1
8030474K03Rik	1	1	0	1	1
8030487O14Rik	1	1	0	1	1
8430408G22Rik	1	1	0	1	1
8430422M14Rik	0.8	-3.43074	-2.11521e-06	1	1
9030607J07Rik	1	1	0	1	1
9030612E09Rik	1	1	0	1	1
9030624G23Rik	1	4.21737	3.17976e-06	1	1
9030624J02Rik	1	-1.01037	-3.91092e-08	1	1
9130008F23Rik	1	-1.08837	-2.15556e-07	1	1
9130011E15Rik	1	-1.09232	-1.21637e-07	1	1
9130019O22Rik	1	-1.01186	-9.54748e-08	1	1
9130023H24Rik	0.579585	-1.93466	-6.76475e-06	1	1
9130204L05Rik	1	1	0	1	1
9130213A22Rik	1	1	0	1	1
9130214F15Rik	1	-1.22451	-1.95366e-07	1	1
9130230L23Rik	1	1.61118	7.87932e-07	1	1
9130401M01Rik	1	1.14314	1.64066e-06	1	1
9130409I23Rik	1	1	0	1	1
9230102O04Rik	0.8	-1.50969	-9.20178e-07	1	1
9230104L09Rik	1	-1.04113	-3.65293e-08	1	1
9230110C19Rik	1	1	0	1	1
9230110F15Rik	1	1	0	1	1
9230112D13Rik	1	-1.15362	-1.63879e-07	1	1
9230113P08Rik	1	1	0	1	1
9330121K16Rik	1	1	0	1	1
9330151L19Rik	0.533137	-1.72337	-7.55815e-06	1	1
9330159F19Rik	1	1	0	1	1
9330159N22Rik	1	1	0	1	1
9330161L09Rik	0.8	-1.68336	-1.32224e-06	1	1
9330162012Rik	1	-1.09239	-8.03932e-08	1	1
9330162G02Rik	1	1.05707	5.92241e-08	1	1
9330182L06Rik	1	1.00181	1.57515e-09	1	1
9330182O14Rik	1	1	0	1	1
9430007A20Rik	1	1	0	1	1
9430007M09Rik	1	1	0	1	1
9430015G10Rik	0.316427	-1.78344	-1.05102e-05	1	1
9430031K09Rik	1	1	0	1	1
9430034N14Rik	1	1	0	1	1
9430037O13Rik	1	-2.13985	-9.91884e-07	1	1
9430038I01Rik	1	1.25163	6.52586e-07	1	1
9430053O09Rik	1	1.00288	2.86795e-09	1	1
9430062P05Rik	1	1	0	1	1
9430064I24Rik	1	1	0	1	1
9430069I07Rik	1	1.04303	3.74416e-08	1	1
9430081H08Rik	0.634881	-2.14989	-5.58559e-06	1	1
9430083B18Rik	1	1	0	1	1
9430087B13Rik	1	1	0	1	1
9430087J23Rik	1	1	0	1	1
9430092D12Rik	1	1	0	1	1
9430097D07Rik	1	1.86842	7.5569e-07	1	1
9430099M06Rik	1	1	0	1	1
9530002B09Rik	1	1	0	1	1
9530003J23Rik	1	-1.12028	-1.04667e-07	1	1
9530003O04Rik	1	1.60201	7.37977e-07	1	1
9530013L04Rik	1	1	0	1	1
9530018F02Rik	1	-1.23261	-3.63066e-07	1	1
9530018H14Rik	1	1	0	1	1
9530022L04Rik	1	1	0	1	1
9530053A07Rik	1	-1.06696	-6.48013e-08	1	1
9530056K15Rik	0.8	-2.27485	-1.8761e-06	1	1
9530062K07Rik	1	-1.20713	-2.29862e-07	1	1
9530068E07Rik	0.429736	1.21756	1.9575e-05	1	1
9530077C05Rik	1	1	0	1	1
9530078K11Rik	1	1	0	1	1
9530085L11Rik	1	1	0	1	1
9530085P06Rik	1	1	0	1	1
9530086O07Rik	1	1	0	1	1
9630010A21Rik	1	1.14043	1.22201e-07	1	1
9630041A04Rik	1	1	0	1	1
9830107B12Rik	1	1	0	1	1
9930012K11Rik	0.8	-3.61133	-3.8345e-06	1	1
9930021J03Rik	1	1.05024	1.27508e-07	1	1
9930022D16Rik	1	1.77481	1.55957e-06	1	1
9930024M15Rik	1	1	0	1	1
9930104L06Rik	0.811828	-1.58325	-5.30148e-06	1	1
9930111J21Rik1	1	-1.19388	-1.98364e-07	1	1
9930111J21Rik2	0.32	-8.18525	-6.25253e-06	1	1
9930120I10Rik	1	1	0	1	1
a	1	1.48374	4.37772e-07	1	1
A030003K21Rik	1	1	0	1	1
A030005K14Rik	1	1	0	1	1
A030005L19Rik	1	-1.34813	-7.61896e-07	1	1
A030012G06Rik	1	1	0	1	1
A030014E15Rik	1	1	0	1	1
A130010J15Rik	1	-1.66459	-3.67105e-06	1	1
A130012E19Rik	1	1	0	1	1
A130014A01Rik	0.704	-1.52654	-2.18941e-06	1	1
A130048G24Rik	1	1	0	1	1
A130050O07Rik	1	1	0	1	1
A130071D04Rik	1	1	0	1	1
A1bg	1	1	0	1	1
A1cf	1	-1.01123	-1.09359e-08	1	1
A230050P20Rik	0.0964223	-1.77978	-2.50129e-05	1	1
A230052G05Rik	1	1	0	1	1
A230072I06Rik	1	1	0	1	1
A230081H15Rik	1	1	0	1	1
A230085B16Rik	1	1	0	1	1
A230103L15Rik	1	1.09803	8.53074e-08	1	1
A26c2	1	-1.01503	-1.32114e-08	1	1
A2m	1	1	0	1	1
A2ml1	1	1	0	1	1
A330058E17Rik	1	1	0	1	1
A330070K13Rik	1	1	0	1	1
A330074H02Rik	1	1	0	1	1
A3galt2	1	1.02713	2.42326e-08	1	1
A430005L14Rik	0.610183	-1.31806	-1.14286e-05	1	1
A430027C01Rik	1	1	0	1	1
A430028G04Rik	1	1	0	1	1
A430033K04Rik	0.8	-2.49829	-1.6369e-06	1	1
A430050A11Rik	1	1	0	1	1
A430072C10Rik	1	1	0	1	1
A430078G23Rik	1	-1.02109	-1.83511e-08	1	1
A430089I19Rik	1	1	0	1	1
A430103D13Rik	0.839809	1.2995	2.86273e-06	1	1
A430105I19Rik	1	1	0	1	1
A430110C17Rik	1	1	0	1	1
A4galt	1	1.0304	2.64524e-08	1	1
A4gnt	1	1	0	1	1
A530016L24Rik	1	1	0	1	1
A530030E21Rik	1	1	0	1	1
A530032D15Rik	1	1	0	1	1
A530058O07Rik	1	1	0	1	1
A530064D06Rik	1	1.03005	2.61457e-08	1	1
A530064N14Rik	1	1	0	1	1
A530083M17Rik	1	1	0	1	1
A530084C06Rik	1	1	0	1	1
A630001G21Rik	1	-1.451	-2.66099e-06	1	1
A630010A05Rik	1	1.00539	4.71817e-09	1	1
A630023A22Rik	1	1	0	1	1
A630073D07Rik	1	-1.01405	-1.22252e-08	1	1
A630076J17Rik	1	-1.09896	-8.61167e-08	1	1
A630081D01Rik	1	1	0	1	1
A630095E13Rik	1	1	0	1	1
A630095N17Rik	1	1.00068	6.13811e-10	1	1
A730009L09Rik	1	1	0	1	1
A730013G03Rik	1	1	0	1	1
A730015C16Rik	1	1	0	1	1
A730017C20Rik	1	1	0	1	1
A730020E08Rik	1	1	0	1	1
A730046J19Rik	1	1	0	1	1
A730049H05Rik	1	1	0	1	1
A730061H03Rik	1	2.81235	1.57709e-06	1	1
A730062M13Rik	1	1	0	1	1
A730071L15Rik	1	-1.94123	-8.19046e-07	1	1
A730089K16Rik	1	1	0	1	1
A730091E23Rik	1	-1.02576	-3.05331e-08	1	1
A730094K22Rik	1	1	0	1	1
A830005F24Rik	1	1.03138	4.37726e-08	1	1
A830018L16Rik	1	-1.04123	-4.02469e-08	1	1
A830031A19Rik	1	1	0	1	1
A830073O21Rik	1	1	0	1	1
A930002H02Rik	1	1	0	1	1
A930002H24Rik	1	-1.42105	-1.05443e-06	1	1
A930003A15Rik	1	1	0	1	1
A930004D18Rik	1	-1.20101	-1.9079e-07	1	1
A930004J17Rik	1	1	0	1	1
A930005G22Rik	1	1	0	1	1
A930005N03Rik	1	1.24389	1.56032e-06	1	1
A930009A15Rik	1	1	0	1	1
A930014E01Rik	1	1	0	1	1
A930015P04Rik	1	1	0	1	1
A930017K11Rik	1	1.07853	7.28338e-08	1	1
A930018P22Rik	1	-1.20532	-1.78667e-07	1	1
A930027P06Rik	1	1	0	1	1
A930028O11Rik	1	1	0	1	1
A930030B08Rik	1	1	0	1	1
A930032L01Rik	1	1	0	1	1
A930033H14Rik	1	1.14908	1.44153e-07	1	1
A930036I15Rik	1	1	0	1	1
A930036K24Rik	1	1	0	1	1
A930040O22Rik	1	1	0	1	1
AA386476	0.8	-1.74797	-1.42836e-06	1	1
AA414992	1	1	0	1	1
AA467197	1	1.10304	9.75764e-08	1	1
AA474408	1	1.46652	1.31522e-06	1	1
AA792892	1	1	0	1	1
AA914427	1	-1.92799	-1.97482e-06	1	1
AA986860	1	1.04913	4.68783e-08	1	1
Aaas	1	-1.14814	-1.72131e-06	1	1
Aacs	1	-1.55555	-2.64681e-06	1	1
Aadac	1	1	0	1	1
Aadacl2	1	1	0	1	1
Aadacl3	1	1	0	1	1
Aadacl4	1	1	0	1	1
Aadat	1	1	0	1	1
Aaed1	1	-1.03197	-1.6004e-07	1	1
Aagab	1	-1.35257	-2.26103e-06	1	1
Aak1	1	-1.11717	-3.20446e-07	1	1
Aamdc	1	-1.14139	-1.62678e-07	1	1
Aamp	0.200028	1.36183	3.47988e-05	1	1
Aanat	1	1.39154	3.53038e-07	1	1
Aar2	1	1.05463	5.8826e-07	1	1
Aard	1	1	0	1	1
Aars	1	1.08211	2.91645e-06	1	1
Aars2	1	-1.25779	-1.37129e-06	1	1
Aarsd1	1	1.12437	2.02768e-06	1	1
Aasdh	1	-1.52309	-1.25831e-06	1	1
Aasdhppt	1	-1.02274	-2.31359e-07	1	1
Aass	1	1	0	1	1
Aatf	1	1.02686	9.93366e-08	1	1
Aatk	1	-1.16911	-2.32122e-07	1	1
AB124611	0.945652	-1.17364	-3.82612e-06	1	1
Abat	1	1.001	8.76988e-10	1	1
Abca1	0.000566056	11.7838	3.52353e-05	1	0.0498789
Abca12	1	1	0	1	1
Abca13	1	1.00194	1.70593e-09	1	1
Abca14	1	1	0	1	1
Abca15	1	1	0	1	1
Abca16	1	1.48961	7.66852e-07	1	1
Abca17	1	-1.05944	-5.2403e-08	1	1
Abca2	1	1.03155	5.30169e-07	1	1
Abca3	1	-1.17846	-1.62138e-06	1	1
Abca4	1	1	0	1	1
Abca5	1	-1.00044	-4.19112e-10	1	1
Abca6	1	1.00506	4.40666e-09	1	1
Abca7	0.733794	-1.26776	-3.57604e-06	1	1
Abca8a	1	1	0	1	1
Abca8b	1	-1.02085	-1.87543e-08	1	1
Abca9	1	1.00563	4.89726e-09	1	1
Abcb10	1	-1.46607	-4.35791e-07	1	1
Abcb11	1	1.00364	3.16586e-09	1	1
Abcb1a	1	1.01957	1.71041e-08	1	1
Abcb1b	1	1.03971	3.79551e-07	1	1
Abcb4	1	-1.18154	-8.22315e-07	1	1
Abcb5	1	1.00937	8.15412e-09	1	1
Abcb6	0.533137	-1.58743	-6.56993e-06	1	1
Abcb7	1	1.03599	1.00931e-06	1	1
Abcb8	0.851208	-1.35692	-5.79398e-06	1	1
Abcb9	1	1.10103	1.13771e-07	1	1
Abcc1	0.592678	1.45732	6.11781e-06	1	1
Abcc10	1	-1.2779	-4.13797e-07	1	1
Abcc12	1	-1.00377	-3.28101e-09	1	1
Abcc2	1	-1.00483	-4.37616e-09	1	1
Abcc3	1	-1.35338	-1.04853e-06	1	1
Abcc4	1	1.09338	1.9719e-07	1	1
Abcc5	1	-1.52087	-1.41399e-06	1	1
Abcc6	1	1	0	1	1
Abcc8	1	1	0	1	1
Abcc9	1	1	0	1	1
Abcd1	0.945652	-1.15219	-3.39739e-06	1	1
Abcd2	0.8	-2.12104	-1.45731e-06	1	1
Abcd3	1	-1.13987	-5.60075e-07	1	1
Abcd4	1	-1.38838	-2.5639e-06	1	1
Abce1	0.782411	1.1875	9.85088e-06	1	1
Abcf1	0.936952	1.07172	4.58043e-06	1	1
Abcf2	0.731874	1.10611	8.13297e-06	1	1
Abcf3	1	-1.1159	-1.53983e-06	1	1
Abcg1	1	-1.52629	-2.47861e-06	1	1
Abcg2	1	-1.00956	-1.04462e-08	1	1
Abcg3	1	1	0	1	1
Abcg4	1	-1.02294	-2.04543e-08	1	1
Abcg5	1	1	0	1	1
Abcg8	1	-1.01544	-1.34379e-08	1	1
Abhd10	1	1.09054	6.68221e-07	1	1
Abhd11	0.854574	-1.10873	-5.09754e-06	1	1
Abhd12	1	-1.39368	-2.31422e-06	1	1
Abhd12b	1	1.00032	2.82948e-10	1	1
Abhd13	0.806517	1.38298	6.80461e-06	1	1
Abhd14a	1	-1.02314	-6.82606e-08	1	1
Abhd14b	1	-1.31464	-4.72344e-07	1	1
Abhd15	0.876409	1.18115	2.91216e-06	1	1
Abhd16a	1	-1.06933	-7.04252e-07	1	1
Abhd16b	1	1	0	1	1
Abhd17a	0.863823	-1.10268	-5.68764e-06	1	1
Abhd17b	1	1.05122	2.2503e-07	1	1
Abhd17c	0.630791	2.09459	7.95342e-06	1	1
Abhd18	1	-1.4674	-6.97852e-07	1	1
Abhd2	1	-1.05617	-2.35723e-07	1	1
Abhd3	1	-1.01671	-1.52201e-08	1	1
Abhd4	1	-1.25534	-2.38272e-06	1	1
Abhd5	1	-1.04246	-4.81736e-07	1	1
Abhd6	1	-1.23631	-3.14113e-07	1	1
Abhd8	0.533137	-1.53793	-6.0032e-06	1	1
Abi1	2.37167e-24	29.2067	0.000242506	6.12224e-20	8.74606e-22
Abi2	1	-1.17627	-5.88801e-07	1	1
Abi3	0.634881	-2.04571	-6.26189e-06	1	1
Abi3bp	1	-1.00025	-2.17696e-10	1	1
Abl1	1	-1.47866	-1.87505e-06	1	1
Abl2	0.115918	2.47933	1.57198e-05	1	1
Ablim1	1	-1.00153	-1.3343e-09	1	1
Ablim2	1	1.01866	1.64308e-08	1	1
Ablim3	1	1	0	1	1
Abo	1	1	0	1	1
Abr	1	1.26822	3.85827e-06	1	1
Abra	1	1.06724	5.85138e-08	1	1
Abracl	0.657821	1.3346	6.91638e-06	1	1
Abraxas1	1	-1.27983	-1.50998e-06	1	1
Abraxas2	0.811828	-1.40593	-3.90443e-06	1	1
Abt1	0.500233	1.37665	8.89979e-06	1	1
Abtb1	1	-1.14003	-1.04467e-06	1	1
Abtb2	1	2.63766	1.64851e-06	1	1
AC013548.1	1	1	0	1	1
AC034099.1	1	1.22961	1.99807e-07	1	1
AC069561.1	1	1	0	1	1
AC093043.2	1	1.41782	3.63583e-07	1	1
AC099934.1	1	1.27358	4.73313e-07	1	1
AC099934.2	1	-1.66877	-1.93948e-06	1	1
AC101945.4	1	1	0	1	1
AC102198.1	1	1	0	1	1
AC102523.2	1	1	0	1	1
AC102847.2	1	1	0	1	1
AC103672.3	1	1	0	1	1
AC103674.4	1	1	0	1	1
AC105358.1	1	1	0	1	1
AC107453.1	1	1	0	1	1
AC107453.2	1	1	0	1	1
AC107453.4	1	1	0	1	1
AC107711.1	1	1	0	1	1
AC107711.2	1	-1.04367	-7.23989e-08	1	1
AC108802.1	0.8	-1.65401	-1.11072e-06	1	1
AC110211.1	1	1	0	1	1
AC113595.3	1	1	0	1	1
AC115735.4	1	1	0	1	1
AC115735.5	1	-1.31883	-2.7744e-07	1	1
AC115746.1	1	1	0	1	1
AC116797.1	1	1	0	1	1
AC116950.1	1	1	0	1	1
AC117194.1	1	1	0	1	1
AC117814.1	1	1	0	1	1
AC118475.1	1	-1.00347	-3.0447e-09	1	1
AC120375.1	1	1	0	1	1
AC121598.2	1	1	0	1	1
AC121598.3	1	1	0	1	1
AC121965.1	0.547296	1.32741	9.98113e-06	1	1
AC122035.2	0.8	-3.48694	-2.16411e-06	1	1
AC122263.1	1	1	0	1	1
AC122275.1	1	1	0	1	1
AC122335.1	1	1	0	1	1
AC122355.1	1	1	0	1	1
AC122459.3	1	1	0	1	1
AC122769.1	1	1	0	1	1
AC122901.1	1	1	0	1	1
AC123665.3	1	1	0	1	1
AC123705.1	1	1	0	1	1
AC123724.2	1	1.40286	4.06193e-07	1	1
AC123731.1	1	1	0	1	1
AC123917.1	1	1	0	1	1
AC124561.2	1	1	0	1	1
AC124675.1	1	1	0	1	1
AC124712.1	1	1.21824	1.6275e-06	1	1
AC125095.1	1	1	0	1	1
AC126028.1	1	1.17936	1.56079e-07	1	1
AC126028.2	1	1.65594	1.55078e-06	1	1
AC126033.1	1	1	0	1	1
AC126250.1	0.79239	-1.09726	-4.26354e-06	1	1
AC126251.1	1	1	0	1	1
AC126804.1	0.533217	-1.81117	-8.09135e-06	1	1
AC129208.1	1	-1.41391	-1.04045e-06	1	1
AC130219.1	1	1	0	1	1
AC130219.2	1	-1.92918	-1.19009e-06	1	1
AC130671.2	1	1	0	1	1
AC130671.3	1	1	0	1	1
AC131586.1	1	1	0	1	1
AC131710.1	1	1	0	1	1
AC131997.1	1	1	0	1	1
AC132392.1	1	1.1008	1.82341e-07	1	1
AC132412.1	1	1	0	1	1
AC132863.2	1	1.04088	2.70054e-07	1	1
AC132878.4	1	1	0	1	1
AC133183.1	1	1	0	1	1
AC133496.1	1	1	0	1	1
AC133868.1	1	1	0	1	1
AC134793.1	1	1	0	1	1
AC134869.1	1	-1.02478	-2.42481e-08	1	1
AC136372.2	1	1	0	1	1
AC137513.1	1	1.29591	3.29386e-07	1	1
AC137842.1	1	-1.61713	-2.00728e-06	1	1
AC138177.2	1	1	0	1	1
AC139376.1	1	1	0	1	1
AC139513.1	1	1	0	1	1
AC140267.1	1	-2.74232	-1.51615e-06	1	1
AC140267.2	1	1	0	1	1
AC140393.2	1	1	0	1	1
AC140393.3	1	1	0	1	1
AC140462.1	1	1	0	1	1
AC144772.1	1	1	0	1	1
AC144772.2	1	1	0	1	1
AC144772.3	1	1	0	1	1
AC144852.1	1	1	0	1	1
AC147041.2	1	1	0	1	1
AC149222.1	0.673921	2.12875	5.25537e-06	1	1
AC149588.1	1	1	0	1	1
AC151831.1	1	1	0	1	1
AC152159.1	1	1	0	1	1
AC152453.1	1	1.0066	5.74263e-09	1	1
AC153498.1	1	1	0	1	1
AC153506.1	1	1.00529	5.77466e-09	1	1
AC153912.1	1	1	0	1	1
AC154141.1	0.8	-3.46489	-2.38449e-06	1	1
AC154186.1	1	1	0	1	1
AC154227.1	1	1	0	1	1
AC154276.1	1	-1.17513	-1.26457e-06	1	1
AC154412.1	1	1	0	1	1
AC154528.2	1	1	0	1	1
AC154528.3	1	1	0	1	1
AC154562.1	1	1	0	1	1
AC154616.1	1	1.33125	4.21302e-07	1	1
AC154640.4	1	1	0	1	1
AC154677.1	1	1	0	1	1
AC154682.1	1	-1.34301	-3.63385e-07	1	1
AC154828.1	1	1	0	1	1
AC154843.1	1	1	0	1	1
AC155729.1	1	-1.18251	-1.09452e-06	1	1
AC156016.1	1	1.36791	3.20151e-07	1	1
AC156016.5	1	1	0	1	1
AC157212.1	1	1	0	1	1
AC157554.2	1	-1.21277	-2.41261e-07	1	1
AC157566.1	1	1	0	1	1
AC157566.3	1	1	0	1	1
AC157566.4	1	1	0	1	1
AC157931.1	1	1.62221	1.1582e-06	1	1
AC158556.1	1	1	0	1	1
AC158556.2	1	1	0	1	1
AC158556.3	1	1	0	1	1
AC158777.2	1	1	0	1	1
AC158779.1	1	1	0	1	1
AC158986.1	1	1	0	1	1
AC158988.1	1	1	0	1	1
AC159006.2	1	1	0	1	1
AC159193.1	1	1	0	1	1
AC160637.1	1	1	0	1	1
AC160962.1	1	1.03165	2.7542e-08	1	1
AC161165.1	1	-2.42715	-1.24189e-06	1	1
AC161165.4	1	-1.06302	-6.38132e-08	1	1
AC161165.5	1	1	0	1	1
AC163018.2	1	1.15625	1.35969e-07	1	1
AC163291.1	1	1	0	1	1
AC163291.3	1	1.17602	1.5317e-07	1	1
AC163623.1	1	-1.05437	-4.78292e-08	1	1
AC163637.1	1	1.53351	4.64257e-07	1	1
AC163638.1	1	1	0	1	1
AC164099.2	1	1	0	1	1
AC164433.1	1	1	0	1	1
AC164437.1	1	1	0	1	1
AC164978.1	1	1	0	1	1
AC165278.1	1	1	0	1	1
AC165278.2	1	1	0	1	1
AC166159.1	1	1	0	1	1
AC166344.3	1	-1.03274	-3.38852e-08	1	1
AC166574.1	1	1	0	1	1
AC166574.4	1	1	0	1	1
AC166574.6	1	1	0	1	1
AC169511.2	1	1	0	1	1
AC174647.1	1	1	0	1	1
AC174678.2	1	1	0	1	1
AC175538.1	1	1.03792	3.29936e-08	1	1
Acaa1a	0.818112	-1.07916	-4.54964e-06	1	1
Acaa1b	1	1.05436	4.45745e-07	1	1
Acaa2	1	1.00142	8.80499e-09	1	1
Acaca	1	1.11145	2.41623e-07	1	1
Acacb	1	-1.05763	-5.19114e-08	1	1
Acad10	1	-1.08396	-1.62866e-07	1	1
Acad11	1	-1.14797	-3.20289e-07	1	1
Acad12	0.8	-1.59725	-1.02973e-06	1	1
Acad8	1	-1.41256	-2.28424e-06	1	1
Acad9	1	1.02868	2.36684e-07	1	1
Acadl	1	1.1595	2.2908e-06	1	1
Acadm	1	-1.29042	-3.35711e-06	1	1
Acads	0.945652	-1.13736	-3.00028e-06	1	1
Acadsb	1	-1.038	-2.2771e-07	1	1
Acadvl	0.776847	1.18671	5.67629e-06	1	1
Acan	1	1	0	1	1
Acap1	1	1.93599	1.43386e-06	1	1
Acap2	1	1.01907	1.65422e-07	1	1
Acap3	0.579585	-1.74184	-6.61987e-06	1	1
Acat1	0.971739	1.08676	1.73303e-06	1	1
Acat2	0.493006	-1.71055	-8.60048e-06	1	1
Acat3	1	-1.23913	-4.4276e-07	1	1
Acbd3	0.87641	1.24364	3.62129e-06	1	1
Acbd4	1	-1.11982	-9.42308e-07	1	1
Acbd5	1	-1.13393	-8.18791e-07	1	1
Acbd6	1	1.03682	9.85444e-08	1	1
Acbd7	1	1	0	1	1
Accs	1	-1.31439	-9.57808e-07	1	1
Accsl	1	1.05511	4.79573e-08	1	1
Acd	1	-1.06508	-1.18275e-06	1	1
Ace	1	1.02098	1.82557e-08	1	1
Ace2	1	1	0	1	1
Ace3	1	1	0	1	1
Acer1	1	-1.01296	-1.1277e-08	1	1
Acer2	1	1.00822	7.33519e-09	1	1
Acer3	1	-1.17604	-4.77533e-07	1	1
Ache	1	1.09499	1.01169e-07	1	1
Acin1	1	-1.08784	-1.33166e-06	1	1
Ackr1	1	1	0	1	1
Ackr2	1	1	0	1	1
Ackr3	1	1	0	1	1
Ackr4	1	1	0	1	1
Acly	1	-1.01721	-3.87835e-07	1	1
Acmsd	1	-1.02022	-1.79457e-08	1	1
Acnat1	1	1	0	1	1
Acnat2	1	1	0	1	1
Aco1	1	-1.24908	-1.39631e-06	1	1
Aco2	1	1.08136	7.83357e-08	1	1
Acod1	5.43301e-53	90.9948	0.000553541	1.40248e-48	3.89577e-50
Acot1	1	-1.19731	-4.40549e-07	1	1
Acot10	0.288836	1.30918	2.78196e-05	1	1
Acot11	1	-1.31919	-3.2694e-07	1	1
Acot12	1	1	0	1	1
Acot13	1	-1.19116	-1.44946e-06	1	1
Acot2	0.634881	-1.97991	-5.32836e-06	1	1
Acot3	1	1	0	1	1
Acot4	1	1.04607	4.95208e-08	1	1
Acot5	1	1	0	1	1
Acot6	0.8	-2.18546	-1.93012e-06	1	1
Acot7	0.9504	1.48843	2.94013e-06	1	1
Acot8	1	-1.28263	-2.07754e-06	1	1
Acot9	1	1.33913	1.19976e-06	1	1
Acox1	0.934452	-1.218	-3.11639e-06	1	1
Acox2	1	1	0	1	1
Acox3	1	-1.32082	-1.8959e-06	1	1
Acoxl	1	1.01981	1.72844e-08	1	1
Acp1	1	-1.01987	-1.83028e-07	1	1
Acp2	0.699659	-1.29815	-8.98421e-06	1	1
Acp4	1	1.16111	1.40192e-07	1	1
Acp5	0.33732	2.16671	1.35736e-05	1	1
Acp6	1	-1.02491	-2.69027e-07	1	1
Acp7	1	1	0	1	1
Acpp	1	1.1042	9.13506e-08	1	1
Acr	1	1	0	1	1
Acrbp	1	-1.93449	-1.14165e-06	1	1
Acrv1	1	1	0	1	1
Acsbg1	1	1.28645	2.77947e-07	1	1
Acsbg2	1	1.04144	3.64892e-08	1	1
Acsf2	1	-1.03549	-3.57765e-08	1	1
Acsf3	1	-1.43161	-6.40986e-07	1	1
Acsl1	1	1.03457	1.40912e-07	1	1
Acsl3	1	1.44909	3.07074e-06	1	1
Acsl4	0.450799	2.00339	1.11439e-05	1	1
Acsl5	0.96522	1.32235	3.41089e-06	1	1
Acsl6	1	1	0	1	1
Acsm1	1	1	0	1	1
Acsm2	1	1	0	1	1
Acsm3	1	1.02647	2.61775e-08	1	1
Acsm4	1	-1.01657	-1.4423e-08	1	1
Acsm5	1	1	0	1	1
Acss1	1	-1.01353	-1.33406e-08	1	1
Acss2	1	-1.36084	-7.67766e-07	1	1
Acss3	1	-1.00055	-5.00303e-10	1	1
Acta1	1	1	0	1	1
Acta2	1	-1.00403	-4.18259e-09	1	1
Actb	2.8921e-14	1.28948	0.00157061	7.46566e-10	6.84923e-12
Actbl2	1	1	0	1	1
Actc1	1	1	0	1	1
Actg1	3.29221e-76	2.56862	0.00442411	8.49852e-72	4.04691e-73
Actg2	1	1.0326	2.83683e-08	1	1
Actl10	1	1	0	1	1
Actl11	1	1	0	1	1
Actl6a	1	1.03359	5.03431e-07	1	1
Actl6b	1	-1.0231	-2.01008e-08	1	1
Actl7a	1	1	0	1	1
Actl7b	1	1	0	1	1
Actl9	1	1	0	1	1
Actn1	1	1.28711	2.44228e-06	1	1
Actn2	1	1	0	1	1
Actn3	1	1.00365	3.32119e-09	1	1
Actn4	1	1.077	2.27654e-06	1	1
Actr10	0.9504	1.23136	1.3568e-06	1	1
Actr1a	1	1.00553	2.86439e-07	1	1
Actr1b	1	1.06403	2.22359e-06	1	1
Actr2	0.942721	1.0476	3.75112e-06	1	1
Actr3	0.61175	1.23991	1.06165e-05	1	1
Actr3b	1	-1.0943	-9.76156e-08	1	1
Actr5	1	-1.07321	-5.70787e-07	1	1
Actr6	1	-1.26752	-8.26136e-07	1	1
Actr8	1	-1.35311	-1.6238e-06	1	1
Actrt1	1	1	0	1	1
Actrt2	1	1	0	1	1
Actrt3	1	1	0	1	1
Acvr1	1	-1.18718	-2.55139e-07	1	1
Acvr1b	1	-1.95233	-2.28693e-06	1	1
Acvr1c	1	1.00519	4.53774e-09	1	1
Acvr2a	1	1.14559	2.52901e-07	1	1
Acvr2b	1	-1.40633	-5.45727e-07	1	1
Acvrl1	1	-1.24953	-1.24308e-06	1	1
Acy1	1	1.41111	2.70895e-06	1	1
Acy3	1	1.11741	1.24821e-07	1	1
Acyp1	1	-1.26598	-6.81077e-07	1	1
Acyp2	1	1.02846	3.72032e-08	1	1
Ada	1	-1.24208	-7.68361e-07	1	1
Adad1	1	-1.01314	-1.38234e-08	1	1
Adad2	1	-1.08883	-7.72953e-08	1	1
Adal	1	-1.59023	-2.0535e-06	1	1
Adam10	1	-1.23477	-2.14267e-06	1	1
Adam11	1	1	0	1	1
Adam12	1	1	0	1	1
Adam15	0.843387	-1.1027	-7.90528e-06	1	1
Adam17	0.849342	1.12359	4.16855e-06	1	1
Adam18	1	-1.00512	-4.45372e-09	1	1
Adam19	1	1.00417	3.62725e-09	1	1
Adam1a	1	1.18362	2.0818e-07	1	1
Adam1b	1	1	0	1	1
Adam2	1	-1.00736	-6.4069e-09	1	1
Adam20	1	1	0	1	1
Adam21	1	1.07504	6.77467e-08	1	1
Adam22	1	1.00016	1.41402e-10	1	1
Adam23	1	1.02439	2.12255e-08	1	1
Adam24	1	1	0	1	1
Adam25	1	1	0	1	1
Adam26a	1	1	0	1	1
Adam26b	1	1	0	1	1
Adam28	1	-1.00745	-6.48265e-09	1	1
Adam29	1	1	0	1	1
Adam3	1	1.19479	1.88364e-07	1	1
Adam30	1	1.1305	1.13556e-07	1	1
Adam32	1	1.03958	3.46781e-08	1	1
Adam33	1	-1.08688	-7.56064e-08	1	1
Adam34	1	1	0	1	1
Adam39	1	1	0	1	1
Adam4	1	1.30414	2.64661e-07	1	1
Adam5	1	1.05531	4.90848e-08	1	1
Adam6a	1	1	0	1	1
Adam6b	1	1	0	1	1
Adam7	1	-1.01176	-1.03423e-08	1	1
Adam8	0.00485053	1.79497	7.93053e-05	1	0.327779
Adam9	1	1.00539	7.02152e-08	1	1
Adamdec1	1	1	0	1	1
Adamts1	0.31735	3.081	1.06664e-05	1	1
Adamts10	0.704	-2.13257	-3.26173e-06	1	1
Adamts12	1	-1.00286	-2.48866e-09	1	1
Adamts13	1	1.1931	7.41704e-07	1	1
Adamts14	1	1.02222	1.99221e-08	1	1
Adamts15	1	1	0	1	1
Adamts16	1	1	0	1	1
Adamts17	1	1.00269	2.33969e-09	1	1
Adamts18	1	1	0	1	1
Adamts19	1	1.00175	1.52276e-09	1	1
Adamts2	1	1	0	1	1
Adamts20	1	1	0	1	1
Adamts3	1	1.01097	1.20602e-08	1	1
Adamts4	1	1.30547	3.0536e-07	1	1
Adamts5	1	1	0	1	1
Adamts6	1	1.22802	8.09092e-07	1	1
Adamts7	1	1.07491	6.5182e-08	1	1
Adamts8	1	1	0	1	1
Adamts9	1	1	0	1	1
Adamtsl1	1	-1.00257	-2.23783e-09	1	1
Adamtsl2	1	1	0	1	1
Adamtsl3	1	1.00166	1.44208e-09	1	1
Adamtsl4	1	1.26302	3.13486e-07	1	1
Adamtsl5	1	1.04332	3.40931e-07	1	1
Adap1	0.91136	-1.51858	-3.54319e-06	1	1
Adap2	1	1.19436	5.79706e-07	1	1
Adar	0.669647	-1.46772	-6.64359e-06	1	1
Adarb1	1	1.08238	1.21717e-07	1	1
Adarb2	1	1.02463	2.6436e-08	1	1
Adat1	1	-1.29261	-8.73588e-07	1	1
Adat2	1	-1.04967	-1.83656e-07	1	1
Adat3_1	1	1	0	1	1
Adat3_2	1	-1.0802	-2.17956e-06	1	1
Adck1	1	-1.15505	-3.09291e-07	1	1
Adck2	1	-1.44505	-1.52452e-06	1	1
Adck5	1	-1.33669	-1.5754e-06	1	1
Adcy1	1	1.02457	2.13764e-08	1	1
Adcy10	1	1.00831	7.23548e-09	1	1
Adcy2	1	-1.0295	-3.20639e-08	1	1
Adcy3	1	-1.10798	-9.82441e-08	1	1
Adcy4	1	1	0	1	1
Adcy5	1	-1.02188	-1.93981e-08	1	1
Adcy6	1	-1.05916	-5.24497e-08	1	1
Adcy7	0.797277	1.16848	6.26451e-06	1	1
Adcy8	1	1	0	1	1
Adcy9	1	1.12661	4.5635e-07	1	1
Adcyap1	1	1	0	1	1
Adcyap1r1	1	1	0	1	1
Add1	1	-1.09213	-9.00651e-07	1	1
Add2	1	1	0	1	1
Add3	1	1.08106	3.3017e-07	1	1
Adgb	1	-1.05474	-5.40724e-08	1	1
Adgra1	1	1	0	1	1
Adgra2	1	-1.05282	-4.85723e-08	1	1
Adgra3	1	1	0	1	1
Adgrb1	1	1.01036	9.01612e-09	1	1
Adgrb2	1	1.02013	1.75211e-08	1	1
Adgrb3	1	-1.00003	-2.96283e-11	1	1
Adgrd1	0.44377	1.2896	1.31781e-05	1	1
Adgre1	1	-1.38575	-1.83619e-06	1	1
Adgre4	1	-1.01561	-1.40238e-08	1	1
Adgre5	1	1.37776	6.93281e-07	1	1
Adgrf1	1	1	0	1	1
Adgrf2	1	-1.01223	-1.06467e-08	1	1
Adgrf3	1	-1.09844	-8.83053e-08	1	1
Adgrf4	1	1	0	1	1
Adgrf5	1	1	0	1	1
Adgrg1	1	2.50106	1.33195e-06	1	1
Adgrg2	1	1.00784	6.81964e-09	1	1
Adgrg3	1	1	0	1	1
Adgrg4	1	1	0	1	1
Adgrg5	1	-1.01895	-1.64874e-08	1	1
Adgrg6	0.96522	1.31529	3.43557e-06	1	1
Adgrg7	1	1.00534	4.65081e-09	1	1
Adgrl1	1	-1.04242	-1.02858e-07	1	1
Adgrl2	1	1.05356	5.0535e-08	1	1
Adgrl3	1	-1.02687	-2.51133e-08	1	1
Adgrl4	1	1	0	1	1
Adgrv1	1	1.01623	1.61015e-08	1	1
Adh1	1	1	0	1	1
Adh4	1	1	0	1	1
Adh5	1	1.04618	1.79187e-06	1	1
Adh6a	1	1	0	1	1
Adh6b	1	1.02704	2.35261e-08	1	1
Adh7	1	-1.34596	-4.95239e-07	1	1
Adhfe1	0.971739	1.07628	1.523e-06	1	1
Adi1	0.887578	-1.13302	-4.16231e-06	1	1
Adig	1	1	0	1	1
Adipoq	1	1	0	1	1
Adipor1	1	1.0131	4.04778e-07	1	1
Adipor2	1	1.05552	5.87059e-07	1	1
Adk	1	1.11107	1.65144e-07	1	1
Adm	0.0560181	5.14903	1.35107e-05	1	1
Adm2	1	1	0	1	1
Adnp	0.975584	1.12656	3.26892e-06	1	1
Adnp2	1	1.13906	1.59529e-06	1	1
Ado	0.0923962	-1.66203	-3.46223e-05	1	1
Adora1	1	1	0	1	1
Adora2a	1	4.42215	3.11319e-06	1	1
Adora2b	0.000339778	12.097	3.75839e-05	1	0.0316755
Adora3	1	-1.03998	-3.89865e-08	1	1
Adpgk	1	1.08145	1.14869e-06	1	1
Adprh	1	1.05583	2.94001e-06	1	1
Adprhl1	1	1.02729	2.4043e-08	1	1
Adprhl2	0.50052	-1.3872	-1.29004e-05	1	1
Adprm	1	-1.36529	-1.93751e-06	1	1
Adra1a	1	1.01853	2.1418e-08	1	1
Adra1b	1	-1.00321	-2.79562e-09	1	1
Adra1d	1	-1.04733	-4.11877e-08	1	1
Adra2a	1	1	0	1	1
Adra2b	1	1	0	1	1
Adra2c	1	1	0	1	1
Adrb1	1	1	0	1	1
Adrb2	0.242842	-1.40267	-2.46295e-05	1	1
Adrb3	1	1	0	1	1
Adrm1	1	1.05368	9.42427e-07	1	1
Adsl	1	-1.08139	-1.50293e-06	1	1
Adss	0.831887	1.22916	5.9319e-06	1	1
Adssl1	0.417724	1.52825	1.04615e-05	1	1
Adtrp	1	1	0	1	1
Aebp1	1	1.14546	1.31207e-07	1	1
Aebp2	0.434732	1.49664	8.43255e-06	1	1
Aen	0.797274	1.12385	4.71457e-06	1	1
Aes	0.565576	-1.15604	-1.65922e-05	1	1
AF067061	1	1	0	1	1
AF067063	1	1	0	1	1
AF366264	1	1	0	1	1
AF529169	1	1.01057	9.19828e-09	1	1
Afap1	1	-1.00368	-3.20003e-09	1	1
Afap1l1	1	1.02114	1.88924e-08	1	1
Afap1l2	1	-1.00424	-3.69195e-09	1	1
Afdn	1	1.19665	9.71847e-07	1	1
Aff1	0.9504	2.31027	4.68108e-06	1	1
Aff2	0.9504	1.28375	1.55915e-06	1	1
Aff3	1	1	0	1	1
Aff4	0.334704	2.46586	1.13707e-05	1	1
Afg1l	1	-1.07673	-8.01423e-08	1	1
Afg3l1	1	1.09651	1.69982e-06	1	1
Afg3l2	1	-1.16169	-1.61875e-06	1	1
Afm	1	1	0	1	1
Afmid	1	1.10891	9.47747e-08	1	1
Afp	1	-1.01493	-3.83979e-08	1	1
Aftph	1	1.04579	4.10399e-07	1	1
Aga	0.91136	-1.22094	-1.76683e-06	1	1
Agap1	1	-1.00928	-1.47193e-08	1	1
Agap2	1	1.67842	6.88351e-07	1	1
Agap3	0.91136	-1.22414	-2.00151e-06	1	1
Agbl1	1	1.04382	4.60765e-08	1	1
Agbl2	1	1.00747	6.55038e-09	1	1
Agbl3	1	1.03534	9.58466e-08	1	1
Agbl4	1	-1.00395	-3.50931e-09	1	1
Agbl5	1	-1.10036	-3.11034e-07	1	1
Ager	1	-1.31342	-3.40173e-07	1	1
Agfg1	0.839809	1.36355	3.14271e-06	1	1
Agfg2	0.704	-2.25429	-3.97527e-06	1	1
Aggf1	1	-1.17383	-3.27275e-06	1	1
Agk	1	-1.03699	-6.51214e-08	1	1
Agl	1	-1.06591	-4.22816e-07	1	1
Agmat	1	1	0	1	1
Agmo	1	1.03331	3.85467e-08	1	1
Ago1	1	-1.24671	-3.08368e-06	1	1
Ago2	0.706188	1.442	6.94097e-06	1	1
Ago3	1	1.19668	5.53519e-07	1	1
Ago4	1	-1.43664	-7.67133e-07	1	1
Agpat1	0.980118	1.03853	1.5918e-06	1	1
Agpat2	0.811828	-1.37822	-3.6047e-06	1	1
Agpat3	1	-1.15438	-7.91406e-07	1	1
Agpat4	0.72	3.09593	3.03604e-06	1	1
Agpat5	1	1.06743	9.08113e-07	1	1
Agps	1	-1.19707	-1.49744e-06	1	1
Agr2	1	1	0	1	1
Agr3	1	1	0	1	1
Agrn	0.673921	2.12009	4.86629e-06	1	1
Agrp	1	-1.23399	-3.6763e-07	1	1
Agt	1	1	0	1	1
Agtpbp1	1	1.04085	1.29452e-07	1	1
Agtr1a	1	1.18116	1.68212e-07	1	1
Agtr1b	1	1	0	1	1
Agtr2	1	1	0	1	1
Agtrap	0.91136	-1.30993	-2.29096e-06	1	1
Agxt	1	1	0	1	1
Agxt2	1	1	0	1	1
Ahctf1	0.839809	1.43228	3.60657e-06	1	1
Ahcy	1	-1.12632	-2.9353e-07	1	1
Ahcyl1	0.797274	1.18899	6.64322e-06	1	1
Ahcyl2	1	1.12701	3.3671e-07	1	1
Ahdc1	1	-1.48121	-6.97089e-07	1	1
Ahi1	1	1.13528	2.0652e-07	1	1
Ahnak	0.0276458	1.4545	7.37446e-05	1	1
Ahnak2	0.0927163	4.45974	1.69732e-05	1	1
Ahr	1	1.70559	6.83392e-07	1	1
Ahrr	1	-1.29101	-2.73218e-07	1	1
Ahsa1	0.73294	-1.12187	-1.03428e-05	1	1
Ahsa2	1	1.04629	1.09624e-06	1	1
Ahsg	1	1	0	1	1
AI182371	1	1.01599	1.44868e-08	1	1
AI314180	1	-1.03984	-2.49669e-07	1	1
AI413582	0.329944	-1.44505	-1.67223e-05	1	1
AI429214	1	-1.27926	-6.09297e-07	1	1
AI464131	1	-1.52346	-8.56345e-07	1	1
AI467606	0.0582676	-1.94339	-3.54197e-05	1	1
AI481877	1	-1.00585	-5.20441e-09	1	1
AI593442	1	1	0	1	1
AI597479	1	1.02242	2.54995e-07	1	1
AI606181	0.579585	-1.84492	-6.03468e-06	1	1
AI661453	1	-1.11875	-1.09356e-07	1	1
AI837181	1	1.0466	3.2691e-06	1	1
AI846148	1	-1.08734	-3.10474e-07	1	1
AI854703	1	1	0	1	1
AI987944	0.704	-1.85167	-3.03476e-06	1	1
Aicda	1	-1.37341	-3.60702e-07	1	1
Aida	1	-1.04124	-4.80591e-07	1	1
Aif1	1	-1.20546	-1.17632e-06	1	1
Aif1l	1	1	0	1	1
Aifm1	1	-1.07037	-7.41279e-07	1	1
Aifm2	1	1.00645	3.87167e-08	1	1
Aifm3	1	1.0214	1.86239e-08	1	1
Aig1	1	1.61306	1.14657e-06	1	1
Aim2	1	-1.18103	-5.26555e-07	1	1
Aimp1	1	1.13065	2.06416e-06	1	1
Aimp2	1	1.01571	7.89232e-07	1	1
Aip	1	-1.09943	-2.10399e-06	1	1
Aipl1	1	1.09672	1.08637e-07	1	1
Aire	1	1.05247	4.70294e-08	1	1
Ajap1	1	1	0	1	1
Ajuba	0.8	-2.97743	-2.39699e-06	1	1
Ak1	1	-1.22553	-6.50732e-07	1	1
AK157302	0.79333	1.11316	1.03405e-05	1	1
Ak2	0.825503	1.11801	6.04988e-06	1	1
Ak3	0.704	-1.8031	-3.29763e-06	1	1
Ak4	0.463681	2.03037	8.75979e-06	1	1
Ak5	1	-1.01257	-1.10899e-08	1	1
Ak6	1	1.19629	2.83684e-06	1	1
Ak7	1	1.00496	4.31936e-09	1	1
Ak8	1	-1.00291	-2.55798e-09	1	1
Ak9	1	-1.00729	-6.69814e-09	1	1
Akain1	1	1	0	1	1
Akap1	0.91136	-1.49116	-3.65654e-06	1	1
Akap10	0.704	-2.99943	-4.95858e-06	1	1
Akap11	0.91136	-1.26984	-2.35033e-06	1	1
Akap12	1	4.57741	3.19106e-06	1	1
Akap13	1	1.42107	1.56379e-06	1	1
Akap14	1	-1.0445	-4.11531e-08	1	1
Akap17b	1	-1.36699	-3.85083e-07	1	1
Akap2	1	2.88615	2.34644e-06	1	1
Akap3	1	-1.11647	-1.09015e-07	1	1
Akap4	1	1	0	1	1
Akap5	1	1.03185	3.23744e-08	1	1
Akap6	1	1.24548	2.80056e-07	1	1
Akap7	1	1.00895	1.08987e-08	1	1
Akap8	0.574368	-1.33649	-9.67162e-06	1	1
Akap8l	1	-1.23723	-1.05651e-06	1	1
Akap9	1	1.10598	4.58226e-07	1	1
Akip1	0.91136	-1.2164	-1.7714e-06	1	1
Akirin1	0.908158	1.15506	4.45074e-06	1	1
Akirin2	0.91136	-1.20264	-1.71087e-06	1	1
Akna	0.839809	1.31693	2.79611e-06	1	1
Aknad1	1	1	0	1	1
Akp3	1	1	0	1	1
Akr1a1	1	-1.00953	-1.59349e-06	1	1
Akr1b10	1	1.11089	9.96114e-07	1	1
Akr1b3	1	-1.14416	-1.37906e-06	1	1
Akr1b7	1	1.03164	2.85662e-08	1	1
Akr1b8	1	-1.081	-2.18118e-06	1	1
Akr1c12	1	-1.03296	-2.86853e-08	1	1
Akr1c13	1	-1.07931	-2.44292e-07	1	1
Akr1c14	1	-1.00976	-8.49225e-09	1	1
Akr1c18	1	1.02104	1.83099e-08	1	1
Akr1c19	1	1	0	1	1
Akr1c20	1	1.01043	9.079e-09	1	1
Akr1c21	1	1	0	1	1
Akr1c6	1	1.0357	3.10665e-08	1	1
Akr1cl	1	1.01805	1.99427e-08	1	1
Akr1d1	1	1.38566	6.26072e-07	1	1
Akr1e1	1	-1.10446	-7.07655e-07	1	1
Akr7a5	0.811828	-1.32234	-3.58861e-06	1	1
Akt1	0.843389	-1.0787	-6.13273e-06	1	1
Akt1s1	0.574363	-1.33148	-9.43004e-06	1	1
Akt2	1	1.30477	1.96818e-06	1	1
Akt3	1	1.0481	1.07853e-07	1	1
Aktip	1	-1.11079	-2.01923e-07	1	1
AL583893.1	1	1	0	1	1
AL589670.2	1	1	0	1	1
AL591207.1	1	1	0	1	1
AL591892.1	1	1	0	1	1
AL592169.1	1	-1.68759	-6.21863e-07	1	1
AL592187.2	1	1	0	1	1
AL592187.3	1	1	0	1	1
AL603843.1	1	1	0	1	1
AL607142.1	1	1	0	1	1
AL670603.1	1	1.06919	8.19118e-08	1	1
AL731706.1	1	1.51533	2.19541e-06	1	1
AL731707.1	1	1	0	1	1
AL732309.1	0.300283	-1.94199	-1.39618e-05	1	1
AL732309.2	0.934452	-1.33666	-4.69819e-06	1	1
AL772386.2	1	1	0	1	1
AL844841.1	1	1	0	1	1
Alad	0.811828	-1.28998	-2.98167e-06	1	1
Alas1	1	1.0082	8.97125e-08	1	1
Alas2	1	1	0	1	1
Alb	1	1	0	1	1
Alcam	1	1.42294	3.27222e-06	1	1
Aldh16a1	0.831885	1.1751	4.5012e-06	1	1
Aldh18a1	0.547307	1.43436	1.24786e-05	1	1
Aldh1a1	1	1	0	1	1
Aldh1a2	1	1	0	1	1
Aldh1a3	1	1.06449	5.96362e-08	1	1
Aldh1a7	1	1	0	1	1
Aldh1b1	1	-1.16122	-8.44616e-07	1	1
Aldh1l1	1	-1.02502	-2.37165e-08	1	1
Aldh1l2	1	1.12601	3.32443e-07	1	1
Aldh2	1	-1.04794	-2.16506e-06	1	1
Aldh3a1	1	1	0	1	1
Aldh3a2	1	-1.29879	-1.71258e-06	1	1
Aldh3b1	1	-1.07695	-2.07673e-06	1	1
Aldh3b2	1	1	0	1	1
Aldh3b3	1	1	0	1	1
Aldh4a1	1	1.30764	3.12149e-07	1	1
Aldh5a1	1	1.13541	1.57583e-07	1	1
Aldh6a1	1	1.26721	5.1618e-07	1	1
Aldh7a1	1	-1.04372	-5.16701e-08	1	1
Aldh8a1	1	1.01967	1.7119e-08	1	1
Aldh9a1	0.774643	-1.14865	-5.3219e-06	1	1
Aldoa_1	2.42915e-19	1.74128	0.000758983	6.2706e-15	7.465e-17
Aldoa_2	1	-1.60278	-7.55666e-07	1	1
Aldoart1	1.64753e-09	1.71679	0.000357177	4.25293e-05	2.8736e-07
Aldoart2	0.248774	1.93261	1.26668e-05	1	1
Aldob	1	1	0	1	1
Aldoc	0.00500082	1.97378	6.08676e-05	1	0.334433
Alg1	1	-1.15661	-1.7261e-06	1	1
Alg11	0.965244	1.04879	6.41137e-07	1	1
Alg12	1	-1.16347	-1.53691e-06	1	1
Alg13	1	1.2519	5.6799e-07	1	1
Alg14	1	1.00616	1.52795e-08	1	1
Alg2	0.316561	-1.81092	-1.07208e-05	1	1
Alg3	1	1.03646	8.28156e-07	1	1
Alg5	1	1.21153	1.46604e-06	1	1
Alg6	1	-1.51343	-1.8157e-06	1	1
Alg8	0.634881	-1.48254	-3.23776e-06	1	1
Alg9	1	1.30623	7.5627e-07	1	1
Alk	1	1.00112	9.81041e-10	1	1
Alkal1	1	1.06133	6.5322e-08	1	1
Alkal2	1	1	0	1	1
Alkbh1	0.706086	1.33541	5.62536e-06	1	1
Alkbh2	0.579585	-1.96002	-6.57049e-06	1	1
Alkbh3	1	1.14868	1.00248e-06	1	1
Alkbh4	1	-1.19603	-1.88503e-06	1	1
Alkbh5	0.862283	1.12722	4.98262e-06	1	1
Alkbh6	1	1.0102	1.46245e-07	1	1
Alkbh7	0.971739	1.1404	2.6359e-06	1	1
Alkbh8	1	-1.22931	-7.80413e-07	1	1
Allc	1	1	0	1	1
Alms1	1	-1.21414	-4.38596e-07	1	1
Alox12	1	1.08804	7.66138e-08	1	1
Alox12b	1	1	0	1	1
Alox12e	1	1	0	1	1
Alox15	1	1.09634	8.38351e-08	1	1
Alox5	1	1.32237	1.03862e-06	1	1
Alox5ap	1	-1.02371	-8.40028e-07	1	1
Alox8	1	1	0	1	1
Aloxe3	1	1.01635	1.42252e-08	1	1
Alpi	1	1	0	1	1
Alpk1	1	1.06503	3.20599e-07	1	1
Alpk2	1	1.1344	1.18065e-07	1	1
Alpk3	1	-1.0159	-1.39443e-08	1	1
Alpl	1	1	0	1	1
Alppl2	1	1	0	1	1
Als2	1	1.35692	8.76163e-07	1	1
Als2cl	1	-1.67714	-3.43413e-06	1	1
Als2cr12	1	-1.3271	-7.20648e-07	1	1
Alx1	1	1	0	1	1
Alx3	1	1	0	1	1
Alx4	1	1	0	1	1
Alyref	0.984645	1.02388	1.64122e-06	1	1
Alyref2	0.00562063	-5.72557	-2.75368e-05	1	0.371077
Amacr	1	-1.22039	-7.42802e-07	1	1
Ambn	1	1	0	1	1
Ambp	1	1.30668	3.02894e-07	1	1
Ambra1	1	1.02966	8.67552e-08	1	1
Amd1	0.808872	-1.20717	-5.26978e-06	1	1
Amd2	0.0974823	-1.28448	-5.86942e-05	1	1
Amdhd1	1	1	0	1	1
Amdhd2	0.669584	-1.35947	-5.29588e-06	1	1
Amelx	1	1	0	1	1
Amer1	1	-2.37932	-3.02056e-06	1	1
Amer2	1	1.02549	2.21806e-08	1	1
Amer3	1	1	0	1	1
Amfr	1	1.13654	1.82732e-06	1	1
Amh	1	-1.37911	-4.34325e-07	1	1
Amhr2	0.673921	1.51417	3.12937e-06	1	1
Amigo1	0.192513	-3.17793	-1.32324e-05	1	1
Amigo2	1	1	0	1	1
Amigo3	1	1.14974	1.30301e-07	1	1
Ammecr1	1	-1.13847	-3.00259e-07	1	1
Ammecr1l	0.876409	1.29645	4.46337e-06	1	1
Amn	1	-1.20566	-1.91748e-07	1	1
Amn1	1	-1.04582	-1.13146e-07	1	1
Amot	1	1	0	1	1
Amotl1	0.673921	1.83853	4.40485e-06	1	1
Amotl2	1	-1.02324	-2.16028e-08	1	1
Ampd1	1	1.01372	1.22979e-08	1	1
Ampd2	0.836172	-1.10525	-7.48194e-06	1	1
Ampd3	1	1.95535	1.75801e-06	1	1
Amph	1	-1.02692	-2.48413e-08	1	1
Amt	1	-1.57638	-8.11454e-07	1	1
Amtn	1	1	0	1	1
Amy1	1	1.04807	4.49921e-08	1	1
Amy2	1	1	0	1	1
Amy2a1	1	1	0	1	1
Amy2a2	1	1	0	1	1
Amy2a3	1	1	0	1	1
Amy2a4	1	1	0	1	1
Amz1	0.733794	-1.24406	-3.29091e-06	1	1
Amz2	1	1.05866	4.83044e-07	1	1
Anapc1	1	-1.14376	-1.91367e-06	1	1
Anapc10	1	1.06094	1.00222e-07	1	1
Anapc11	0.808869	-1.20536	-5.61493e-06	1	1
Anapc13	0.96522	1.1521	2.00769e-06	1	1
Anapc15	1	-1.04258	-1.22061e-07	1	1
Anapc15-ps	0.729258	1.07938	1.2896e-05	1	1
Anapc16	1	-1.0964	-1.13728e-06	1	1
Anapc2	0.89799	-1.10283	-3.89712e-06	1	1
Anapc4	1	-1.15522	-8.63904e-07	1	1
Anapc5	1	1.00514	1.62493e-07	1	1
Anapc7	1	-1.20168	-1.98455e-06	1	1
Ang	1	1	0	1	1
Ang2	1	1	0	1	1
Ang4	1	-1.03821	-3.32482e-08	1	1
Ang5	1	-1.06774	-5.89507e-08	1	1
Ang6	1	1	0	1	1
Angel1	1	-1.14391	-2.60972e-07	1	1
Angel2	1	-1.1571	-2.14307e-06	1	1
Angpt1	1	1	0	1	1
Angpt2	0.8	-2.35676	-1.74141e-06	1	1
Angpt4	1	1.03939	3.62833e-08	1	1
Angptl1	1	1	0	1	1
Angptl2	1	-1.96099	-2.36943e-06	1	1
Angptl3	1	1	0	1	1
Angptl4	0.704	-1.4991	-2.1044e-06	1	1
Angptl6	1	-1.17668	-4.73224e-07	1	1
Angptl7	1	1	0	1	1
Angptl8	1	1	0	1	1
Ank	1	-1.24721	-1.01927e-06	1	1
Ank1	1	1.00005	4.19611e-11	1	1
Ank2	1	-1.02027	-1.88235e-08	1	1
Ank3	1	-1.00058	-5.01966e-10	1	1
Ankar	1	1	0	1	1
Ankdd1a	1	-1.28533	-7.34656e-07	1	1
Ankdd1b	1	-1.00739	-6.42767e-09	1	1
Ankef1	1	1	0	1	1
Ankfn1	1	1	0	1	1
Ankfy1	0.81185	-1.29138	-3.31063e-06	1	1
Ankhd1	1	-1.03286	-3.8462e-07	1	1
Ankib1	1	1.05261	1.86683e-07	1	1
Ankk1	1	1.03906	3.39863e-08	1	1
Ankle1	0.0696277	-2.49404	-2.30027e-05	1	1
Ankle2	1	-1.349	-3.29784e-06	1	1
Ankmy1	1	1	0	1	1
Ankmy2	0.8	-1.81595	-1.56931e-06	1	1
Ankra2	1	-1.28207	-1.5817e-06	1	1
Ankrd1	1	1	0	1	1
Ankrd10	0.615098	-1.4758	-7.71027e-06	1	1
Ankrd11	1	1.26642	2.05929e-06	1	1
Ankrd12	1	1.61361	1.42203e-06	1	1
Ankrd13a	1	1.04794	1.13093e-06	1	1
Ankrd13b	0.733794	-1.47442	-6.0794e-06	1	1
Ankrd13c	0.9504	1.24104	1.31389e-06	1	1
Ankrd13d	1	-1.51646	-7.03901e-07	1	1
Ankrd16	1	-1.18979	-2.4483e-06	1	1
Ankrd17	1	1.23488	2.09957e-06	1	1
Ankrd2	1	-1.04483	-3.90102e-08	1	1
Ankrd22	1	1.01062	9.24008e-09	1	1
Ankrd23	1	-1.00204	-2.62684e-09	1	1
Ankrd24	1	-1.22215	-5.30888e-07	1	1
Ankrd26	0.8	-1.62257	-1.25104e-06	1	1
Ankrd27	1	-1.28095	-1.12511e-06	1	1
Ankrd28	0.673921	1.69781	3.93548e-06	1	1
Ankrd29	1	-1.03556	-3.81594e-08	1	1
Ankrd31	1	1	0	1	1
Ankrd33	1	1	0	1	1
Ankrd33b	1	2.52257	2.27751e-06	1	1
Ankrd34a	0.0204803	-11.3743	-1.69071e-05	1	1
Ankrd34b	1	1	0	1	1
Ankrd34c	1	1	0	1	1
Ankrd35	1	1.02599	2.34167e-08	1	1
Ankrd36	1	1.11736	2.61392e-07	1	1
Ankrd37	1	-1.28162	-1.40156e-06	1	1
Ankrd39	1	-1.24434	-8.51061e-07	1	1
Ankrd40	0.610179	-1.31847	-1.10856e-05	1	1
Ankrd42	1	-1.09024	-9.63782e-08	1	1
Ankrd44	1	-1.00118	-1.76868e-09	1	1
Ankrd45	1	1.01365	1.18782e-08	1	1
Ankrd46	0.634881	-1.97548	-5.69383e-06	1	1
Ankrd49	0.535496	-1.34574	-1.36366e-05	1	1
Ankrd50	0.466561	2.21488	6.661e-06	1	1
Ankrd52	0.652806	-1.27214	-9.14103e-06	1	1
Ankrd53	1	-1.17284	-2.25175e-07	1	1
Ankrd54	0.811828	-1.41594	-4.03116e-06	1	1
Ankrd55	1	-1.4024	-4.2265e-07	1	1
Ankrd6	1	-1.00246	-2.14243e-09	1	1
Ankrd60	1	1	0	1	1
Ankrd61	1	-1.25197	-2.31286e-07	1	1
Ankrd63	1	1	0	1	1
Ankrd65	1	1	0	1	1
Ankrd66	1	1.42071	3.80454e-07	1	1
Ankrd7	1	1	0	1	1
Ankrd9	1	-1.00188	-1.24765e-08	1	1
Anks1	1	-1.02663	-5.89653e-08	1	1
Anks1b	1	1.03703	3.30814e-08	1	1
Anks3	1	-1.51603	-2.43584e-06	1	1
Anks4b	1	1	0	1	1
Anks6	1	1	0	1	1
Ankub1	1	1.01305	1.13534e-08	1	1
Ankzf1	1	-1.09741	-2.0377e-06	1	1
Anln	0.347343	-2.16378	-9.02577e-06	1	1
Ano1	1	1	0	1	1
Ano10	1	-1.00952	-2.14839e-08	1	1
Ano2	1	1	0	1	1
Ano3	1	1.00128	1.11696e-09	1	1
Ano4	1	1.00522	4.54053e-09	1	1
Ano5	1	-1.00029	-2.57566e-10	1	1
Ano6	1	-1.02464	-1.43443e-07	1	1
Ano7	1	1.0127	1.11863e-08	1	1
Ano8	1	-1.15148	-1.6006e-06	1	1
Ano9	1	1	0	1	1
Anp32a	1	1.0877	1.86624e-06	1	1
Anp32b	1	-1.00218	-2.1668e-07	1	1
Anp32e	0.489807	1.13449	2.07333e-05	1	1
Anpep	0.764632	1.43152	5.28087e-06	1	1
Antxr1	1	1.00232	2.02685e-09	1	1
Antxr2	0.155521	3.86432	8.42924e-06	1	1
Antxrl	1	1	0	1	1
Anxa1	0.928993	1.10322	5.08358e-06	1	1
Anxa10	1	1	0	1	1
Anxa11	0.673921	2.23334	5.80269e-06	1	1
Anxa2	0.01648	2.4563	4.3428e-05	1	0.907067
Anxa3	1	1.27393	1.22958e-06	1	1
Anxa4	0.96522	1.16168	2.00828e-06	1	1
Anxa5	0.0539426	1.61302	4.18154e-05	1	1
Anxa6	1	1.06391	2.13625e-07	1	1
Anxa7	0.144638	1.94376	1.91226e-05	1	1
Anxa8	1	1.02601	2.26379e-08	1	1
Anxa9	1	-1.18997	-8.69853e-07	1	1
Aoah	1	1.01108	1.00616e-08	1	1
Aoc1	1	1	0	1	1
Aoc2	0.839809	1.65037	4.83354e-06	1	1
Aoc3	1	1.06709	5.83789e-08	1	1
Aox1	1	-1.03191	-2.77662e-08	1	1
Aox2	1	1.09593	8.66652e-08	1	1
Aox3	1	1	0	1	1
Aox4	1	1.02752	2.39509e-08	1	1
Ap1ar	1	1.40221	3.01004e-06	1	1
Ap1b1	1	-1.20233	-1.35513e-06	1	1
Ap1g1	1	-1.04621	-5.15037e-07	1	1
Ap1g2	0.945652	-1.17003	-3.78328e-06	1	1
Ap1m1	1	1.05315	1.6123e-06	1	1
Ap1m2	1	-1.01966	-1.74705e-08	1	1
Ap1s1	0.320335	1.21949	2.78104e-05	1	1
Ap1s2	0.579585	-1.73716	-6.25558e-06	1	1
Ap1s3	1	1.28465	1.25206e-06	1	1
Ap2a1	1	1.01714	2.69199e-07	1	1
Ap2a2	1	-1.25399	-1.69859e-06	1	1
Ap2b1	1	1.14282	1.34195e-06	1	1
Ap2m1	0.745377	1.09924	1.12544e-05	1	1
Ap2s1	0.81296	1.16458	7.17567e-06	1	1
Ap3b1	1	1.08555	2.4121e-07	1	1
Ap3b2	1	1	0	1	1
Ap3d1	0.851236	-1.18111	-3.23041e-06	1	1
Ap3m1	1	1.05855	1.91961e-06	1	1
Ap3m2	1	-1.77818	-2.15592e-06	1	1
Ap3s1	1	1.23709	8.33764e-07	1	1
Ap3s2	1	-1.31477	-1.48438e-06	1	1
Ap4b1	0.592681	1.44759	6.09233e-06	1	1
Ap4e1	1	-1.21692	-5.17652e-07	1	1
Ap4m1	0.579585	-1.54594	-4.90827e-06	1	1
Ap4s1	1	-1.18522	-5.26654e-07	1	1
Ap5b1	0.0268965	-2.16538	-3.65479e-05	1	1
Ap5m1	1	-1.1809	-1.44346e-06	1	1
Ap5s1	0.579585	-1.60864	-5.38542e-06	1	1
Ap5z1	0.579585	-1.76593	-5.94119e-06	1	1
Apaf1	1	-1.01886	-7.55013e-08	1	1
Apba1	1	1.0006	5.30417e-10	1	1
Apba2	1	1.00003	2.92285e-11	1	1
Apba3	0.971737	1.14032	2.56323e-06	1	1
Apbb1	1	-1.06572	-6.00108e-08	1	1
Apbb1ip	1	-1.501	-2.45165e-06	1	1
Apbb2	1	1.17144	2.51951e-07	1	1
Apc	1	-1.05949	-2.65035e-07	1	1
Apc2	1	-1.05008	-4.86749e-08	1	1
Apcdd1	1	1	0	1	1
Apcs	1	1	0	1	1
Apeh	0.971739	1.09146	1.74821e-06	1	1
Apela	1	1	0	1	1
Apex1	0.520529	-1.10332	-2.85945e-05	1	1
Apex2	1	1.00696	1.69484e-08	1	1
Aph1a	0.890027	-1.02725	-7.1559e-06	1	1
Aph1b	1	-1.68468	-9.65922e-07	1	1
Aph1c	1	-1.19904	-6.58083e-07	1	1
Api5	0.611745	1.20213	9.09373e-06	1	1
Apip	1	1.06369	2.96358e-07	1	1
Aplf	1	-1.09913	-2.27802e-07	1	1
Apln	1	-1.08379	-7.29171e-08	1	1
Aplnr	1	1	0	1	1
Aplp1	1	1.23208	4.2249e-07	1	1
Aplp2	1	1.1411	1.89656e-06	1	1
Apmap	1	1.04195	3.60548e-07	1	1
Apoa1	1	1	0	1	1
Apoa2	1	1.01842	4.3806e-08	1	1
Apoa4	1	1	0	1	1
Apoa5	1	1	0	1	1
Apob	1	1	0	1	1
Apobec1	2.3947e-08	-3.94287	-0.000128049	0.000618167	3.83955e-06
Apobec2	1	-1.08776	-7.63683e-08	1	1
Apobec3	1	-1.30435	-2.08314e-06	1	1
Apobec4	1	1	0	1	1
Apobr	0.616016	1.08435	1.99749e-05	1	1
Apoc1	1	1	0	1	1
Apoc2	1	-1.43837	-5.23087e-07	1	1
Apoc3	1	1	0	1	1
Apoc4	1	1	0	1	1
Apod	1	-1.06172	-5.37046e-08	1	1
Apoe	0.91136	-1.68512	-5.00171e-06	1	1
Apof	1	1.3115	2.71065e-07	1	1
Apoh	1	1.14975	1.54084e-07	1	1
Apol10a	1	1	0	1	1
Apol10b	1	-1.09271	-8.31599e-08	1	1
Apol11a	1	1	0	1	1
Apol11b	1	1	0	1	1
Apol6	1	1	0	1	1
Apol7a	1	1	0	1	1
Apol7b	1	-1.00859	-7.74558e-09	1	1
Apol7c	1	1	0	1	1
Apol7e	1	1.20126	2.05299e-07	1	1
Apol8	1	1.04136	3.59935e-08	1	1
Apol9a	1	-1.60232	-6.86781e-07	1	1
Apol9b	1	-1.17912	-1.88193e-07	1	1
Apold1	0.72	4.72753	3.47881e-06	1	1
Apom	1	-1.06556	-9.97008e-08	1	1
Apon	1	-1.45168	-3.93048e-07	1	1
Apoo	1	1.00491	5.78343e-09	1	1
Apool	1	-1.07022	-1.28752e-07	1	1
Apopt1	1	1.0654	2.52012e-07	1	1
App	1	1.34098	2.36341e-06	1	1
Appbp2	0.839809	1.25826	2.38852e-06	1	1
Appl1	0.9504	1.20582	1.29818e-06	1	1
Appl2	1	1.48592	1.68612e-06	1	1
Aprt	0.433842	1.10544	3.97996e-05	1	1
Aptx	1	-1.14502	-7.58084e-07	1	1
Aqp1	1	-1.02227	-2.01162e-08	1	1
Aqp11	1	1.20539	2.12572e-07	1	1
Aqp12	1	1	0	1	1
Aqp2	1	1	0	1	1
Aqp3	1	1.20849	1.81423e-07	1	1
Aqp4	1	-1.02846	-2.47666e-08	1	1
Aqp5	1	1	0	1	1
Aqp6	1	1	0	1	1
Aqp7	1	1	0	1	1
Aqp8	1	1.06664	5.79902e-08	1	1
Aqp9	1	1.03052	2.69335e-08	1	1
Aqr	1	1.08588	5.28226e-07	1	1
Ar	1	1	0	1	1
Araf	1	-1.04926	-3.04964e-07	1	1
[truncated: 23,815 more rows]

## Sheet: Uninfected vs. RB50 4h
Feature ID	EDGE test: Uninfected vs RB50 4 hrs, tagwise dispersions - P-value	EDGE test: Uninfected vs RB50 4 hrs, tagwise dispersions - Fold change	EDGE test: Uninfected vs RB50 4 hrs, tagwise dispersions - Weighted difference	EDGE test: Uninfected vs RB50 4 hrs, tagwise dispersions - Bonferroni	EDGE test: Uninfected vs RB50 4 hrs, tagwise dispersions - FDR p-value correction
0610009B22Rik	0.80887	-1.22102	-5.87357e-06	1	1
0610009L18Rik	1	-1.22623	-5.34388e-07	1	1
0610009O20Rik	0.811828	-1.44893	-4.60617e-06	1	1
0610010F05Rik	1	-1.53343	-1.09755e-06	1	1
0610010K14Rik	0.500519	-1.37187	-1.26814e-05	1	1
0610012G03Rik	0.000314462	-2.35306	-9.03402e-05	1	0.0150324
0610030E20Rik	0.522963	1.21384	1.19414e-05	1	1
0610037L13Rik	1	-1.17277	-2.26091e-06	1	1
0610040J01Rik	1	1.0413	3.72225e-08	1	1
1110002E22Rik	1	1.03134	2.72709e-08	1	1
1110003F10Rik	1	-1	-1.48231e-21	1	1
1110004E09Rik	0.579585	-1.74535	-5.60483e-06	1	1
1110004F10Rik	1	1.03346	4.08063e-07	1	1
1110008F13Rik	1	-1.02051	-1.5578e-06	1	1
1110008L16Rik	1	-1.10869	-2.17695e-07	1	1
1110008P14Rik	1	1.01223	3.1902e-07	1	1
1110012L19Rik	1	1.02663	3.7529e-07	1	1
1110017D15Rik	1	1.08618	7.49965e-08	1	1
1110025L11Rik	1	-1	-1.48231e-21	1	1
1110025M09Rik	1	1.18114	9.36504e-07	1	1
1110032A03Rik	1	1.00713	3.76247e-08	1	1
1110032F04Rik	1	-1	-1.48231e-21	1	1
1110034G24Rik	1	-1.25861	-3.0396e-07	1	1
1110038F14Rik	0.923693	1.11137	4.68665e-06	1	1
1110051M20Rik	1	-1.05753	-6.57843e-08	1	1
1110057P08Rik	1	-1	-1.48231e-21	1	1
1110059E24Rik	1	1.08937	2.10006e-07	1	1
1110059G10Rik	0.811828	-1.21104	-2.37344e-06	1	1
1110060G06Rik	1	-1	-1.48231e-21	1	1
1110065P20Rik	0.307801	-1.57287	-1.6501e-05	1	1
1190002N15Rik	1	-1.01864	-1.58925e-07	1	1
1190005I06Rik	1	-1	-1.48231e-21	1	1
1190007I07Rik	0.704	-1.89222	-3.37136e-06	1	1
1300017J02Rik	1	-1.03017	-2.67631e-08	1	1
1500005C15Rik	1	-1	-1.48231e-21	1	1
1500009C09Rik	1	-1	-1.48231e-21	1	1
1500009L16Rik	1	-1	-1.48231e-21	1	1
1500011B03Rik	1	-1.1698	-2.20554e-06	1	1
1500011K16Rik	0.213084	-1.39708	-3.086e-05	1	1
1500015O10Rik	1	1.12826	1.21982e-07	1	1
1500026H17Rik	1	-1	-1.48231e-21	1	1
1520401A03Rik	1	-1	-1.48231e-21	1	1
1600002K03Rik	0.91136	-1.62236	-4.48839e-06	1	1
1600012H06Rik	0.579849	1.43314	1.09819e-05	1	1
1600014C10Rik	0.0151741	3.32854	3.1435e-05	1	0.44715
1600014C23Rik	1	1.9716	1.16532e-06	1	1
1600015I10Rik	1	-1	-1.48231e-21	1	1
1600017P15Rik	1	-1	-1.48231e-21	1	1
1600023N17Rik	1	1.23424	4.36396e-07	1	1
1700001C02Rik	1	-1	-1.48231e-21	1	1
1700001C19Rik	1	-1.0106	-9.42622e-09	1	1
1700001F09Rik	1	-1	-1.48231e-21	1	1
1700001G17Rik	1	-1.41745	-3.63262e-07	1	1
1700001J03Rik	1	-1	-1.48231e-21	1	1
1700001K19Rik	1	1.03805	3.90309e-08	1	1
1700001L19Rik	1	1.03068	2.66934e-08	1	1
1700001O22Rik	1	1.01561	1.41463e-08	1	1
1700001P01Rik	1	1.29408	3.90465e-07	1	1
1700003E16Rik	1	-1.18666	-2.4155e-07	1	1
1700003F12Rik	1	-1.27058	-8.20509e-07	1	1
1700003H04Rik	1	-1	-1.48231e-21	1	1
1700006A11Rik	1	-1	-1.48231e-21	1	1
1700006E09Rik	1	-1	-1.48231e-21	1	1
1700006P03Rik	1	-1	-1.48231e-21	1	1
1700007G11Rik	1	1.05468	4.93958e-08	1	1
1700007K09Rik	1	-1	-1.48231e-21	1	1
1700007K13Rik	1	-1	-1.48231e-21	1	1
1700008A23Rik	1	-1	-1.48231e-21	1	1
1700008H02Rik	1	-1	-1.48231e-21	1	1
1700008O03Rik	1	-1.03525	-3.41398e-08	1	1
1700008P02Rik	1	-1	-1.48231e-21	1	1
1700009N14Rik	1	-1	-1.48231e-21	1	1
1700010B08Rik	1	-1	-1.48231e-21	1	1
1700010I14Rik	1	1.02719	3.7078e-08	1	1
1700011H14Rik	1	-1	-1.48231e-21	1	1
1700011I03Rik	1	1.06168	5.64937e-08	1	1
1700011L22Rik	1	-1.36988	-6.57746e-07	1	1
1700011M02Rik	1	-1	-1.48231e-21	1	1
1700012A03Rik	1	-1	-1.48231e-21	1	1
1700012B07Rik	1	-1	-1.48231e-21	1	1
1700012B09Rik	1	-1	-1.48231e-21	1	1
1700012J22Rik	1	-1	-1.48231e-21	1	1
1700012P22Rik	1	-1	-1.48231e-21	1	1
1700013A02Rik	1	-1	-1.48231e-21	1	1
1700013D24Rik	1	1.06233	5.42383e-08	1	1
1700013F07Rik	1	-1	-1.48231e-21	1	1
1700013G24Rik	1	-1	-1.48231e-21	1	1
1700013H16Rik	1	-1.02486	-2.16288e-08	1	1
1700014D04Rik	1	1.0379	3.73212e-08	1	1
1700015F17Rik	1	-1	-1.48231e-21	1	1
1700015G11Rik	1	-1	-1.48231e-21	1	1
1700016A09Rik	1	-1	-1.48231e-21	1	1
1700016B15Rik	1	-1	-1.48231e-21	1	1
1700016C15Rik	1	1.06354	6.18217e-08	1	1
1700016D06Rik	0.390693	1.3691	1.53484e-05	1	1
1700016D08Rik	1	2.40131	1.21941e-06	1	1
1700016G14Rik	1	-1.38982	-6.52145e-07	1	1
1700016H13Rik	1	-1	-1.48231e-21	1	1
1700016J18Rik	1	-1.68359	-5.94857e-07	1	1
1700016K19Rik	1	-1	-1.48231e-21	1	1
1700017B05Rik	0.000335031	-3.60837	-6.04842e-05	1	0.0158979
1700017D01Rik	0.669659	-1.4688	-6.66862e-06	1	1
1700017N19Rik	1	-1	-1.48231e-21	1	1
1700018A14Rik	1	-1	-1.48231e-21	1	1
1700018B08Rik	1	-1	-1.48231e-21	1	1
1700018F24Rik	1	-1	-1.48231e-21	1	1
1700018G05Rik	1	-1	-1.48231e-21	1	1
1700019A02Rik	1	-1	-1.48231e-21	1	1
1700019A23Rik	1	-1	-1.48231e-21	1	1
1700019D03Rik	1	1.01393	1.21697e-08	1	1
1700019N19Rik	1	-1	-1.48231e-21	1	1
1700020A23Rik	1	-1.4548	-3.95759e-07	1	1
1700020D05Rik	1	-1	-1.48231e-21	1	1
1700020G03Rik	1	-1	-1.48231e-21	1	1
1700020L24Rik	1	1.01922	2.40402e-08	1	1
1700020N01Rik	1	-1	-1.48231e-21	1	1
1700020N15Rik	1	-1	-1.48231e-21	1	1
1700021F05Rik	0.704	-1.84199	-3.51467e-06	1	1
1700021F07Rik	1	-1	-1.48231e-21	1	1
1700022H01Rik	1	1.02043	2.28389e-08	1	1
1700022H16Rik	1	-1	-1.48231e-21	1	1
1700022I11Rik	0.876358	1.34429	5.13758e-06	1	1
1700023F06Rik	1	-1.0423	-3.68112e-08	1	1
1700024B05Rik	1	1.00989	8.60712e-09	1	1
1700024G13Rik	1	-1	-1.48231e-21	1	1
1700024P04Rik	1	-1	-1.48231e-21	1	1
1700025A08Rik	1	-1	-1.48231e-21	1	1
1700025B11Rik	1	-1	-1.48231e-21	1	1
1700025C18Rik	1	-1	-1.48231e-21	1	1
1700025F22Rik	1	1.0213	1.85364e-08	1	1
1700025G04Rik	1	-1.65881	-6.75493e-07	1	1
1700026N04Rik	1	-1.20316	-2.39928e-07	1	1
1700027I24Rik	1	-1.0022	-1.99887e-09	1	1
1700027J19Rik	1	-1.01857	-1.67735e-08	1	1
1700028J19Rik	1	-1.17572	-2.91918e-07	1	1
1700028K03Rik	1	-1	-1.48231e-21	1	1
1700028P14Rik	1	1.0917	1.34401e-07	1	1
1700029B24Rik	1	-1	-1.48231e-21	1	1
1700029F12Rik	1	-1	-1.48231e-21	1	1
1700029H14Rik	1	-1	-1.48231e-21	1	1
1700029I15Rik	1	-1.19903	-3.23226e-07	1	1
1700029J07Rik	1	-1.01434	-1.40697e-08	1	1
1700029P11Rik	1	-1	-1.48231e-21	1	1
1700030I03Rik	1	-1	-1.48231e-21	1	1
1700030J22Rik	1	2.01723	1.51511e-06	1	1
1700030K09Rik	1	-1.49739	-1.97437e-06	1	1
1700030M09Rik	1	-1	-1.48231e-21	1	1
1700030N18Rik	1	-1	-1.48231e-21	1	1
1700031F05Rik	1	-1	-1.48231e-21	1	1
1700031M16Rik	1	-1	-1.48231e-21	1	1
1700034E13Rik	1	-1	-1.48231e-21	1	1
1700034I23Rik	1	-1	-1.48231e-21	1	1
1700034J04Rik	1	-1	-1.48231e-21	1	1
1700034J05Rik	1	-1	-1.48231e-21	1	1
1700037C18Rik	0.269625	-1.76197	-1.4986e-05	1	1
1700037H04Rik	1	-1.05418	-6.81817e-07	1	1
1700039I01Rik	1	-1	-1.48231e-21	1	1
1700039M10Rik	1	-1	-1.48231e-21	1	1
1700040F15Rik	1	-1	-1.48231e-21	1	1
1700040K01Rik	1	-1	-1.48231e-21	1	1
1700042G07Rik	1	-1	-1.48231e-21	1	1
1700045I11Rik	1	-1	-1.48231e-21	1	1
1700047I17Rik1	0.0656714	3.04567	2.40954e-05	1	1
1700047I17Rik2	1	-1	-1.48231e-21	1	1
1700047N06Rik	1	-1	-1.48231e-21	1	1
1700047O18Rik	1	-1	-1.48231e-21	1	1
1700049E17Rik1	1	-1	-1.48231e-21	1	1
1700049E17Rik2	1	-1	-1.48231e-21	1	1
1700051K13Rik	1	-1	-1.48231e-21	1	1
1700051O22Rik	0.8	-1.79181	-1.27926e-06	1	1
1700054O19Rik	1	-1	-1.48231e-21	1	1
1700056E22Rik	1	-1	-1.48231e-21	1	1
1700057G04Rik	1	1.06406	6.11861e-08	1	1
1700061G19Rik	1	-1.27718	-4.54621e-07	1	1
1700063I16Rik	1	-1	-1.48231e-21	1	1
1700064H15Rik	1	-1.02027	-1.76373e-08	1	1
1700066B19Rik	1	1.01754	1.58962e-08	1	1
1700066M21Rik	0.91136	-1.29828	-2.30715e-06	1	1
1700067K01Rik	1	-1.32685	-5.18055e-07	1	1
1700067P10Rik	1	-1	-1.48231e-21	1	1
1700069L16Rik	1	-1	-1.48231e-21	1	1
1700074A21Rik	1	-1	-1.48231e-21	1	1
1700074P13Rik	1	-1	-1.48231e-21	1	1
1700080E11Rik	1	-1	-1.48231e-21	1	1
1700080O16Rik	1	-1	-1.48231e-21	1	1
1700081N11Rik	1	1.27348	5.8399e-07	1	1
1700084M14Rik	1	-1	-1.48231e-21	1	1
1700086D15Rik	1	-1	-1.48231e-21	1	1
1700088E04Rik	0.0246873	3.50878	2.54401e-05	1	0.65641
1700092E16Rik	1	-1	-1.48231e-21	1	1
1700092M07Rik	1	2.16487	1.01366e-06	1	1
1700093K21Rik	1	1.11034	9.60204e-08	1	1
1700097M23Rik	1	-1	-1.48231e-21	1	1
1700102F20Rik	1	-1	-1.48231e-21	1	1
1700102P08Rik	1	-1.03167	-2.84546e-08	1	1
1700109H08Rik	0.9504	1.5445	2.84449e-06	1	1
1700112L15Rik	1	-1	-1.48231e-21	1	1
1700113B19Rik	1	-1	-1.48231e-21	1	1
1700113H08Rik	1	-1.00073	-6.4123e-10	1	1
1700120B22Rik	1	1.02718	2.48834e-07	1	1
1700122O11Rik	1	-1	-1.48231e-21	1	1
1700123K08Rik	1	-1	-1.48231e-21	1	1
1700123L14Rik	1	-1	-1.48231e-21	1	1
1700123O20Rik	0.646855	1.25122	1.0097e-05	1	1
1700125H20Rik	1	1.14976	1.30322e-07	1	1
1700129C05Rik	1	-1	-1.48231e-21	1	1
1810009A15Rik	0.194948	-1.45602	-3.19913e-05	1	1
1810009J06Rik	1	-1	-1.48231e-21	1	1
1810010D01Rik	1	-1	-1.48231e-21	1	1
1810010H24Rik	1	1.00986	1.14447e-08	1	1
1810011H11Rik	0.8	-2.63159	-2.70219e-06	1	1
1810013L24Rik	0.706185	1.34921	5.7862e-06	1	1
1810017P11Rik	1	-1	-1.48231e-21	1	1
1810022K09Rik	0.839809	1.6472	5.37206e-06	1	1
1810024B03Rik	1	-1.47931	-5.40905e-07	1	1
1810030O07Rik	0.811828	-1.3956	-4.25837e-06	1	1
1810032O08Rik	0.579585	-2.20288	-8.48561e-06	1	1
1810037I17Rik	0.362542	1.25755	2.39502e-05	1	1
1810041L15Rik	1	-1	-1.48231e-21	1	1
1810043G02Rik	0.704	-2.02275	-3.89489e-06	1	1
1810046K07Rik	1	-1	-1.48231e-21	1	1
1810049J17Rik	0.000724048	1.80494	0.000108311	1	0.03136
1810055G02Rik	1	1.05115	7.89822e-07	1	1
1810062G17Rik	1	-1.16623	-2.09861e-07	1	1
1810065E05Rik	1	-1	-1.48231e-21	1	1
2010003K11Rik	1	-1	-1.48231e-21	1	1
2010005H15Rik	1	-1	-1.48231e-21	1	1
2010008C14Rik	3.35575e-05	-46.61	-3.96893e-05	0.866254	0.00190805
2010106E10Rik	1	-1	-1.48231e-21	1	1
2010107E04Rik	0.583199	1.22506	8.59324e-06	1	1
2010109A12Rik	1	1.01898	1.74834e-08	1	1
2010109I03Rik	1	1.25074	2.18193e-07	1	1
2010109P13Rik	1	-1	-1.48231e-21	1	1
2010111I01Rik	1	-1.02162	-2.59314e-08	1	1
2010300C02Rik	1	-1.01435	-1.24875e-08	1	1
2010315B03Rik	1	-1.09509	-4.74498e-07	1	1
2200002A13Rik	1	-1	-1.48231e-21	1	1
2200002D01Rik	0.704	-2.30076	-4.41172e-06	1	1
2200002J24Rik	1	-1.86129	-1.00376e-06	1	1
2200007N16Rik	1	-1	-1.48231e-21	1	1
2210010C04Rik	1	-1	-1.48231e-21	1	1
2210011C24Rik	1	-1	-1.48231e-21	1	1
2210016F16Rik	0.142153	-1.79347	-2.48603e-05	1	1
2210016L21Rik	0.851236	-1.22001	-3.62427e-06	1	1
2210017I01Rik	1	-1	-1.48231e-21	1	1
2210406H18Rik	1	2.77512	2.62912e-06	1	1
2210407C18Rik	1	-1	-1.48231e-21	1	1
2210408I21Rik	1	1.01229	1.1837e-08	1	1
2210412B16Rik	1	1.25387	3.85539e-07	1	1
2210418O10Rik	0.704	-1.9967	-4.18139e-06	1	1
2300002M23Rik	1	-1	-1.48231e-21	1	1
2300003K06Rik	1	-1	-1.48231e-21	1	1
2300009A05Rik	1	-1.39068	-4.39682e-06	1	1
2310001K20Rik	1	-1	-1.48231e-21	1	1
2310002L09Rik	1	-1.13867	-1.20666e-07	1	1
2310003L06Rik	1	-1	-1.48231e-21	1	1
2310007B03Rik	1	-1	-1.48231e-21	1	1
2310009B15Rik	1	-1.18375	-1.35555e-06	1	1
2310010J17Rik	0.72	4.16884	5.01388e-06	1	1
2310011J03Rik	0.749147	-1.08034	-1.0378e-05	1	1
2310014F06Rik	1	-1	-1.48231e-21	1	1
2310022A10Rik	1	-1.15811	-1.99234e-06	1	1
2310022B05Rik	0.466561	3.00841	8.20683e-06	1	1
2310030G06Rik	1	-1	-1.48231e-21	1	1
2310033P09Rik	0.272725	-1.64002	-2.0552e-05	1	1
2310034C09Rik	1	-1	-1.48231e-21	1	1
2310034G01Rik	1	-1	-1.48231e-21	1	1
2310035C23Rik	1	1.54659	1.99944e-06	1	1
2310039H08Rik	0.58795	-1.24016	-1.27669e-05	1	1
2310043P16Rik	0.432001	8.20534	7.58423e-06	1	1
2310046K23Rik	1	-1	-1.48231e-21	1	1
2310050C09Rik	1	-1	-1.48231e-21	1	1
2310057J18Rik	1	-1	-1.48231e-21	1	1
2310057M21Rik	1	-1.35725	-1.22682e-06	1	1
2310057N15Rik	1	-1	-1.48231e-21	1	1
2310061I04Rik	1	-1.05596	-1.46748e-06	1	1
2310061N02Rik	1	-1	-1.48231e-21	1	1
2310079G19Rik	1	-1	-1.48231e-21	1	1
2410002F23Rik	7.96184e-06	-4.52217	-7.96867e-05	0.205527	0.000509992
2410004B18Rik	1	1.01068	1.63723e-07	1	1
2410004P03Rik	1	-1	-1.48231e-21	1	1
2410015M20Rik	0.848899	1.05753	6.8096e-06	1	1
2410022M11Rik	1	-1.48665	-1.84216e-06	1	1
2410089E03Rik	1	1.06412	1.30127e-07	1	1
2410131K14Rik	1	-1.32822	-2.04535e-06	1	1
2410137M14Rik	1	-1	-1.48231e-21	1	1
2410141K09Rik	1	-1	-1.48231e-21	1	1
2510002D24Rik	0.198826	-2.15526	-1.23048e-05	1	1
2510009E07Rik	0.332479	-2.30627	-1.28922e-05	1	1
2510016D11Rik	6.35481e-10	-31.0867	-8.54903e-05	1.64043e-05	6.56172e-08
2510039O18Rik	0.371514	1.22685	2.97162e-05	1	1
2610001A08Rik	1	-1	-1.48231e-21	1	1
2610001J05Rik	0.000299151	-2.47599	-8.57203e-05	1	0.0143804
2610002M06Rik	1	1.02966	1.26595e-07	1	1
2610008E11Rik	1	-1.3614	-5.84353e-07	1	1
2610011E03Rik	1	-1	-1.48231e-21	1	1
2610012C04Rik	1	-1	-1.48231e-21	1	1
2610017A05Rik	1	-1.12092	-3.15686e-07	1	1
2610021A01Rik	1	-1.42688	-1.40575e-06	1	1
2610028D06Rik	1	-1	-1.48231e-21	1	1
2610028H24Rik	1	-1.06466	-5.6266e-08	1	1
2610034O05Rik	1	-1	-1.48231e-21	1	1
2610042L04Rik	1	1.02743	2.38678e-08	1	1
2610044O15Rik8	1	-1.40328	-8.68914e-07	1	1
2610105M22Rik	1	-1	-1.48231e-21	1	1
2610300A13Rik	1	-1	-1.48231e-21	1	1
2610301B20Rik	1	-1.32796	-1.5076e-06	1	1
2610306M01Rik	0.733794	-1.56296	-6.37542e-06	1	1
2610306O10Rik	1	-1	-1.48231e-21	1	1
2610318N02Rik	0.358401	-3.74771	-8.41862e-06	1	1
2610507B11Rik	0.0149625	-1.98566	-5.05707e-05	1	0.444318
2610509F24Rik	1	-1	-1.48231e-21	1	1
2610524H06Rik	0.489515	-1.50093	-1.17934e-05	1	1
2610528A11Rik	1	-1.50105	-6.00277e-07	1	1
2610528J11Rik	1	-1	-1.48231e-21	1	1
2700029L08Rik	1	-1	-1.48231e-21	1	1
2700049A03Rik	1	-1.2937	-3.90944e-07	1	1
2700062C07Rik	1	-1.15577	-8.39683e-07	1	1
2700078F05Rik	1	-1	-1.48231e-21	1	1
2700080J24Rik	1	-1	-1.48231e-21	1	1
2700081O15Rik	1	1.54785	3.63807e-06	1	1
2700097O09Rik	1	1.05805	2.50137e-07	1	1
2810004N23Rik	0.634881	-2.60531	-6.82154e-06	1	1
2810006K23Rik	1	-1.65807	-2.82202e-06	1	1
2810013P06Rik	0.634881	-2.14589	-5.86162e-06	1	1
2810021J22Rik	1	-1.26489	-5.96965e-07	1	1
2810029C07Rik	1	1.09929	1.18625e-07	1	1
2810030D12Rik	1	-1	-1.48231e-21	1	1
2810403A07Rik	0.806517	1.28945	5.62735e-06	1	1
2810405F15Rik	1	-1	-1.48231e-21	1	1
2810408A11Rik	1	1.17332	1.67696e-07	1	1
2810428J06Rik	1	1.88565	9.93045e-07	1	1
2810459M11Rik	1	-1	-1.48231e-21	1	1
2810474O19Rik	0.52804	1.54295	1.00828e-05	1	1
2900002M20Rik	1	-1	-1.48231e-21	1	1
2900011O08Rik	1	-1.04234	-4.03136e-08	1	1
2900018N21Rik	1	-1	-1.48231e-21	1	1
2900022M07Rik	1	-1	-1.48231e-21	1	1
2900024D18Rik	1	-1	-1.48231e-21	1	1
2900026A02Rik	0.8	-2.62736	-1.75584e-06	1	1
2900027M19Rik	1	-1	-1.48231e-21	1	1
2900035J10Rik	1	-1	-1.48231e-21	1	1
2900037B21Rik	1	-1	-1.48231e-21	1	1
2900042G08Rik	1	-1	-1.48231e-21	1	1
2900055J20Rik	1	-1	-1.48231e-21	1	1
2900060N12Rik	1	-1	-1.48231e-21	1	1
2900064F13Rik	1	-1	-1.48231e-21	1	1
2900064K03Rik	1	-1	-1.48231e-21	1	1
2900069G24Rik	1	-1	-1.48231e-21	1	1
2900076G11Rik	1	-1	-1.48231e-21	1	1
2900078I11Rik	1	-1.40715	-3.54294e-07	1	1
2900092C05Rik	1	-1	-1.48231e-21	1	1
2900092N22Rik	1	-1	-1.48231e-21	1	1
2900092O11Rik	1	-1	-1.48231e-21	1	1
3100002H09Rik	1	-1	-1.48231e-21	1	1
3110001I22Rik	1	-1	-1.48231e-21	1	1
3110002H16Rik	1	-1.18659	-9.90047e-07	1	1
3110009E18Rik	1	-1.06406	-6.26972e-08	1	1
3110018I06Rik	1	-1	-1.48231e-21	1	1
3110021N24Rik	1	-1	-1.48231e-21	1	1
3110031N09Rik	1	-1	-1.48231e-21	1	1
3110035E14Rik	0.8	-3.13959	-3.70325e-06	1	1
3110040M04Rik	1	-1	-1.48231e-21	1	1
3110040N11Rik	1	-1.15238	-1.06674e-06	1	1
3110043J17Rik	1	-1	-1.48231e-21	1	1
3110043O21Rik	0.130426	2.88746	2.10293e-05	1	1
3110062G12Rik	1	-1	-1.48231e-21	1	1
3110062M04Rik	0.96522	1.06846	9.05882e-07	1	1
3110070M22Rik	0.32	-3.73772	-4.57028e-06	1	1
3110079O15Rik	1	-1	-1.48231e-21	1	1
3110080E11Rik	1	-1	-1.48231e-21	1	1
3110080O07Rik	1	-1	-1.48231e-21	1	1
3110082I17Rik	1	-2.11475	-3.02867e-06	1	1
3110082J24Rik	1	-1	-1.48231e-21	1	1
3110083C13Rik	0.8	-2.6434	-2.87333e-06	1	1
3300002I08Rik	1	-1.66687	-7.27089e-07	1	1
3425401B19Rik	1	-1	-1.48231e-21	1	1
3632451O06Rik	1	-1	-1.48231e-21	1	1
3732407C23Rik	1	-1	-1.48231e-21	1	1
3830403N18Rik	1	1.03814	4.93033e-08	1	1
3830406C13Rik	1	-1.51363	-2.62943e-06	1	1
3830417A13Rik	1	-1	-1.48231e-21	1	1
3830422I06Rik	1	-1	-1.48231e-21	1	1
4430402I18Rik	1	-1.061	-5.30809e-08	1	1
4631422I05Rik	1	-1	-1.48231e-21	1	1
4632418H02Rik	1	-1	-1.48231e-21	1	1
4632427E13Rik	1	1.63852	2.18718e-06	1	1
4632432E15Rik	1	-1	-1.48231e-21	1	1
4633401B06Rik	1	-1	-1.48231e-21	1	1
4732416N19Rik	0.8	-1.97677	-1.64711e-06	1	1
4833404L02Rik	1	-1	-1.48231e-21	1	1
4833412K13Rik	1	-1	-1.48231e-21	1	1
4833420G17Rik	1	1.1733	1.50156e-06	1	1
4833421G17Rik	1	-1	-1.48231e-21	1	1
4833421K07Rik	1	-1	-1.48231e-21	1	1
4833423E24Rik	1	-1	-1.48231e-21	1	1
4833427G06Rik	1	-1	-1.48231e-21	1	1
4833439L19Rik	0.087243	1.90782	2.60252e-05	1	1
4921501E09Rik	1	-1	-1.48231e-21	1	1
4921504E06Rik	1	1.00119	1.0409e-09	1	1
4921507G05Rik	1	-1	-1.48231e-21	1	1
4921507P07Rik	1	-1.1144	-9.9549e-08	1	1
4921508M14Rik	1	-1	-1.48231e-21	1	1
4921509C19Rik	1	-1	-1.48231e-21	1	1
4921511C20Rik	1	-1	-1.48231e-21	1	1
4921511E07Rik	1	-1	-1.48231e-21	1	1
4921511M17Rik	1	-1	-1.48231e-21	1	1
4921513H07Rik	1	-1	-1.48231e-21	1	1
4921517D22Rik	1	-1	-1.48231e-21	1	1
4921524J17Rik	1	-1.18205	-4.88098e-07	1	1
4921524L21Rik	1	-1	-1.48231e-21	1	1
4921527H02Rik_1	1	-1	-1.48231e-21	1	1
4921527H02Rik_2	1	-1	-1.48231e-21	1	1
4921530L21Rik	1	-1	-1.48231e-21	1	1
4921534A09Rik	1	-1.12443	-1.56344e-07	1	1
4921536K21Rik	1	-1.41772	-5.55688e-07	1	1
4921539E11Rik	1	-1	-1.48231e-21	1	1
4922502D21Rik	1	-1	-1.48231e-21	1	1
4930402F06Rik	1	1.05124	4.45859e-08	1	1
4930402H05Rik	1	-1	-1.48231e-21	1	1
4930402H24Rik	1	1.34223	1.12163e-06	1	1
4930402K13Rik	1	-1	-1.48231e-21	1	1
4930404H24Rik	1	-1	-1.48231e-21	1	1
4930404N11Rik	5.3649e-08	-3.37991	-0.000143474	0.0013849	4.63176e-06
4930405G09Rik	1	-1	-1.48231e-21	1	1
4930405N21Rik	1	1.14044	1.59999e-07	1	1
4930407I10Rik	1	-1	-1.48231e-21	1	1
4930412F12Rik	1	-1	-1.48231e-21	1	1
4930412O13Rik	1	-1.72068	-7.48253e-07	1	1
4930413G21Rik	1	-1	-1.48231e-21	1	1
4930415L06Rik	1	-1	-1.48231e-21	1	1
4930415O20Rik	1	-1	-1.48231e-21	1	1
4930420N18Rik	1	-1	-1.48231e-21	1	1
4930421C12Rik	1	-1	-1.48231e-21	1	1
4930423C22Rik	1	-1	-1.48231e-21	1	1
4930423D22Rik	1	1.63454	5.52169e-07	1	1
4930425K24Rik	1	-1	-1.48231e-21	1	1
4930426L09Rik	1	-1.92059	-1.08423e-06	1	1
4930430A15Rik	1	1.23078	2.55902e-07	1	1
4930430F08Rik	1	-1.22808	-9.91013e-07	1	1
4930432K21Rik	1	-1.92123	-1.89784e-06	1	1
4930432M17Rik	1	-1	-1.48231e-21	1	1
4930433I11Rik	1	-1	-1.48231e-21	1	1
4930434F21Rik	1	-1.00715	-6.22186e-09	1	1
4930435E12Rik	1	-1	-1.48231e-21	1	1
4930435N07Rik	1	-1	-1.48231e-21	1	1
4930438A08Rik	1	2.04623	9.10419e-07	1	1
4930442H23Rik	1	-1	-1.48231e-21	1	1
4930442P19Rik	1	-1	-1.48231e-21	1	1
4930443G03Rik	1	-1	-1.48231e-21	1	1
4930444G20Rik	1	-1.20931	-1.82143e-07	1	1
4930444K16Rik	1	-1	-1.48231e-21	1	1
4930444P10Rik	1	-1	-1.48231e-21	1	1
4930447A16Rik	1	-1	-1.48231e-21	1	1
4930447C04Rik	1	-1.00682	-5.93202e-09	1	1
4930447C11Rik	1	-1	-1.48231e-21	1	1
4930447F04Rik	1	-1	-1.48231e-21	1	1
4930449I04Rik	1	-1	-1.48231e-21	1	1
4930449I24Rik	1	-1	-1.48231e-21	1	1
4930451I11Rik	1	-1	-1.48231e-21	1	1
4930452B06Rik	1	1.00452	3.93251e-09	1	1
4930453N24Rik	0.839809	1.49146	4.28542e-06	1	1
4930455H04Rik	1	-1	-1.48231e-21	1	1
4930456G14Rik	1	-1	-1.48231e-21	1	1
4930466K18Rik	1	1.1132	1.38855e-07	1	1
4930467E23Rik	1	-1	-1.48231e-21	1	1
4930469K13Rik	1	-1.02564	-2.48232e-08	1	1
4930470B04Rik	1	-1	-1.48231e-21	1	1
4930470G03Rik	1	-1.01013	-2.82793e-07	1	1
4930470P17Rik	1	-1	-1.48231e-21	1	1
4930474B08Rik	1	-1	-1.48231e-21	1	1
4930474N05Rik	1	-1	-1.48231e-21	1	1
4930477O15Rik	1	-1	-1.48231e-21	1	1
4930478M09Rik	1	-1	-1.48231e-21	1	1
4930480C01Rik	1	-1	-1.48231e-21	1	1
4930480E11Rik	1	-1	-1.48231e-21	1	1
4930480K02Rik	1	-1	-1.48231e-21	1	1
4930486L24Rik	1	2.4996	1.37564e-06	1	1
4930486N12Rik	1	-1	-1.48231e-21	1	1
4930502C17Rik	1	-1	-1.48231e-21	1	1
4930502E18Rik	1	-1	-1.48231e-21	1	1
4930503B20Rik	1	1.55988	4.87197e-07	1	1
4930503E14Rik	1	-1	-1.48231e-21	1	1
4930503L19Rik	0.630791	1.83471	6.42982e-06	1	1
4930504O13Rik	1	-1	-1.48231e-21	1	1
4930505A04Rik	1	-1	-1.48231e-21	1	1
4930507D05Rik	1	-2.00934	-1.16171e-06	1	1
4930512M02Rik	1	1.03001	2.63936e-08	1	1
4930513N20Rik	1	-1	-1.48231e-21	1	1
4930513O06Rik	1	-1	-1.48231e-21	1	1
4930516K23Rik	1	-1	-1.48231e-21	1	1
4930517G19Rik	1	-1	-1.48231e-21	1	1
4930517J16Rik	1	-1	-1.48231e-21	1	1
4930518I15Rik	0.673921	2.19408	5.26202e-06	1	1
4930519E07Rik	1	-1	-1.48231e-21	1	1
4930519G04Rik	1	1.01809	1.57391e-08	1	1
4930519K11Rik	1	-1	-1.48231e-21	1	1
4930519P11Rik	1	2.52283	2.30675e-06	1	1
4930522H14Rik	1	-1	-1.48231e-21	1	1
4930522L14Rik	1	-1.51089	-7.29746e-07	1	1
4930523C07Rik	1	-1	-1.48231e-21	1	1
4930524B15Rik	1	-1	-1.48231e-21	1	1
4930524J08Rik	1	-1.11938	-9.82415e-07	1	1
4930524N10Rik	1	-1	-1.48231e-21	1	1
4930526M16Rik	1	-1	-1.48231e-21	1	1
4930528J11Rik	1	-1	-1.48231e-21	1	1
4930533L02Rik	1	-1	-1.48231e-21	1	1
4930535I16Rik	0.0819209	-5.21458	-1.45996e-05	1	1
4930539E08Rik	1	-1	-1.48231e-21	1	1
4930540E01Rik	1	-1	-1.48231e-21	1	1
4930543I11Rik	1	-1	-1.48231e-21	1	1
4930544D05Rik	1	1.524	4.55982e-07	1	1
4930544G11Rik	1	-1	-1.48231e-21	1	1
4930544L04Rik	1	-1	-1.48231e-21	1	1
4930546C10Rik	1	-1	-1.48231e-21	1	1
4930547M16Rik	1	-1.37303	-4.288e-07	1	1
4930548H24Rik	1	-1.44582	-3.8795e-07	1	1
4930550C14Rik	1	1.0043	3.7923e-09	1	1
4930550L24Rik	1	1.09987	8.69053e-08	1	1
4930553I04Rik	1	-1	-1.48231e-21	1	1
4930553I21Rik	1	-1	-1.48231e-21	1	1
4930553J12Rik	1	-1	-1.48231e-21	1	1
4930553M12Rik	1	-1	-1.48231e-21	1	1
4930554G22Rik	1	-1	-1.48231e-21	1	1
4930555G01Rik	1	-1	-1.48231e-21	1	1
4930556H04Rik	1	-2.17161	-1.01952e-06	1	1
4930556J24Rik	1	1.03085	2.90254e-08	1	1
4930557B06Rik	1	-1	-1.48231e-21	1	1
4930558C23Rik	0.8	-2.27475	-1.63227e-06	1	1
4930558K02Rik	1	-1.01977	-1.72001e-08	1	1
4930560O18Rik	1	1.47195	1.221e-06	1	1
4930562C15Rik	1	-1.11522	-1.07243e-07	1	1
4930563D23Rik	1	-1	-1.48231e-21	1	1
4930563M21Rik	1	1.01798	1.58957e-08	1	1
4930564D02Rik	1	-1.13004	-1.13162e-07	1	1
4930566N20Rik	1	-1	-1.48231e-21	1	1
4930567H17Rik	1	-1	-1.48231e-21	1	1
4930568D16Rik	1	1.04045	3.51975e-08	1	1
4930569F06Rik	1	-1	-1.48231e-21	1	1
4930572O03Rik	1	-1	-1.48231e-21	1	1
4930577N17Rik	1	1.0011	1.18785e-08	1	1
4930578C19Rik	1	-1	-1.48231e-21	1	1
4930578G10Rik	1	-1	-1.48231e-21	1	1
4930578I06Rik	1	-1	-1.48231e-21	1	1
4930578I07Rik	1	-1	-1.48231e-21	1	1
4930579F01Rik	1	1.03571	3.10721e-08	1	1
4930579G24Rik	0.194406	-1.68414	-2.2534e-05	1	1
4930583I09Rik	1	-1	-1.48231e-21	1	1
4930583K01Rik	1	-1	-1.48231e-21	1	1
4930584E12Rik	1	-1	-1.48231e-21	1	1
4930589O11Rik	1	-1.73672	-1.02192e-06	1	1
4930590H14Rik	1	-1	-1.48231e-21	1	1
4930590J08Rik	1	1.04809	4.22014e-08	1	1
4930594C11Rik	1	-1.0567	-1.77303e-07	1	1
4930595D18Rik	1	-1.06458	-5.61951e-08	1	1
4930595M18Rik	1	-1	-1.48231e-21	1	1
4930595O18Rik	1	-1	-1.48231e-21	1	1
4930596D02Rik	1	-1	-1.48231e-21	1	1
4930597L12Rik	1	-1	-1.48231e-21	1	1
4930599N24Rik	1	-1	-1.48231e-21	1	1
4931400O07Rik	1	-1	-1.48231e-21	1	1
4931406B18Rik	1	1.07969	6.93445e-08	1	1
4931406C07Rik	1	-1.44338	-1.71894e-06	1	1
4931406P16Rik	0.9504	1.57407	2.69295e-06	1	1
4931408C20Rik	1	-1	-1.48231e-21	1	1
4931409K22Rik	1	-1	-1.48231e-21	1	1
4931412I15Rik	1	-1	-1.48231e-21	1	1
4931414P19Rik	1	-1.03527	-1.18814e-07	1	1
4931417E11Rik	1	-1	-1.48231e-21	1	1
4931422A03Rik	1	-1.03915	-3.40715e-08	1	1
4931423N10Rik	1	1.03578	6.99094e-08	1	1
4931428F04Rik	0.466561	1.89652	5.61085e-06	1	1
4931428L18Rik	1	-1	-1.48231e-21	1	1
4931429L15Rik	1	-1	-1.48231e-21	1	1
4931440F15Rik	1	1.15751	1.37062e-07	1	1
4932411N23Rik	1	-1	-1.48231e-21	1	1
4932414N04Rik	1	-1.00442	-3.84792e-09	1	1
4932415D10Rik	1	-1	-1.48231e-21	1	1
4932429P05Rik	1	-1	-1.48231e-21	1	1
4932431L22Rik	1	-1	-1.48231e-21	1	1
4932438A13Rik	0.432001	2.39011	3.96373e-06	1	1
4932438H23Rik	1	1.71764	6.30647e-07	1	1
4932442E05Rik	1	-1	-1.48231e-21	1	1
4932443I19Rik	1	-1.03128	-2.87919e-08	1	1
4933400A11Rik	1	-1	-1.48231e-21	1	1
4933401J01Rik	1	-1	-1.48231e-21	1	1
4933402D24Rik	1	-1.00331	-3.09777e-09	1	1
4933402E13Rik	1	-1	-1.48231e-21	1	1
4933402J07Rik	1	-1	-1.48231e-21	1	1
4933402N03Rik	1	-1	-1.48231e-21	1	1
4933402N22Rik	1	-1	-1.48231e-21	1	1
4933403L11Rik	1	-1	-1.48231e-21	1	1
4933403O08Rik	1	-1	-1.48231e-21	1	1
4933405L10Rik	1	1.4566	3.97329e-07	1	1
4933405O20Rik	1	-1	-1.48231e-21	1	1
4933406L23Rik	1	-1	-1.48231e-21	1	1
4933406M09Rik	1	-1.0736	-6.40499e-08	1	1
4933407L21Rik	1	-1	-1.48231e-21	1	1
4933408B17Rik	1	-1.40275	-4.8143e-07	1	1
4933409G03Rik	1	-1	-1.48231e-21	1	1
4933411K16Rik	1	1.85761	7.46287e-07	1	1
4933412E12Rik	0.72	3.12555	4.30639e-06	1	1
4933412E24Rik	1	-1	-1.48231e-21	1	1
4933412L11Rik	1	-1	-1.48231e-21	1	1
4933413G19Rik	1	-2.0783	-1.20436e-06	1	1
4933414I15Rik	1	-1	-1.48231e-21	1	1
4933415A04Rik	1	-1	-1.48231e-21	1	1
4933415F23Rik	1	-1	-1.48231e-21	1	1
4933415J04Rik	1	-1	-1.48231e-21	1	1
4933416C03Rik	1	-1	-1.48231e-21	1	1
4933417A18Rik	1	-1	-1.48231e-21	1	1
4933417C20Rik	1	-1.29465	-5.69851e-07	1	1
4933421I07Rik	1	-1	-1.48231e-21	1	1
4933423L19Rik	1	-1	-1.48231e-21	1	1
4933424G06Rik	1	-1.01553	-1.35107e-08	1	1
4933424N20Rik	1	-1	-1.48231e-21	1	1
4933425L06Rik	1	-1.01026	-8.92413e-09	1	1
4933425M03Rik	1	-1	-1.48231e-21	1	1
4933427D14Rik	1	1.35	9.75466e-07	1	1
4933427I04Rik	1	-1	-1.48231e-21	1	1
4933428G20Rik	1	1.21621	2.12158e-07	1	1
4933428M09Rik	1	-1	-1.48231e-21	1	1
4933430H06Rik	1	-1	-1.48231e-21	1	1
4933430I17Rik	1	-1.07699	-7.50353e-08	1	1
4933431C10Rik	1	-1	-1.48231e-21	1	1
4933431K14Rik	0.579585	-1.99021	-6.88657e-06	1	1
4933434E20Rik	0.971739	1.16743	3.17834e-06	1	1
4933436F18Rik	1	-1	-1.48231e-21	1	1
4933436I01Rik	1	-1	-1.48231e-21	1	1
4933436N17Rik	1	-1	-1.48231e-21	1	1
4933436P19Rik	1	-1	-1.48231e-21	1	1
4933437G19Rik	1	-1.60263	-1.29456e-06	1	1
4933439N06Rik	1	-1	-1.48231e-21	1	1
4933440N22Rik	1	-1	-1.48231e-21	1	1
5031410I06Rik	1	-1	-1.48231e-21	1	1
5031439G07Rik	0.0677647	-2.72273	-2.17683e-05	1	1
5033424D13Rik	1	-1	-1.48231e-21	1	1
5033425B01Rik	1	-1	-1.48231e-21	1	1
5330406M23Rik	1	1.07398	7.68856e-08	1	1
5330409N07Rik	1	-1	-1.48231e-21	1	1
5330417C22Rik	1	-1	-1.48231e-21	1	1
5330417H12Rik	1	-1	-1.48231e-21	1	1
5330425B07Rik	1	-1	-1.48231e-21	1	1
5330431K02Rik	1	-1	-1.48231e-21	1	1
5330437M03Rik	1	-1	-1.48231e-21	1	1
5330439K02Rik	1	-1.26567	-3.01329e-07	1	1
5430400D12Rik	1	1.28665	2.4944e-07	1	1
5430401F13Rik	1	-1.00551	-4.79395e-09	1	1
5430402E10Rik	1	-1	-1.48231e-21	1	1
5430403G16Rik	1	-1.20057	-2.79195e-07	1	1
5430419D17Rik	1	-1	-1.48231e-21	1	1
5430420F09Rik	1	-1	-1.48231e-21	1	1
5430425E15Rik	1	-1	-1.48231e-21	1	1
5430427O19Rik	1	-1.39182	-2.47009e-06	1	1
5430430B14Rik	1	1.88179	1.51645e-06	1	1
5430433H01Rik	1	-1	-1.48231e-21	1	1
5430434F05Rik	1	-1	-1.48231e-21	1	1
5530400C23Rik	1	-1	-1.48231e-21	1	1
5530400K19Rik	1	-1	-1.48231e-21	1	1
5530401A14Rik	1	-1	-1.48231e-21	1	1
5730408A14Rik	1	-1	-1.48231e-21	1	1
5730409E04Rik	0.198707	-2.77052	-1.42097e-05	1	1
5730420D15Rik	1	-1	-1.48231e-21	1	1
5730455P16Rik	0.634881	-1.78225	-4.78395e-06	1	1
5730480H06Rik	1	-1.03132	-5.14898e-08	1	1
5730488B01Rik	1	-1	-1.48231e-21	1	1
5730507A11Rik	1	-1	-1.48231e-21	1	1
5730507C01Rik	1	-1	-1.48231e-21	1	1
5730522E02Rik	1	1.00209	1.8155e-09	1	1
5730559C18Rik	1	1.131	1.13996e-07	1	1
5730585A16Rik	1	-1	-1.48231e-21	1	1
5730596B20Rik	1	-1	-1.48231e-21	1	1
5830411K02Rik	1	-1	-1.48231e-21	1	1
5830411N06Rik	1	1.00965	8.39509e-09	1	1
5830415G21Rik	1	-1.03623	-5.66721e-08	1	1
5830437K03Rik	1	-1	-1.48231e-21	1	1
5830444F18Rik	1	-1	-1.48231e-21	1	1
5830462I19Rik	1	-1.23166	-2.74581e-06	1	1
5830462O15Rik	1	-1	-1.48231e-21	1	1
5830473C10Rik	1	1.06029	5.68485e-08	1	1
5930409G06Rik	1	-1	-1.48231e-21	1	1
5930420M18Rik	1	-1	-1.48231e-21	1	1
5930422O12Rik	1	-1	-1.48231e-21	1	1
6030400A10Rik	1	-1	-1.48231e-21	1	1
6030408B16Rik	1	-1.27259	-2.37205e-07	1	1
6030419C18Rik	1	-1	-1.48231e-21	1	1
6030445D17Rik	0.8	-3.2095	-1.92268e-06	1	1
6030452D12Rik	1	-1	-1.48231e-21	1	1
6030458C11Rik	0.198707	-2.50103	-1.26488e-05	1	1
6030460B20Rik	1	-1	-1.48231e-21	1	1
6030468B19Rik	1	1.15477	1.50226e-07	1	1
6030498E09Rik	1	-1.00214	-1.86268e-09	1	1
6330409D20Rik	1	-1	-1.48231e-21	1	1
6330415B21Rik	1	-1	-1.48231e-21	1	1
6330419E04Rik	1	-1	-1.48231e-21	1	1
6330537M06Rik	0.704	-2.72353	-4.45179e-06	1	1
6430500D05Rik	1	-1	-1.48231e-21	1	1
6430511E19Rik	1	-1.36949	-1.5227e-06	1	1
6430531B16Rik	0.434732	1.76071	1.10695e-05	1	1
6430548M08Rik	0.704	-2.7036	-5.50785e-06	1	1
6430550D23Rik	0.91136	-1.24973	-2.00538e-06	1	1
6430571L13Rik	1	1.11146	1.00036e-07	1	1
6430573F11Rik	1	-1	-1.48231e-21	1	1
6430628N08Rik	1	-1	-1.48231e-21	1	1
6430710M23Rik	1	-1	-1.48231e-21	1	1
6720464F23Rik	1	-1	-1.48231e-21	1	1
6720469O03Rik	1	-1	-1.48231e-21	1	1
6720475M21Rik	1	-1	-1.48231e-21	1	1
6720482G16Rik	1	-1	-1.48231e-21	1	1
6720489N17Rik	1	-1.01373	-1.22408e-08	1	1
6820402A03Rik	1	1.80588	7.01268e-07	1	1
6820408C15Rik	1	-1.01291	-1.1235e-08	1	1
7330423F06Rik	1	-1	-1.48231e-21	1	1
7420426K07Rik	1	-1	-1.48231e-21	1	1
7420461P10Rik	1	-1	-1.48231e-21	1	1
7530416G11Rik	1	-1	-1.48231e-21	1	1
8030411F24Rik	1	-1	-1.48231e-21	1	1
8030423J24Rik	1	-1	-1.48231e-21	1	1
8030445P17Rik	1	-1	-1.48231e-21	1	1
8030462N17Rik	1	1.2035	5.61844e-07	1	1
8030474K03Rik	1	-1	-1.48231e-21	1	1
8030487O14Rik	1	-1	-1.48231e-21	1	1
8430408G22Rik	1	-1	-1.48231e-21	1	1
8430422M14Rik	0.8	-2.10817	-1.56929e-06	1	1
9030607J07Rik	1	-1	-1.48231e-21	1	1
9030612E09Rik	1	-1	-1.48231e-21	1	1
9030624G23Rik	0.259201	10.1747	9.06742e-06	1	1
9030624J02Rik	1	-1.25634	-7.77598e-07	1	1
9130008F23Rik	0.72	1.73483	1.95081e-06	1	1
9130011E15Rik	1	-1.05259	-7.19125e-08	1	1
9130019O22Rik	1	-1.01296	-1.04198e-07	1	1
9130023H24Rik	1	-1.13293	-1.64292e-06	1	1
9130204L05Rik	1	-1	-1.48231e-21	1	1
9130213A22Rik	1	1.20335	1.76949e-07	1	1
9130214F15Rik	1	1.08667	9.2347e-08	1	1
9130230L23Rik	1	1.79745	1.02807e-06	1	1
9130401M01Rik	1	-1.00754	-8.5732e-08	1	1
9130409I23Rik	1	-1	-1.48231e-21	1	1
9230102O04Rik	0.8	-1.3867	-7.60051e-07	1	1
9230104L09Rik	1	1.0524	4.8461e-08	1	1
9230110C19Rik	1	-1	-1.48231e-21	1	1
9230110F15Rik	1	-1	-1.48231e-21	1	1
9230112D13Rik	1	-1.12797	-1.39623e-07	1	1
9230113P08Rik	1	-1	-1.48231e-21	1	1
9330121K16Rik	1	-1	-1.48231e-21	1	1
9330151L19Rik	0.533137	-1.70671	-7.45616e-06	1	1
9330159F19Rik	1	-1	-1.48231e-21	1	1
9330159N22Rik	1	-1	-1.48231e-21	1	1
9330161L09Rik	0.8	-2.35064	-1.87151e-06	1	1
9330162012Rik	1	-1.09239	-8.03932e-08	1	1
9330162G02Rik	1	-1.08849	-8.43645e-08	1	1
9330182L06Rik	1	1.00594	5.17519e-09	1	1
9330182O14Rik	1	-1	-1.48231e-21	1	1
9430007A20Rik	1	-1	-1.48231e-21	1	1
9430007M09Rik	1	-1	-1.48231e-21	1	1
9430015G10Rik	0.45769	-1.7031	-9.87733e-06	1	1
9430031K09Rik	1	-1	-1.48231e-21	1	1
9430034N14Rik	1	-1	-1.48231e-21	1	1
9430037O13Rik	1	-1.38753	-5.20069e-07	1	1
9430038I01Rik	1	-1.0528	-1.30059e-07	1	1
9430053O09Rik	1	-1.1444	-1.25657e-07	1	1
9430062P05Rik	1	-1	-1.48231e-21	1	1
9430064I24Rik	1	-1	-1.48231e-21	1	1
9430069I07Rik	1	-1	-1.48231e-21	1	1
9430081H08Rik	1	-1.07655	-7.42564e-07	1	1
9430083B18Rik	1	-1	-1.48231e-21	1	1
9430087B13Rik	1	-1	-1.48231e-21	1	1
9430087J23Rik	1	-1	-1.48231e-21	1	1
9430092D12Rik	1	-1	-1.48231e-21	1	1
9430097D07Rik	1	-1	-1.48231e-21	1	1
9430099M06Rik	1	-1	-1.48231e-21	1	1
9530002B09Rik	1	-1	-1.48231e-21	1	1
9530003J23Rik	1	-1.12028	-1.04667e-07	1	1
9530003O04Rik	1	2.02705	1.25901e-06	1	1
9530013L04Rik	1	-1	-1.48231e-21	1	1
9530018F02Rik	1	-2.21086	-1.05368e-06	1	1
9530018H14Rik	1	-1	-1.48231e-21	1	1
9530022L04Rik	1	-1	-1.48231e-21	1	1
9530053A07Rik	1	-1.08288	-7.90256e-08	1	1
9530056K15Rik	0.8	-1.97275	-1.65074e-06	1	1
9530062K07Rik	1	-1.30439	-3.12608e-07	1	1
9530068E07Rik	0.0568581	1.58077	5.2256e-05	1	1
9530077C05Rik	1	-1	-1.48231e-21	1	1
9530078K11Rik	1	-1	-1.48231e-21	1	1
9530085L11Rik	1	-1	-1.48231e-21	1	1
9530085P06Rik	1	-1	-1.48231e-21	1	1
9530086O07Rik	1	-1	-1.48231e-21	1	1
9630010A21Rik	1	-1	-1.48231e-21	1	1
9630041A04Rik	1	-1	-1.48231e-21	1	1
9830107B12Rik	1	-1	-1.48231e-21	1	1
9930012K11Rik	0.8	-3.66269	-3.85509e-06	1	1
9930021J03Rik	0.72	1.94934	2.40934e-06	1	1
9930022D16Rik	0.72	2.22362	2.46296e-06	1	1
9930024M15Rik	1	1.21151	1.84052e-07	1	1
9930104L06Rik	0.579585	-1.95309	-7.02268e-06	1	1
9930111J21Rik1	1	2.69735	2.07328e-06	1	1
9930111J21Rik2	0.0391831	3.66283	1.89666e-05	1	0.932233
9930120I10Rik	1	-1	-1.48231e-21	1	1
a	1	1.61513	5.56677e-07	1	1
A030003K21Rik	1	-1	-1.48231e-21	1	1
A030005K14Rik	1	-1	-1.48231e-21	1	1
A030005L19Rik	0.8	-1.48736	-9.66766e-07	1	1
A030012G06Rik	1	-1	-1.48231e-21	1	1
A030014E15Rik	1	-1	-1.48231e-21	1	1
A130010J15Rik	1	-1.75781	-3.96401e-06	1	1
A130012E19Rik	1	-1	-1.48231e-21	1	1
A130014A01Rik	0.704	-1.96563	-3.11825e-06	1	1
A130048G24Rik	1	-1	-1.48231e-21	1	1
A130050O07Rik	1	-1	-1.48231e-21	1	1
A130071D04Rik	1	-1	-1.48231e-21	1	1
A1bg	1	-1	-1.48231e-21	1	1
A1cf	1	-1.02637	-2.52984e-08	1	1
A230050P20Rik	0.264199	1.47529	2.71342e-05	1	1
A230052G05Rik	1	-1	-1.48231e-21	1	1
A230072I06Rik	1	-1	-1.48231e-21	1	1
A230081H15Rik	1	-1	-1.48231e-21	1	1
A230085B16Rik	1	-1	-1.48231e-21	1	1
A230103L15Rik	1	-1	-1.48231e-21	1	1
A26c2	1	-1.01215	-1.07154e-08	1	1
A2m	1	-1	-1.48231e-21	1	1
A2ml1	1	-1	-1.48231e-21	1	1
A330058E17Rik	1	-1	-1.48231e-21	1	1
A330070K13Rik	1	-1	-1.48231e-21	1	1
A330074H02Rik	1	1.52602	4.57737e-07	1	1
A3galt2	1	-1.02663	-2.31747e-08	1	1
A430005L14Rik	0.155831	-1.83944	-2.16134e-05	1	1
A430027C01Rik	1	-1	-1.48231e-21	1	1
A430028G04Rik	1	-1	-1.48231e-21	1	1
A430033K04Rik	0.8	-2.1193	-1.44153e-06	1	1
A430050A11Rik	1	-1	-1.48231e-21	1	1
A430072C10Rik	1	-1	-1.48231e-21	1	1
A430078G23Rik	1	-1.02109	-1.83511e-08	1	1
A430089I19Rik	1	2.09603	9.53753e-07	1	1
A430103D13Rik	0.358401	-2.69175	-6.00731e-06	1	1
A430105I19Rik	1	1.06959	6.05525e-08	1	1
A430110C17Rik	1	-1	-1.48231e-21	1	1
A4galt	1	1.04363	3.79666e-08	1	1
A4gnt	1	-1	-1.48231e-21	1	1
A530016L24Rik	1	-1	-1.48231e-21	1	1
A530030E21Rik	1	-1	-1.48231e-21	1	1
A530032D15Rik	0.72	6.36828	4.67142e-06	1	1
A530058O07Rik	1	-1	-1.48231e-21	1	1
A530064D06Rik	1	1.2408	2.09544e-07	1	1
A530064N14Rik	1	-1	-1.48231e-21	1	1
A530083M17Rik	1	-1	-1.48231e-21	1	1
A530084C06Rik	1	-1	-1.48231e-21	1	1
A630001G21Rik	1	1.25587	2.19056e-06	1	1
A630010A05Rik	1	1.002	1.75233e-09	1	1
A630023A22Rik	1	-1	-1.48231e-21	1	1
A630073D07Rik	1	-1.01405	-1.22252e-08	1	1
A630076J17Rik	1	-1.09896	-8.61167e-08	1	1
A630081D01Rik	1	-1	-1.48231e-21	1	1
A630095E13Rik	1	-1	-1.48231e-21	1	1
A630095N17Rik	1	-1.03091	-2.68937e-08	1	1
A730009L09Rik	1	-1	-1.48231e-21	1	1
A730013G03Rik	1	-1	-1.48231e-21	1	1
A730015C16Rik	1	-1	-1.48231e-21	1	1
A730017C20Rik	1	-1	-1.48231e-21	1	1
A730020E08Rik	1	-1	-1.48231e-21	1	1
A730046J19Rik	1	-1	-1.48231e-21	1	1
A730049H05Rik	1	1.23728	2.06477e-07	1	1
A730061H03Rik	1	2.27259	1.10739e-06	1	1
A730062M13Rik	1	-1	-1.48231e-21	1	1
A730071L15Rik	1	-1.94123	-8.19046e-07	1	1
A730089K16Rik	1	1.24382	2.12171e-07	1	1
A730091E23Rik	1	-1.09369	-1.04164e-07	1	1
A730094K22Rik	1	-1	-1.48231e-21	1	1
A830005F24Rik	1	-1.14519	-1.7685e-07	1	1
A830018L16Rik	1	-1.10826	-9.92861e-08	1	1
A830031A19Rik	1	-1	-1.48231e-21	1	1
A830073O21Rik	1	-1	-1.48231e-21	1	1
A930002H02Rik	1	-1	-1.48231e-21	1	1
A930002H24Rik	1	-1.32081	-8.64377e-07	1	1
A930003A15Rik	1	-1	-1.48231e-21	1	1
A930004D18Rik	1	-1.20376	-1.92963e-07	1	1
A930004J17Rik	1	-1	-1.48231e-21	1	1
A930005G22Rik	1	-1	-1.48231e-21	1	1
A930005N03Rik	0.0391831	4.1843	2.03722e-05	1	0.932233
A930009A15Rik	1	-1	-1.48231e-21	1	1
A930014E01Rik	1	-1	-1.48231e-21	1	1
A930015P04Rik	1	-1	-1.48231e-21	1	1
A930017K11Rik	1	-1.06583	-5.72811e-08	1	1
A930018P22Rik	1	-1.20532	-1.78667e-07	1	1
A930027P06Rik	1	1.19891	1.73088e-07	1	1
A930028O11Rik	1	1.49326	4.29232e-07	1	1
A930030B08Rik	1	-1	-1.48231e-21	1	1
A930032L01Rik	1	-1	-1.48231e-21	1	1
A930033H14Rik	1	1.04731	4.57446e-08	1	1
A930036I15Rik	1	-1	-1.48231e-21	1	1
A930036K24Rik	1	-1	-1.48231e-21	1	1
A930040O22Rik	1	-1	-1.48231e-21	1	1
AA386476	1	-1.53022	-1.15662e-06	1	1
AA414992	1	-1	-1.48231e-21	1	1
AA467197	0.259201	10.6756	9.16247e-06	1	1
AA474408	0.8	-1.78651	-1.24117e-06	1	1
AA792892	1	-1	-1.48231e-21	1	1
AA914427	1	-1.61139	-1.55671e-06	1	1
AA986860	1	1.86292	8.23357e-07	1	1
Aaas	0.579585	-1.64766	-5.24389e-06	1	1
Aacs	0.704	-2.01552	-3.73408e-06	1	1
Aadac	1	-1	-1.48231e-21	1	1
Aadacl2	1	-1	-1.48231e-21	1	1
Aadacl3	1	-1	-1.48231e-21	1	1
Aadacl4	1	-1	-1.48231e-21	1	1
Aadat	1	-1	-1.48231e-21	1	1
Aaed1	1	-1.49665	-1.71436e-06	1	1
Aagab	1	-1.28865	-1.94293e-06	1	1
Aak1	1	1.53828	1.64466e-06	1	1
Aamdc	1	-1.1942	-2.13556e-07	1	1
Aamp	0.000948249	1.99467	9.56618e-05	1	0.0397372
Aanat	1	2.54437	1.39249e-06	1	1
Aar2	1	1.25388	2.73361e-06	1	1
Aard	1	-1	-1.48231e-21	1	1
Aars	1	1.07528	2.67389e-06	1	1
Aars2	0.704	-1.69701	-2.74809e-06	1	1
Aarsd1	0.811828	-1.56074	-5.85753e-06	1	1
Aasdh	1	-1.69551	-1.50293e-06	1	1
Aasdhppt	0.91136	-1.46187	-3.28819e-06	1	1
Aass	1	-1	-1.48231e-21	1	1
Aatf	1	-1.85998	-1.70969e-06	1	1
Aatk	1	-1.65615	-6.35767e-07	1	1
AB124611	0.615201	-1.50974	-8.73145e-06	1	1
Abat	1	-1.0103	-8.95893e-09	1	1
Abca1	7.45045e-07	21.0972	6.56663e-05	0.0192326	5.51636e-05
Abca12	1	-1	-1.48231e-21	1	1
Abca13	1	-1.00123	-1.08221e-09	1	1
Abca14	1	-1	-1.48231e-21	1	1
Abca15	1	-1	-1.48231e-21	1	1
Abca16	1	1.26658	4.17529e-07	1	1
Abca17	1	-1.04078	-3.65956e-08	1	1
Abca2	0.533137	-1.62549	-6.46634e-06	1	1
Abca3	1	-1.1367	-1.28761e-06	1	1
Abca4	1	-1	-1.48231e-21	1	1
Abca5	1	-1.02581	-2.40819e-08	1	1
Abca6	1	-1	-1.48231e-21	1	1
Abca7	1	-1.00406	-6.85139e-08	1	1
Abca8a	1	-1	-1.48231e-21	1	1
Abca8b	1	-1.03673	-3.25331e-08	1	1
Abca9	1	1.00765	6.65316e-09	1	1
Abcb10	1	-1.57531	-5.00627e-07	1	1
Abcb11	1	-1	-1.48231e-21	1	1
Abcb1a	1	1.62792	5.48923e-07	1	1
Abcb1b	0.358401	-2.30281	-5.407e-06	1	1
Abcb4	1	-2.71126	-3.37803e-06	1	1
Abcb5	1	-1	-1.48231e-21	1	1
Abcb6	0.533137	-1.80476	-7.91674e-06	1	1
Abcb7	1	1.14168	3.97348e-06	1	1
Abcb8	0.493006	-1.89528	-1.0405e-05	1	1
Abcb9	1	1.15812	1.78053e-07	1	1
Abcc1	0.130434	2.31662	1.76132e-05	1	1
Abcc10	1	-1.23805	-3.6587e-07	1	1
Abcc12	1	-1.00377	-3.28101e-09	1	1
Abcc2	1	-1.0468	-4.07279e-08	1	1
Abcc3	0.8	-2.90549	-2.63359e-06	1	1
Abcc4	0.432001	3.4603	5.19551e-06	1	1
Abcc5	1	-1.48041	-1.3398e-06	1	1
Abcc6	1	-1	-1.48231e-21	1	1
Abcc8	1	-1	-1.48231e-21	1	1
Abcc9	1	-1	-1.48231e-21	1	1
Abcd1	0.198824	-2.34066	-1.4732e-05	1	1
Abcd2	0.8	-2.43865	-1.62661e-06	1	1
Abcd3	1	-1.28082	-1.00075e-06	1	1
Abcd4	1	1.1956	1.7928e-06	1	1
Abce1	0.351027	-1.49739	-1.7452e-05	1	1
Abcf1	1	-1.05748	-3.4717e-06	1	1
Abcf2	0.925679	-1.04592	-3.36548e-06	1	1
Abcf3	0.706086	1.41646	6.17449e-06	1	1
Abcg1	1	-1.44095	-2.19971e-06	1	1
Abcg2	1	-1.13202	-1.2871e-07	1	1
Abcg3	1	1.01082	9.4151e-09	1	1
Abcg4	1	1.16147	1.47265e-07	1	1
Abcg5	1	-1	-1.48231e-21	1	1
Abcg8	1	1.00592	5.23481e-09	1	1
Abhd10	1	-1.58487	-2.72347e-06	1	1
Abhd11	0.205187	-1.72845	-2.19063e-05	1	1
Abhd12	1	-1.77384	-3.57405e-06	1	1
Abhd12b	1	-1.01248	-1.08566e-08	1	1
Abhd13	0.657819	1.44511	7.90849e-06	1	1
Abhd14a	1	-1.26171	-6.25963e-07	1	1
Abhd14b	1	-1.13588	-2.36086e-07	1	1
Abhd15	0.252191	1.94098	1.51274e-05	1	1
Abhd16a	1	1.09643	1.0474e-06	1	1
Abhd16b	1	-1	-1.48231e-21	1	1
Abhd17a	0.129364	-1.75699	-2.63149e-05	1	1
Abhd17b	1	1.37799	1.66068e-06	1	1
Abhd17c	1	-1.18892	-1.15458e-06	1	1
Abhd18	1	1.75287	1.64948e-06	1	1
Abhd2	0.9504	1.60231	2.6696e-06	1	1
Abhd3	1	1.07379	6.83237e-08	1	1
Abhd4	0.91136	-1.42669	-3.50351e-06	1	1
Abhd5	0.634881	-2.45715	-7.01372e-06	1	1
Abhd6	1	-1.13953	-2.01214e-07	1	1
Abhd8	0.533137	-1.78272	-7.53553e-06	1	1
Abi1	1.81967e-23	28.9459	0.000240264	4.69729e-19	4.23179e-21
Abi2	1	-1.62397	-1.50963e-06	1	1
Abi3	0.764563	1.3972	4.86568e-06	1	1
Abi3bp	1	1.01206	1.05371e-08	1	1
Abl1	1	-1.04994	-2.75537e-07	1	1
Abl2	1	-1.00108	-1.14281e-08	1	1
Ablim1	1	-1.00288	-2.50855e-09	1	1
Ablim2	1	-1.00759	-6.63301e-09	1	1
Ablim3	1	1.00526	4.57894e-09	1	1
Abo	1	-1	-1.48231e-21	1	1
Abr	1	-1.09994	-1.30703e-06	1	1
Abra	1	-1	-1.48231e-21	1	1
Abracl	0.851235	-1.16455	-2.92076e-06	1	1
Abraxas1	1	-1.53107	-2.39546e-06	1	1
Abraxas2	1	-1.09187	-1.13784e-06	1	1
Abt1	0.895743	1.08765	2.07107e-06	1	1
Abtb1	0.839809	1.58448	4.97099e-06	1	1
Abtb2	1	3.96227	2.98189e-06	1	1
AC013548.1	1	-1	-1.48231e-21	1	1
AC034099.1	1	-1	-1.48231e-21	1	1
AC069561.1	1	-1	-1.48231e-21	1	1
AC093043.2	1	1.25567	2.2248e-07	1	1
AC099934.1	1	1.22125	3.82778e-07	1	1
AC099934.2	0.8	-2.6642	-3.02303e-06	1	1
AC101945.4	1	-1	-1.48231e-21	1	1
AC102198.1	1	-1	-1.48231e-21	1	1
AC102523.2	1	-1	-1.48231e-21	1	1
AC102847.2	1	-1	-1.48231e-21	1	1
AC103672.3	1	-1	-1.48231e-21	1	1
AC103674.4	1	-1	-1.48231e-21	1	1
AC105358.1	1	-1	-1.48231e-21	1	1
AC107453.1	1	-1	-1.48231e-21	1	1
AC107453.2	1	-1	-1.48231e-21	1	1
AC107453.4	1	-1	-1.48231e-21	1	1
AC107711.1	1	-1	-1.48231e-21	1	1
AC107711.2	1	1.1098	1.8996e-07	1	1
AC108802.1	0.8	-2.14892	-1.50186e-06	1	1
AC110211.1	1	-1	-1.48231e-21	1	1
AC113595.3	1	-1	-1.48231e-21	1	1
AC115735.4	1	-1	-1.48231e-21	1	1
AC115735.5	1	-1.31883	-2.7744e-07	1	1
AC115746.1	1	-1	-1.48231e-21	1	1
AC116797.1	1	-1	-1.48231e-21	1	1
AC116950.1	1	-1	-1.48231e-21	1	1
AC117194.1	1	-1	-1.48231e-21	1	1
AC117814.1	1	-1	-1.48231e-21	1	1
AC118475.1	1	1.00383	3.37119e-09	1	1
AC120375.1	1	-1	-1.48231e-21	1	1
AC121598.2	1	-1	-1.48231e-21	1	1
AC121598.3	1	-1	-1.48231e-21	1	1
AC121965.1	0.547296	1.31926	9.73291e-06	1	1
AC122035.2	0.8	-3.48694	-2.16411e-06	1	1
AC122263.1	1	-1	-1.48231e-21	1	1
AC122275.1	1	-1	-1.48231e-21	1	1
AC122335.1	1	1.08842	7.69437e-08	1	1
AC122355.1	1	-1	-1.48231e-21	1	1
AC122459.3	1	-1	-1.48231e-21	1	1
AC122769.1	1	-1	-1.48231e-21	1	1
AC122901.1	1	-1	-1.48231e-21	1	1
AC123665.3	1	-1	-1.48231e-21	1	1
AC123705.1	1	-1	-1.48231e-21	1	1
AC123724.2	1	-1.1587	-1.38096e-07	1	1
AC123731.1	1	-1	-1.48231e-21	1	1
AC123917.1	1	-1	-1.48231e-21	1	1
AC124561.2	1	-1	-1.48231e-21	1	1
AC124675.1	1	-1	-1.48231e-21	1	1
AC124712.1	0.630791	2.10527	8.24238e-06	1	1
AC125095.1	1	-1	-1.48231e-21	1	1
AC126028.1	1	-1	-1.48231e-21	1	1
AC126028.2	1	-1.1289	-2.69943e-07	1	1
AC126033.1	1	-1	-1.48231e-21	1	1
AC126250.1	0.167635	1.58446	2.81134e-05	1	1
AC126251.1	1	1.8463	7.36445e-07	1	1
AC126804.1	0.657826	1.45685	8.25357e-06	1	1
AC129208.1	0.8	-2.33844	-2.03427e-06	1	1
AC130219.1	1	-1	-1.48231e-21	1	1
AC130219.2	1	-2.83948	-1.60069e-06	1	1
AC130671.2	1	-1	-1.48231e-21	1	1
AC130671.3	1	-1	-1.48231e-21	1	1
AC131586.1	1	-1	-1.48231e-21	1	1
AC131710.1	1	-1	-1.48231e-21	1	1
AC131997.1	1	-1	-1.48231e-21	1	1
AC132392.1	1	-1.86993	-8.41584e-07	1	1
AC132412.1	1	-1	-1.48231e-21	1	1
AC132863.2	1	1.60008	3.96431e-06	1	1
AC132878.4	1	-1	-1.48231e-21	1	1
AC133183.1	1	-1	-1.48231e-21	1	1
AC133496.1	1	-1	-1.48231e-21	1	1
AC133868.1	1	-1	-1.48231e-21	1	1
AC134793.1	1	-1	-1.48231e-21	1	1
AC134869.1	1	1.13708	1.3747e-07	1	1
AC136372.2	1	-1	-1.48231e-21	1	1
AC137513.1	0.72	4.4371	3.826e-06	1	1
AC137842.1	1	-1.37487	-1.43415e-06	1	1
AC138177.2	1	-1	-1.48231e-21	1	1
AC139376.1	1	-1	-1.48231e-21	1	1
AC139513.1	1	-1	-1.48231e-21	1	1
AC140267.1	1	1.2475	5.90624e-07	1	1
AC140267.2	1	-1	-1.48231e-21	1	1
AC140393.2	1	-1	-1.48231e-21	1	1
AC140393.3	1	-1	-1.48231e-21	1	1
AC140462.1	1	-1	-1.48231e-21	1	1
AC144772.1	1	-1	-1.48231e-21	1	1
AC144772.2	1	1.37154	3.23306e-07	1	1
AC144772.3	1	-1	-1.48231e-21	1	1
AC144852.1	1	-1	-1.48231e-21	1	1
AC147041.2	1	-1	-1.48231e-21	1	1
AC149222.1	0.673921	2.13715	5.2945e-06	1	1
AC149588.1	1	-1	-1.48231e-21	1	1
AC151831.1	1	-1	-1.48231e-21	1	1
AC152159.1	1	-1	-1.48231e-21	1	1
AC152453.1	1	-1	-1.48231e-21	1	1
AC153498.1	1	-1	-1.48231e-21	1	1
AC153506.1	1	1.0875	9.5524e-08	1	1
AC153912.1	1	-1	-1.48231e-21	1	1
AC154141.1	0.8	-2.57011	-2.0477e-06	1	1
AC154186.1	1	-1	-1.48231e-21	1	1
AC154227.1	1	1.23987	2.08731e-07	1	1
AC154276.1	1	1.25727	2.18302e-06	1	1
AC154412.1	1	-1	-1.48231e-21	1	1
AC154528.2	1	-1	-1.48231e-21	1	1
AC154528.3	1	-1	-1.48231e-21	1	1
AC154562.1	1	-1	-1.48231e-21	1	1
AC154616.1	1	1.6266	7.96942e-07	1	1
AC154640.4	1	-1	-1.48231e-21	1	1
AC154677.1	1	-1	-1.48231e-21	1	1
AC154682.1	1	-1.19603	-2.3319e-07	1	1
AC154828.1	1	-1	-1.48231e-21	1	1
AC154843.1	1	-1	-1.48231e-21	1	1
AC155729.1	0.839809	1.82728	5.86667e-06	1	1
AC156016.1	1	-1	-1.48231e-21	1	1
AC156016.5	1	-1	-1.48231e-21	1	1
AC157212.1	1	-1	-1.48231e-21	1	1
AC157554.2	1	1.22552	3.10128e-07	1	1
AC157566.1	1	-1	-1.48231e-21	1	1
AC157566.3	1	-1	-1.48231e-21	1	1
AC157566.4	1	1.25373	2.20793e-07	1	1
AC157931.1	1	-1.32743	-4.59144e-07	1	1
AC158556.1	1	-1	-1.48231e-21	1	1
AC158556.2	1	-1	-1.48231e-21	1	1
AC158556.3	1	-1	-1.48231e-21	1	1
AC158777.2	1	-1	-1.48231e-21	1	1
AC158779.1	1	-1	-1.48231e-21	1	1
AC158986.1	1	-1	-1.48231e-21	1	1
AC158988.1	1	-1	-1.48231e-21	1	1
AC159006.2	1	-1	-1.48231e-21	1	1
AC159193.1	1	-1	-1.48231e-21	1	1
AC160637.1	1	-1	-1.48231e-21	1	1
AC160962.1	1	1.0799	6.95269e-08	1	1
AC161165.1	1	-2.42715	-1.24189e-06	1	1
AC161165.4	1	-1.17848	-1.63011e-07	1	1
AC161165.5	1	-1	-1.48231e-21	1	1
AC163018.2	1	-1	-1.48231e-21	1	1
AC163291.1	1	-1	-1.48231e-21	1	1
AC163291.3	1	-1	-1.48231e-21	1	1
AC163623.1	1	-1.01426	-1.30397e-08	1	1
AC163637.1	1	-1	-1.48231e-21	1	1
AC163638.1	1	-1	-1.48231e-21	1	1
AC164099.2	1	-1	-1.48231e-21	1	1
AC164433.1	1	-1	-1.48231e-21	1	1
AC164437.1	1	-1	-1.48231e-21	1	1
AC164978.1	1	-1	-1.48231e-21	1	1
AC165278.1	1	-1	-1.48231e-21	1	1
AC165278.2	1	-1	-1.48231e-21	1	1
AC166159.1	1	1.39604	3.4463e-07	1	1
AC166344.3	1	1.08289	8.85964e-08	1	1
AC166574.1	1	-1	-1.48231e-21	1	1
AC166574.4	1	-1	-1.48231e-21	1	1
AC166574.6	1	-1	-1.48231e-21	1	1
AC169511.2	1	-1	-1.48231e-21	1	1
AC174647.1	1	-1	-1.48231e-21	1	1
AC174678.2	1	-1	-1.48231e-21	1	1
AC175538.1	1	1.02482	2.15948e-08	1	1
Acaa1a	0.818112	-1.08149	-4.67361e-06	1	1
Acaa1b	1	-1.07278	-5.56282e-07	1	1
Acaa2	1	-1.07235	-4.18397e-07	1	1
Acaca	1	-1.26141	-4.49297e-07	1	1
Acacb	1	-1.06733	-6.00971e-08	1	1
Acad10	1	-1.26192	-4.36446e-07	1	1
Acad11	1	-1.24996	-4.96893e-07	1	1
Acad12	0.8	-1.98175	-1.36425e-06	1	1
Acad8	1	-1.59369	-2.91349e-06	1	1
Acad9	1	-1.56073	-2.96469e-06	1	1
Acadl	1	1.18925	2.71812e-06	1	1
Acadm	0.579585	-1.78664	-6.56755e-06	1	1
Acads	0.780433	-1.35985	-6.57407e-06	1	1
Acadsb	0.673921	1.51265	3.18891e-06	1	1
Acadvl	1	1.0019	5.77797e-08	1	1
Acan	1	-1	-1.48231e-21	1	1
Acap1	1	1.92817	1.42188e-06	1	1
Acap2	1	-1.00348	-3.01286e-08	1	1
Acap3	0.174081	-3.90885	-1.1567e-05	1	1
Acat1	0.66966	-1.34285	-5.10006e-06	1	1
Acat2	0.198707	-2.91077	-1.35915e-05	1	1
Acat3	1	-1.40781	-6.64608e-07	1	1
Acbd3	0.434731	1.72878	1.08319e-05	1	1
Acbd4	1	1.18574	1.6358e-06	1	1
Acbd5	1	1.20762	1.43932e-06	1	1
Acbd6	1	-1.02714	-7.07265e-08	1	1
Acbd7	1	1.11325	9.85473e-08	1	1
Accs	1	-1.89214	-1.88805e-06	1	1
Accsl	1	1.07699	6.69951e-08	1	1
Acd	0.806519	1.21549	4.17142e-06	1	1
Ace	1	-1	-1.48231e-21	1	1
Ace2	1	-1	-1.48231e-21	1	1
Ace3	1	-1	-1.48231e-21	1	1
Acer1	1	-1.01296	-1.1277e-08	1	1
Acer2	1	-1.00728	-6.45536e-09	1	1
Acer3	1	1.18808	5.99997e-07	1	1
Ache	1	-1.05753	-5.79419e-08	1	1
Acin1	1	1.08885	1.4653e-06	1	1
Ackr1	1	-1	-1.48231e-21	1	1
Ackr2	1	-1	-1.48231e-21	1	1
Ackr3	1	1.04633	4.03177e-08	1	1
Ackr4	1	-1	-1.48231e-21	1	1
Acly	0.895744	1.17838	4.08976e-06	1	1
Acmsd	1	-1.01245	-1.11349e-08	1	1
Acnat1	1	-1	-1.48231e-21	1	1
Acnat2	1	-1	-1.48231e-21	1	1
Aco1	1	-1.35007	-1.81565e-06	1	1
Aco2	1	1.12151	1.17e-07	1	1
Acod1	1.87548e-104	371.519	0.00227899	4.84137e-100	1.72906e-101
Acot1	0.8	-2.34018	-1.53095e-06	1	1
Acot10	0.0116212	1.72569	6.52962e-05	1	0.360692
Acot11	1	-1.14071	-1.66675e-07	1	1
Acot12	1	1.01326	1.15361e-08	1	1
Acot13	1	-1.78805	-3.98062e-06	1	1
Acot2	0.358401	-4.27	-8.24468e-06	1	1
Acot3	1	-1	-1.48231e-21	1	1
Acot4	1	-1.17255	-1.58178e-07	1	1
Acot5	1	-1	-1.48231e-21	1	1
Acot6	0.8	-3.14024	-2.42516e-06	1	1
Acot7	0.673921	1.56621	3.40834e-06	1	1
Acot8	1	-1.02269	-2.09169e-07	1	1
Acot9	1	1.46701	1.65218e-06	1	1
Acox1	0.934452	-1.1854	-2.7232e-06	1	1
Acox2	1	-1	-1.48231e-21	1	1
Acox3	1	-1.20266	-1.31525e-06	1	1
Acoxl	1	1.01193	1.04097e-08	1	1
Acp1	1	-1.29972	-2.16689e-06	1	1
Acp2	0.574362	-1.35168	-1.01774e-05	1	1
Acp4	1	-1	-1.48231e-21	1	1
Acp5	0.764634	1.50617	5.88885e-06	1	1
Acp6	1	-1.01977	-2.14633e-07	1	1
Acp7	1	-1	-1.48231e-21	1	1
Acpp	1	1.68057	5.96661e-07	1	1
Acr	1	-1	-1.48231e-21	1	1
Acrbp	1	1.01497	3.53882e-08	1	1
Acrv1	1	1.29409	2.55916e-07	1	1
Acsbg1	1	1.11955	1.16006e-07	1	1
Acsbg2	1	-1.01184	-1.03027e-08	1	1
Acsf2	1	1.03692	3.85335e-08	1	1
Acsf3	1	-1.41592	-6.24524e-07	1	1
Acsl1	1	-1.46334	-1.29048e-06	1	1
Acsl3	0.704	-1.89383	-3.22715e-06	1	1
Acsl4	2.48709e-05	6.63646	6.26002e-05	0.642017	0.00144969
Acsl5	1	-1.06924	-6.8526e-07	1	1
Acsl6	1	-1	-1.48231e-21	1	1
Acsm1	1	-1	-1.48231e-21	1	1
Acsm2	1	-1	-1.48231e-21	1	1
Acsm3	1	-1.01789	-1.73744e-08	1	1
Acsm4	1	-1.01657	-1.4423e-08	1	1
Acsm5	1	-1	-1.48231e-21	1	1
Acss1	1	-1.05648	-5.34265e-08	1	1
Acss2	1	-1.38883	-8.10656e-07	1	1
Acss3	1	1.01546	1.40042e-08	1	1
Acta1	1	-1	-1.48231e-21	1	1
Acta2	1	1.11714	1.2205e-07	1	1
Actb	0	-1.65725	-0.00215177	0	0
Actbl2	1	-1	-1.48231e-21	1	1
Actc1	1	-1	-1.48231e-21	1	1
Actg1	6.52938e-35	1.9205	0.00259617	1.68549e-30	1.91533e-32
Actg2	1	-1	-1.48231e-21	1	1
Actl10	1	-1	-1.48231e-21	1	1
Actl11	1	-1	-1.48231e-21	1	1
Actl6a	1	-1.17825	-2.26738e-06	1	1
Actl6b	1	-1.0231	-2.01008e-08	1	1
Actl7a	1	1.34084	2.96591e-07	1	1
Actl7b	1	-1	-1.48231e-21	1	1
Actl9	1	-1	-1.48231e-21	1	1
Actn1	1	1.1515	1.28872e-06	1	1
Actn2	1	-1	-1.48231e-21	1	1
Actn3	1	1.1431	1.3033e-07	1	1
Actn4	1	-1.08468	-2.3083e-06	1	1
Actr10	0.9504	1.2335	1.36932e-06	1	1
Actr1a	0.238968	1.4527	2.34366e-05	1	1
Actr1b	1	-1.04012	-1.33952e-06	1	1
Actr2	0.491076	1.21531	1.69657e-05	1	1
Actr3	1	-1.10873	-4.33975e-06	1	1
Actr3b	1	-1.12534	-1.26169e-07	1	1
Actr5	1	-1.24134	-1.62675e-06	1	1
Actr6	1	-1.2767	-8.48323e-07	1	1
Actr8	1	1.06292	3.91493e-07	1	1
Actrt1	1	-1	-1.48231e-21	1	1
Actrt2	1	-1	-1.48231e-21	1	1
Actrt3	1	-1	-1.48231e-21	1	1
Acvr1	1	1.14327	2.31842e-07	1	1
Acvr1b	0.9504	1.44215	2.07297e-06	1	1
Acvr1c	1	-1.0041	-3.57064e-09	1	1
Acvr2a	1	1.15495	2.69159e-07	1	1
Acvr2b	1	1.06584	1.2435e-07	1	1
Acvrl1	0.0252515	4.70546	2.30658e-05	1	0.666214
Acy1	1	-1.08584	-5.20905e-07	1	1
Acy3	1	-1.05026	-5.08784e-08	1	1
Acyp1	1	-1.60413	-1.22087e-06	1	1
Acyp2	1	1.02709	3.54091e-08	1	1
Ada	0.8	-2.01398	-1.98484e-06	1	1
Adad1	1	-1.06764	-6.75425e-08	1	1
Adad2	1	-1.08883	-7.72953e-08	1	1
Adal	1	-1.75921	-2.3877e-06	1	1
Adam10	0.91136	-1.49615	-3.73711e-06	1	1
Adam11	1	-1	-1.48231e-21	1	1
Adam12	1	-1	-1.48231e-21	1	1
Adam15	0.375027	-1.32389	-2.07659e-05	1	1
Adam17	0.372381	-1.56575	-1.2187e-05	1	1
Adam18	1	1.00303	2.64789e-09	1	1
Adam19	1	-1	-1.48231e-21	1	1
Adam1a	1	-1.16143	-1.57581e-07	1	1
Adam1b	1	1.48626	4.23135e-07	1	1
Adam2	1	1.01361	1.19312e-08	1	1
Adam20	1	-1	-1.48231e-21	1	1
Adam21	1	1.13242	1.19556e-07	1	1
Adam22	1	1.01306	1.14835e-08	1	1
Adam23	1	-1	-1.48231e-21	1	1
Adam24	1	-1	-1.48231e-21	1	1
Adam25	1	-1	-1.48231e-21	1	1
Adam26a	1	-1	-1.48231e-21	1	1
Adam26b	1	-1	-1.48231e-21	1	1
Adam28	1	-1.00745	-6.48265e-09	1	1
Adam29	1	-1	-1.48231e-21	1	1
Adam3	1	1.11833	1.14424e-07	1	1
Adam30	1	1.16716	1.45463e-07	1	1
Adam32	1	1.03288	2.881e-08	1	1
Adam33	1	-1.0029	-2.73278e-09	1	1
Adam34	1	1.00915	7.96085e-09	1	1
Adam39	1	-1	-1.48231e-21	1	1
Adam4	1	-1	-1.48231e-21	1	1
Adam5	1	-1.0023	-2.03624e-09	1	1
Adam6a	1	-1	-1.48231e-21	1	1
Adam6b	1	-1	-1.48231e-21	1	1
Adam7	1	1.02054	1.82716e-08	1	1
Adam8	2.94824e-18	4.16169	0.000315407	7.6106e-14	5.43614e-16
Adam9	1	-1.09755	-1.15808e-06	1	1
Adamdec1	1	-1	-1.48231e-21	1	1
Adamts1	0.0927911	4.3754	1.73009e-05	1	1
Adamts10	0.32	-3.62113	-4.44561e-06	1	1
Adamts12	1	1.00103	8.99309e-10	1	1
Adamts13	1	1.6103	2.34412e-06	1	1
Adamts14	1	1.12748	1.14275e-07	1	1
Adamts15	1	-1	-1.48231e-21	1	1
Adamts16	1	-1	-1.48231e-21	1	1
Adamts17	1	1.00353	3.07456e-09	1	1
Adamts18	1	-1	-1.48231e-21	1	1
Adamts19	1	-1	-1.48231e-21	1	1
Adamts2	1	1.00251	2.18377e-09	1	1
Adamts20	1	1.00264	2.29823e-09	1	1
Adamts3	1	-1.12998	-1.26489e-07	1	1
Adamts4	0.432001	7.46371	6.46148e-06	1	1
Adamts5	1	-1	-1.48231e-21	1	1
Adamts6	1	1.16396	5.81759e-07	1	1
Adamts7	1	1.09167	7.97711e-08	1	1
Adamts8	1	1.02424	2.10905e-08	1	1
Adamts9	1	-1	-1.48231e-21	1	1
Adamtsl1	1	-1.0034	-2.96158e-09	1	1
Adamtsl2	1	-1	-1.48231e-21	1	1
Adamtsl3	1	-1	-1.48231e-21	1	1
Adamtsl4	0.72	4.16334	3.77035e-06	1	1
Adamtsl5	1	-1.19343	-1.27556e-06	1	1
Adap1	0.358401	-3.93518	-7.73903e-06	1	1
Adap2	0.00261227	11.01	2.98568e-05	1	0.0987306
Adar	6.11579e-05	4.5302	7.35967e-05	1	0.00335187
Adarb1	1	1.36569	5.40298e-07	1	1
Adarb2	1	-1.06581	-6.62859e-08	1	1
Adat1	1	-1.69703	-1.58506e-06	1	1
Adat2	1	-1.01101	-4.22757e-08	1	1
Adat3_1	1	-1	-1.48231e-21	1	1
Adat3_2	0.719074	-1.3282	-7.25379e-06	1	1
Adck1	1	-1.09935	-2.08216e-07	1	1
Adck2	1	1.05913	2.92684e-07	1	1
Adck5	1	-1.03655	-2.20565e-07	1	1
Adcy1	1	1.00448	3.9015e-09	1	1
Adcy10	1	-1	-1.48231e-21	1	1
Adcy2	1	-1.13711	-1.34949e-07	1	1
Adcy3	1	-1.07042	-6.63234e-08	1	1
Adcy4	1	1.29565	2.57269e-07	1	1
Adcy5	1	-1.01191	-1.06589e-08	1	1
Adcy6	1	1.2351	2.20778e-07	1	1
Adcy7	1	-1.12492	-4.12896e-06	1	1
Adcy8	1	-1	-1.48231e-21	1	1
Adcy9	1	1.1096	3.9501e-07	1	1
Adcyap1	1	-1	-1.48231e-21	1	1
Adcyap1r1	1	-1	-1.48231e-21	1	1
Add1	1	-1.02717	-2.82365e-07	1	1
Add2	1	1.00571	4.96808e-09	1	1
Add3	1	-1.99386	-2.03033e-06	1	1
Adgb	1	-1.10856	-1.02034e-07	1	1
Adgra1	1	-1	-1.48231e-21	1	1
Adgra2	1	1.03037	2.94e-08	1	1
Adgra3	1	-1	-1.48231e-21	1	1
Adgrb1	1	1.03127	2.7208e-08	1	1
Adgrb2	1	-1	-1.48231e-21	1	1
Adgrb3	1	1.00225	1.96098e-09	1	1
Adgrd1	0.670235	1.25082	1.14133e-05	1	1
Adgre1	0.704	-2.02109	-3.33251e-06	1	1
Adgre4	1	-1.04859	-4.22864e-08	1	1
Adgre5	1	-1.128	-2.08254e-07	1	1
Adgrf1	1	-1	-1.48231e-21	1	1
Adgrf2	1	-1.01223	-1.06467e-08	1	1
Adgrf3	1	-1.13236	-1.15177e-07	1	1
Adgrf4	1	-1	-1.48231e-21	1	1
Adgrf5	1	-1	-1.48231e-21	1	1
Adgrg1	1	1.95008	8.4304e-07	1	1
Adgrg2	1	1.01031	8.97441e-09	1	1
Adgrg3	1	1.15805	1.37537e-07	1	1
Adgrg4	1	-1	-1.48231e-21	1	1
Adgrg5	1	-1.01895	-1.64874e-08	1	1
Adgrg6	0.96522	1.41437	4.5152e-06	1	1
Adgrg7	1	-1	-1.48231e-21	1	1
Adgrl1	1	-1.80334	-1.12586e-06	1	1
Adgrl2	1	1.10609	1.001e-07	1	1
Adgrl3	1	-1.02292	-2.14978e-08	1	1
Adgrl4	1	-1	-1.48231e-21	1	1
Adgrv1	1	1.22205	2.2032e-07	1	1
Adh1	1	-1	-1.48231e-21	1	1
Adh4	1	1.10228	8.90046e-08	1	1
Adh5	0.699656	-1.27378	-8.34002e-06	1	1
Adh6a	1	-1	-1.48231e-21	1	1
Adh6b	1	-1	-1.48231e-21	1	1
Adh7	1	-1.68665	-7.84384e-07	1	1
Adhfe1	0.66966	-1.37188	-5.41194e-06	1	1
Adi1	0.269624	-1.92445	-1.70309e-05	1	1
Adig	1	1.09782	8.51242e-08	1	1
Adipoq	1	-1	-1.48231e-21	1	1
Adipor1	1	1.04934	1.52471e-06	1	1
Adipor2	1	1.08748	9.24974e-07	1	1
Adk	1	-1.08758	-1.19723e-07	1	1
Adm	3.55204e-10	32.4924	0.00010255	9.16923e-06	3.80466e-08
Adm2	1	-1	-1.48231e-21	1	1
Adnp	0.780431	-1.28745	-5.76712e-06	1	1
Adnp2	1	-1.19743	-1.8915e-06	1	1
Ado	0.000381957	-3.30467	-6.06174e-05	1	0.017862
Adora1	1	-1	-1.48231e-21	1	1
Adora2a	0.72	6.65121	5.14101e-06	1	1
Adora2b	2.68636e-07	21.8131	7.0491e-05	0.00693458	2.09103e-05
Adora3	1	3.2689	2.3008e-06	1	1
Adpgk	0.579585	-1.98508	-6.99839e-06	1	1
Adprh	0.133191	1.59549	3.13585e-05	1	1
Adprhl1	1	-1.01252	-1.08905e-08	1	1
Adprhl2	0.162909	-1.867	-2.14627e-05	1	1
Adprm	1	1.57406	4.15709e-06	1	1
Adra1a	1	1.22922	2.64951e-07	1	1
Adra1b	1	-1.00321	-2.79562e-09	1	1
Adra1d	1	-1.01093	-9.85404e-09	1	1
Adra2a	1	-1	-1.48231e-21	1	1
Adra2b	1	-1	-1.48231e-21	1	1
Adra2c	1	-1	-1.48231e-21	1	1
Adrb1	1	-1	-1.48231e-21	1	1
Adrb2	1.37491e-06	-7.47733	-7.43216e-05	0.0354918	9.77736e-05
Adrb3	1	-1	-1.48231e-21	1	1
Adrm1	1	-1.0844	-1.36655e-06	1	1
Adsl	0.198707	-2.32984	-1.13974e-05	1	1
Adss	0.457817	-1.80717	-1.15619e-05	1	1
Adssl1	1	1.0273	5.40679e-07	1	1
Adtrp	1	-1	-1.48231e-21	1	1
Aebp1	0.259201	11.8389	9.77698e-06	1	1
Aebp2	1	1.0661	1.12228e-06	1	1
Aen	0.797274	1.15332	5.83636e-06	1	1
Aes	0.109522	-1.46741	-3.9155e-05	1	1
AF067061	1	-1	-1.48231e-21	1	1
AF067063	1	-1	-1.48231e-21	1	1
AF366264	1	-1	-1.48231e-21	1	1
AF529169	1	-1	-1.48231e-21	1	1
Afap1	1	1.00167	1.45562e-09	1	1
Afap1l1	1	-1.02693	-2.34357e-08	1	1
Afap1l2	1	-1.00424	-3.69195e-09	1	1
Afdn	1	-1.28371	-1.0922e-06	1	1
Aff1	0.141089	5.54317	1.6231e-05	1	1
Aff2	0.9504	1.28516	1.56689e-06	1	1
Aff3	1	-1	-1.48231e-21	1	1
Aff4	0.334704	2.64547	1.27639e-05	1	1
Afg1l	1	-1.03826	-4.14427e-08	1	1
Afg3l1	1	1.10348	1.82267e-06	1	1
Afg3l2	0.91136	-1.45038	-3.61141e-06	1	1
Afm	1	-1	-1.48231e-21	1	1
Afmid	1	-1	-1.48231e-21	1	1
Afp	1	-1.08103	-1.95627e-07	1	1
Aftph	0.166889	2.83715	1.64662e-05	1	1
Aga	0.634881	-1.54537	-3.44568e-06	1	1
Agap1	1	-1.51555	-5.44523e-07	1	1
Agap2	1	-1.09884	-9.12635e-08	1	1
Agap3	0.91136	-1.53829	-3.82517e-06	1	1
Agbl1	1	1.06577	6.9152e-08	1	1
Agbl2	1	1.03307	2.89857e-08	1	1
Agbl3	1	1.08794	2.38491e-07	1	1
Agbl4	1	1.0034	3.03632e-09	1	1
Agbl5	1	1.042	1.43227e-07	1	1
Ager	1	1.34539	4.9237e-07	1	1
Agfg1	0.839809	1.33976	2.93705e-06	1	1
Agfg2	0.704	-3.32724	-4.9973e-06	1	1
Aggf1	0.493112	-1.69995	-9.09946e-06	1	1
Agk	1	-1.24188	-3.55602e-07	1	1
Agl	1	-1.42096	-2.0256e-06	1	1
Agmat	1	1.04095	3.56371e-08	1	1
Agmo	1	-1.18126	-1.77564e-07	1	1
Ago1	1	1.15804	2.46268e-06	1	1
Ago2	0.55866	1.4843	7.60525e-06	1	1
Ago3	0.72	1.79825	2.2465e-06	1	1
Ago4	1	-1.13218	-2.94665e-07	1	1
Agpat1	0.750665	1.1399	5.77997e-06	1	1
Agpat2	0.811828	-1.38385	-3.64345e-06	1	1
Agpat3	1	-1.37404	-1.61094e-06	1	1
Agpat4	1	2.44596	2.09452e-06	1	1
Agpat5	0.811828	-1.41046	-3.91899e-06	1	1
Agps	1	-1.24452	-1.78715e-06	1	1
Agr2	1	-1	-1.48231e-21	1	1
Agr3	1	-1	-1.48231e-21	1	1
Agrn	0.0391831	6.15485	2.23955e-05	1	0.932233
Agrp	1	-1.25834	-3.98038e-07	1	1
Agt	1	-1	-1.48231e-21	1	1
Agtpbp1	1	1.07002	2.21922e-07	1	1
Agtr1a	1	1.08853	8.22043e-08	1	1
Agtr1b	1	-1	-1.48231e-21	1	1
Agtr2	1	-1	-1.48231e-21	1	1
Agtrap	0.91136	-1.27033	-2.0605e-06	1	1
Agxt	1	-1	-1.48231e-21	1	1
Agxt2	1	1.01059	9.21292e-09	1	1
Ahctf1	1	1.03418	2.85207e-07	1	1
Ahcy	1	-1.36342	-6.97648e-07	1	1
Ahcyl1	0.797274	1.21779	7.65571e-06	1	1
Ahcyl2	0.72	1.75843	2.01065e-06	1	1
Ahdc1	1	1.04744	1.01796e-07	1	1
Ahi1	1	1.05861	8.94759e-08	1	1
Ahnak	0.370006	-1.20308	-2.73885e-05	1	1
Ahnak2	1	1.08215	4.03006e-07	1	1
Ahr	1	2.97334	1.91126e-06	1	1
Ahrr	1	-1.32906	-3.0009e-07	1	1
Ahsa1	0.0602958	-1.7058	-3.93937e-05	1	1
Ahsa2	0.500232	1.40437	9.57527e-06	1	1
Ahsg	1	-1	-1.48231e-21	1	1
AI182371	1	-1.04133	-3.5964e-08	1	1
AI314180	1	-1.13532	-7.76652e-07	1	1
AI413582	0.067567	-2.17434	-2.93247e-05	1	1
AI429214	0.72	1.68185	1.90309e-06	1	1
AI464131	1	1.1701	4.23936e-07	1	1
AI467606	0.767031	1.11172	8.15127e-06	1	1
AI481877	1	-1.01011	-8.94989e-09	1	1
AI593442	1	-1	-1.48231e-21	1	1
AI597479	1	1.0802	9.1216e-07	1	1
AI606181	1	-1.04614	-5.81206e-07	1	1
AI661453	1	-1.12951	-1.1813e-07	1	1
AI837181	6.5451e-05	2.46516	0.000102793	1	0.00355695
AI846148	0.9504	2.19113	4.60421e-06	1	1
AI854703	1	-1	-1.48231e-21	1	1
AI987944	1	-1.14381	-8.29549e-07	1	1
Aicda	1	-1.0807	-9.90681e-08	1	1
Aida	0.0929741	2.71884	2.08544e-05	1	1
Aif1	0.704	-1.84238	-3.15557e-06	1	1
Aif1l	1	-1	-1.48231e-21	1	1
Aifm1	1	-1.16381	-1.58707e-06	1	1
Aifm2	0.9504	1.12217	7.33149e-07	1	1
Aifm3	1	1.02898	2.52216e-08	1	1
Aig1	1	1.85214	1.59372e-06	1	1
Aim2	1	1.26348	9.05102e-07	1	1
Aimp1	1	1.01593	2.51749e-07	1	1
Aimp2	0.216629	-1.77854	-2.19902e-05	1	1
Aip	0.895744	1.11225	2.61131e-06	1	1
Aipl1	1	1.09853	1.10673e-07	1	1
Aire	1	1.01322	1.18477e-08	1	1
Ajap1	1	-1	-1.48231e-21	1	1
Ajuba	0.8	-2.35498	-2.0766e-06	1	1
Ak1	0.8	-2.02203	-1.78729e-06	1	1
AK157302	0.947159	1.06983	6.38119e-06	1	1
Ak2	0.35103	-1.4405	-1.5677e-05	1	1
Ak3	0.704	-1.99004	-3.68335e-06	1	1
Ak4	0.115915	3.11412	1.79733e-05	1	1
Ak5	1	1.00325	2.9046e-09	1	1
Ak6	1	1.19021	2.74892e-06	1	1
Ak7	1	1.02778	2.41744e-08	1	1
Ak8	1	-1.01377	-1.198e-08	1	1
Ak9	1	-1.00265	-2.44403e-09	1	1
Akain1	1	-1	-1.48231e-21	1	1
Akap1	0.358401	-3.1523	-7.57957e-06	1	1
Akap10	0.704	-2.10992	-3.91306e-06	1	1
Akap11	1	-1.16046	-1.52938e-06	1	1
Akap12	0.155521	14.3804	1.19354e-05	1	1
Akap13	1	1.26518	9.84849e-07	1	1
Akap14	1	1.03259	3.14803e-08	1	1
Akap17b	1	-1.13931	-1.75391e-07	1	1
Akap2	1	1.56387	7.01477e-07	1	1
Akap3	1	1.17233	1.80081e-07	1	1
Akap4	1	-1	-1.48231e-21	1	1
Akap5	1	-1.16795	-1.46147e-07	1	1
Akap6	1	1.23579	2.69004e-07	1	1
Akap7	1	-1.18514	-1.90328e-07	1	1
Akap8	0.115448	-2.22708	-2.11656e-05	1	1
Akap8l	1	1.13883	7.64967e-07	1	1
Akap9	1	-1.12408	-4.77258e-07	1	1
Akip1	0.634881	-1.9499	-4.85066e-06	1	1
Akirin1	0.368184	1.56747	1.62884e-05	1	1
Akirin2	0.96522	1.49392	5.01528e-06	1	1
Akna	1	-1.4811	-2.86583e-06	1	1
Aknad1	1	-1	-1.48231e-21	1	1
Akp3	1	-1	-1.48231e-21	1	1
Akr1a1	0.179825	1.26499	4.47189e-05	1	1
Akr1b10	1	1.09615	8.63711e-07	1	1
Akr1b3	1	-1.20402	-1.85467e-06	1	1
Akr1b7	1	1.01246	1.12545e-08	1	1
Akr1b8	0.87315	-1.27275	-6.23786e-06	1	1
Akr1c12	1	1.01897	1.70544e-08	1	1
Akr1c13	1	-1.38728	-9.28108e-07	1	1
Akr1c14	1	1.00332	2.91879e-09	1	1
Akr1c18	1	-1	-1.48231e-21	1	1
Akr1c19	1	-1	-1.48231e-21	1	1
Akr1c20	1	-1	-1.48231e-21	1	1
Akr1c21	1	-1	-1.48231e-21	1	1
Akr1c6	1	-1	-1.48231e-21	1	1
Akr1cl	1	1.05687	6.28276e-08	1	1
Akr1d1	1	1.05825	9.4563e-08	1	1
Akr1e1	1	-1.61779	-2.85712e-06	1	1
Akr7a5	0.579585	-2.02253	-7.44276e-06	1	1
Akt1	0.207166	-1.51659	-2.86306e-05	1	1
Akt1s1	0.69966	-1.24613	-7.48158e-06	1	1
Akt2	0.673921	1.62397	4.02957e-06	1	1
Akt3	1	1.54763	1.22786e-06	1	1
Aktip	1	-1.01785	-3.55015e-08	1	1
AL583893.1	1	-1	-1.48231e-21	1	1
AL589670.2	1	-1	-1.48231e-21	1	1
AL591207.1	1	-1	-1.48231e-21	1	1
AL591892.1	1	-1	-1.48231e-21	1	1
AL592169.1	1	-1.66527	-6.0974e-07	1	1
AL592187.2	1	1.35381	3.07885e-07	1	1
AL592187.3	1	-1	-1.48231e-21	1	1
AL603843.1	1	-1	-1.48231e-21	1	1
AL607142.1	1	-1	-1.48231e-21	1	1
AL670603.1	1	-1.02752	-3.17088e-08	1	1
AL731706.1	1	-1.04301	-1.7569e-07	1	1
AL731707.1	1	-1	-1.48231e-21	1	1
AL732309.1	0.0245898	-6.01616	-2.39991e-05	1	0.65641
AL732309.2	0.533137	-1.84396	-8.53754e-06	1	1
AL772386.2	1	-1	-1.48231e-21	1	1
AL844841.1	1	-1	-1.48231e-21	1	1
Alad	0.358401	-2.54293	-8.04801e-06	1	1
Alas1	0.764563	1.6706	7.33857e-06	1	1
Alas2	1	-1	-1.48231e-21	1	1
Alb	1	-1	-1.48231e-21	1	1
Alcam	0.463576	2.23583	9.56152e-06	1	1
Aldh16a1	1	-1.06305	-1.52477e-06	1	1
Aldh18a1	0.568	-1.40788	-8.32305e-06	1	1
Aldh1a1	1	1.00393	3.41589e-09	1	1
Aldh1a2	1	1.04791	4.16895e-08	1	1
Aldh1a3	1	-1.03279	-2.93575e-08	1	1
Aldh1a7	1	-1	-1.48231e-21	1	1
Aldh1b1	0.0927163	3.69968	1.64235e-05	1	1
Aldh1l1	1	-1.00237	-2.30034e-09	1	1
Aldh1l2	1	1.5982	1.57814e-06	1	1
Aldh2	0.610175	-1.31712	-1.13947e-05	1	1
Aldh3a1	1	1.04738	4.12258e-08	1	1
Aldh3a2	1	1.2355	1.75318e-06	1	1
Aldh3b1	0.568005	-1.49003	-9.55859e-06	1	1
Aldh3b2	1	-1	-1.48231e-21	1	1
Aldh3b3	1	-1	-1.48231e-21	1	1
Aldh4a1	1	-1.16602	-1.44465e-07	1	1
Aldh5a1	1	-1.15346	-1.54822e-07	1	1
Aldh6a1	1	-1.22441	-3.54041e-07	1	1
Aldh7a1	1	1.07637	9.42053e-08	1	1
Aldh8a1	1	1.03067	2.66876e-08	1	1
Aldh9a1	0.897991	-1.09811	-3.67428e-06	1	1
Aldoa_1	3.62234e-29	1.98876	0.00101237	9.35071e-25	9.35071e-27
Aldoa_2	1	-1.45969	-6.32774e-07	1	1
Aldoart1	4.06587e-13	1.90373	0.00045033	1.04956e-08	5.64281e-11
Aldoart2	0.0460088	2.80408	2.45032e-05	1	1
Aldob	1	1.04033	3.50937e-08	1	1
Aldoc	0.0140128	1.92115	5.75774e-05	1	0.419149
Alg1	0.91136	-1.64053	-4.97728e-06	1	1
Alg11	0.592683	1.53689	7.05583e-06	1	1
Alg12	0.764563	1.51118	5.59151e-06	1	1
Alg13	1	1.17909	4.03822e-07	1	1
Alg14	1	-1.25182	-4.9913e-07	1	1
Alg2	1	1.0453	1.08449e-06	1	1
Alg3	0.851235	-1.38991	-6.37243e-06	1	1
Alg5	1	-1.0714	-4.61852e-07	1	1
Alg6	1	-2.24132	-2.96418e-06	1	1
Alg8	0.358401	-2.38856	-5.78293e-06	1	1
Alg9	1	1.38451	9.49576e-07	1	1
Alk	1	1.00314	2.75621e-09	1	1
Alkal1	1	1.22467	2.39308e-07	1	1
Alkal2	1	-1	-1.48231e-21	1	1
Alkbh1	0.533137	-1.68024	-6.79e-06	1	1
Alkbh2	0.811828	-1.50506	-4.50162e-06	1	1
Alkbh3	1	-1.05709	-3.64131e-07	1	1
Alkbh4	1	-1.09313	-9.7984e-07	1	1
Alkbh5	0.0107226	2.22746	4.80725e-05	1	0.337964
Alkbh6	1	1.23638	3.38968e-06	1	1
Alkbh7	0.733843	-1.45423	-5.86402e-06	1	1
Alkbh8	1	-1.14444	-5.28038e-07	1	1
Allc	1	-1	-1.48231e-21	1	1
Alms1	1	-1.48688	-8.14295e-07	1	1
Alox12	1	1.11902	1.03567e-07	1	1
Alox12b	1	-1	-1.48231e-21	1	1
Alox12e	1	-1	-1.48231e-21	1	1
Alox15	1	1.06936	6.0354e-08	1	1
Alox5	0.8	-1.79347	-1.42542e-06	1	1
Alox5ap	0.887576	-1.15902	-4.97732e-06	1	1
Alox8	1	-1	-1.48231e-21	1	1
Aloxe3	1	-1	-1.48231e-21	1	1
Alpi	1	-1	-1.48231e-21	1	1
Alpk1	0.9504	1.57584	2.83887e-06	1	1
Alpk2	1	1.01987	1.74545e-08	1	1
Alpk3	1	-1.01146	-1.00989e-08	1	1
Alpl	1	1.03109	2.70552e-08	1	1
Alppl2	1	-1	-1.48231e-21	1	1
Als2	1	1.27795	6.82312e-07	1	1
Als2cl	0.704	-3.14676	-5.80268e-06	1	1
Als2cr12	0.8	-1.72753	-1.23133e-06	1	1
Alx1	1	-1	-1.48231e-21	1	1
Alx3	1	-1	-1.48231e-21	1	1
Alx4	1	-1	-1.48231e-21	1	1
Alyref	0.117557	-1.67835	-2.77787e-05	1	1
Alyref2	0.0155867	-4.98068	-2.66653e-05	1	0.458785
Amacr	1	1.02045	8.40957e-08	1	1
Ambn	1	-1	-1.48231e-21	1	1
Ambp	1	1.58742	5.80163e-07	1	1
Ambra1	1	1.52127	1.52481e-06	1	1
Amd1	0.0305835	-3.78513	-2.25947e-05	1	0.777816
Amd2	6.3461e-12	-4.11108	-0.000200552	1.63818e-07	8.19091e-10
Amdhd1	1	-1	-1.48231e-21	1	1
Amdhd2	0.493006	-1.72496	-8.41741e-06	1	1
Amelx	1	-1	-1.48231e-21	1	1
Amer1	1	-1.39946	-1.48726e-06	1	1
Amer2	1	-1	-1.48231e-21	1	1
Amer3	1	-1	-1.48231e-21	1	1
Amfr	0.592571	1.38379	5.13611e-06	1	1
Amh	1	-1.24335	-3.09234e-07	1	1
Amhr2	1	1.07026	4.27596e-07	1	1
Amigo1	0.0376838	-7.11513	-1.65944e-05	1	0.908888
Amigo2	1	-1	-1.48231e-21	1	1
Amigo3	0.0335929	22.1659	1.84184e-05	1	0.836935
Ammecr1	1	-1.16593	-3.51321e-07	1	1
Ammecr1l	0.333324	1.96126	1.44727e-05	1	1
Amn	1	-1.29177	-2.53893e-07	1	1
Amn1	1	1.51142	1.32065e-06	1	1
Amot	1	1.00878	7.63726e-09	1	1
Amotl1	0.9504	1.71324	3.74669e-06	1	1
Amotl2	1	1.85179	8.10078e-07	1	1
Ampd1	1	-1.01	-8.8745e-09	1	1
Ampd2	0.0169214	-2.26664	-4.39042e-05	1	0.4839
Ampd3	1	-1.15943	-2.53041e-07	1	1
Amph	1	1.02255	2.13681e-08	1	1
Amt	1	1.22285	4.94563e-07	1	1
Amtn	1	-1	-1.48231e-21	1	1
Amy1	1	-1.01231	-1.13827e-08	1	1
Amy2	1	-1	-1.48231e-21	1	1
Amy2a1	1	-1	-1.48231e-21	1	1
Amy2a2	1	-1	-1.48231e-21	1	1
Amy2a3	1	-1	-1.48231e-21	1	1
Amy2a4	1	-1	-1.48231e-21	1	1
Amz1	0.533137	-1.82312	-7.57372e-06	1	1
Amz2	1	1.14407	1.18639e-06	1	1
Anapc1	1	-1.28136	-3.34323e-06	1	1
Anapc10	1	1.11193	1.84083e-07	1	1
Anapc11	0.66516	-1.41943	-9.7384e-06	1	1
Anapc13	1	-1.07069	-8.71437e-07	1	1
Anapc15	1	-1.45486	-9.34468e-07	1	1
Anapc15-ps	0.0774469	-1.46151	-5.12977e-05	1	1
Anapc16	0.96522	1.06914	8.94362e-07	1	1
Anapc2	1	1.1088	4.54754e-06	1	1
Anapc4	1	1.21029	1.3521e-06	1	1
Anapc5	0.665158	-1.34337	-8.07541e-06	1	1
Anapc7	1	-1.10289	-1.10311e-06	1	1
Ang	1	-1	-1.48231e-21	1	1
Ang2	1	-1	-1.48231e-21	1	1
Ang4	1	-1.03821	-3.32482e-08	1	1
Ang5	1	-1.06774	-5.89507e-08	1	1
Ang6	1	-1	-1.48231e-21	1	1
Angel1	1	-1.01276	-2.61274e-08	1	1
Angel2	1	-1.34966	-4.08937e-06	1	1
Angpt1	1	-1	-1.48231e-21	1	1
Angpt2	0.8	-3.47617	-2.15474e-06	1	1
Angpt4	1	-1.01049	-9.56035e-09	1	1
Angptl1	1	-1	-1.48231e-21	1	1
Angptl2	0.8	-5.18345	-3.90226e-06	1	1
Angptl3	1	-1	-1.48231e-21	1	1
Angptl4	0.32	-5.94865	-5.25823e-06	1	1
Angptl6	1	-1.1375	-3.80974e-07	1	1
Angptl7	1	-1	-1.48231e-21	1	1
Angptl8	1	-1	-1.48231e-21	1	1
Ank	0.8	-3.7273	-3.76273e-06	1	1
Ank1	1	1.001	8.69036e-10	1	1
Ank2	1	-1.00113	-1.07263e-09	1	1
Ank3	1	1.0047	4.09734e-09	1	1
Ankar	1	1.00895	7.79067e-09	1	1
Ankdd1a	0.8	-2.48875	-1.97965e-06	1	1
Ankdd1b	1	-1.00739	-6.42767e-09	1	1
Ankef1	1	-1	-1.48231e-21	1	1
Ankfn1	1	-1	-1.48231e-21	1	1
Ankfy1	0.558664	1.68906	1.01102e-05	1	1
Ankhd1	0.96522	1.32018	3.87111e-06	1	1
Ankib1	1	1.44919	1.59397e-06	1	1
Ankk1	1	1.04621	4.02088e-08	1	1
Ankle1	0.000637578	-10.3946	-3.47049e-05	1	0.0280382
Ankle2	0.96522	1.23736	3.02562e-06	1	1
Ankmy1	1	1.04119	3.58392e-08	1	1
Ankmy2	1	-1.32746	-8.61559e-07	1	1
Ankra2	1	-1.43375	-2.1749e-06	1	1
Ankrd1	1	-1	-1.48231e-21	1	1
Ankrd10	0.316427	-1.87636	-1.11696e-05	1	1
Ankrd11	1	1.03367	2.60229e-07	1	1
Ankrd12	0.72	2.32458	3.06967e-06	1	1
Ankrd13a	0.895743	1.09625	2.2704e-06	1	1
Ankrd13b	0.347343	-2.59177	-1.16038e-05	1	1
Ankrd13c	1	1.11778	6.42009e-07	1	1
Ankrd13d	1	-1.83219	-9.38771e-07	1	1
Ankrd16	0.434734	1.76558	1.17504e-05	1	1
Ankrd17	0.463576	1.89997	8.0446e-06	1	1
Ankrd2	1	-1.04483	-3.90102e-08	1	1
Ankrd22	1	1.02616	2.27681e-08	1	1
Ankrd23	1	1.50391	6.51581e-07	1	1
Ankrd24	0.8	-2.02045	-1.4751e-06	1	1
Ankrd26	0.8	-2.00657	-1.6356e-06	1	1
Ankrd27	1	-1.22098	-9.28411e-07	1	1
Ankrd28	1	-1.50367	-1.88908e-06	1	1
Ankrd29	1	1.03808	4.23122e-08	1	1
Ankrd31	1	-1	-1.48231e-21	1	1
Ankrd33	1	-1	-1.48231e-21	1	1
Ankrd33b	0.72	4.2768	4.90153e-06	1	1
Ankrd34a	0.0819209	-5.81515	-1.53491e-05	1	1
Ankrd34b	1	-1	-1.48231e-21	1	1
Ankrd34c	1	-1	-1.48231e-21	1	1
Ankrd35	1	1.04355	3.92421e-08	1	1
Ankrd36	1	1.12073	2.68889e-07	1	1
Ankrd37	0.466561	2.11627	7.12004e-06	1	1
Ankrd39	1	-1.5189	-1.48065e-06	1	1
Ankrd40	0.610179	-1.27116	-9.79025e-06	1	1
Ankrd42	1	1.03929	4.57559e-08	1	1
Ankrd44	1	-1.05262	-7.5308e-08	1	1
Ankrd45	1	-1	-1.48231e-21	1	1
Ankrd46	0.634881	-1.908	-5.48741e-06	1	1
Ankrd49	0.351039	-1.46249	-1.67854e-05	1	1
Ankrd50	0.0391831	4.77568	2.07014e-05	1	0.932233
Ankrd52	0.897991	-1.12818	-4.85493e-06	1	1
Ankrd53	1	1.57303	8.7559e-07	1	1
Ankrd54	1	1.24743	3.39539e-06	1	1
Ankrd55	1	-1.3861	-4.10294e-07	1	1
Ankrd6	1	1.01718	1.50253e-08	1	1
Ankrd60	1	-1	-1.48231e-21	1	1
Ankrd61	1	1.31948	3.6714e-07	1	1
Ankrd63	1	-1	-1.48231e-21	1	1
Ankrd65	1	-1	-1.48231e-21	1	1
Ankrd66	0.72	6.20353	4.70558e-06	1	1
Ankrd7	1	-1	-1.48231e-21	1	1
Ankrd9	0.704	-2.49666	-3.98696e-06	1	1
Anks1	0.72	2.38706	3.15346e-06	1	1
Anks1b	1	1.00333	2.97604e-09	1	1
Anks3	1	-1.23078	-1.34184e-06	1	1
Anks4b	1	-1	-1.48231e-21	1	1
Anks6	1	-1	-1.48231e-21	1	1
Ankub1	1	-1	-1.48231e-21	1	1
Ankzf1	0.895744	1.16397	3.76428e-06	1	1
Anln	0.192513	-3.74469	-1.23e-05	1	1
Ano1	1	-1	-1.48231e-21	1	1
Ano10	1	-1.08514	-1.78807e-07	1	1
Ano2	1	1.00317	2.75567e-09	1	1
Ano3	1	-1	-1.48231e-21	1	1
Ano4	1	1.00138	1.20168e-09	1	1
Ano5	1	-1.00464	-4.03668e-09	1	1
Ano6	1	-1.07807	-4.31979e-07	1	1
Ano7	1	1.02148	1.89157e-08	1	1
Ano8	0.91136	-1.60783	-4.59954e-06	1	1
Ano9	1	-1	-1.48231e-21	1	1
Anp32a	0.895744	1.23901	5.08602e-06	1	1
Anp32b	0.0310891	-1.8704	-4.6425e-05	1	0.787621
Anp32e	0.184367	-1.33998	-3.91133e-05	1	1
Anpep	0.337316	2.02178	1.25045e-05	1	1
Antxr1	1	1.0661	5.76233e-08	1	1
Antxr2	0.0559879	5.85067	1.42747e-05	1	1
Antxrl	1	-1	-1.48231e-21	1	1
Anxa1	1	-1.00541	-2.65148e-07	1	1
Anxa10	1	-1	-1.48231e-21	1	1
Anxa11	0.0927163	4.63718	1.71124e-05	1	1
Anxa2	0.000178692	3.36289	7.04633e-05	1	0.00913493
Anxa3	1	1.10219	4.58714e-07	1	1
Anxa4	0.592571	1.58564	7.27441e-06	1	1
Anxa5	0.0663199	1.60237	4.1089e-05	1	1
Anxa6	1	1.43275	1.44656e-06	1	1
Anxa7	0.0429206	2.50326	3.04594e-05	1	0.994733
Anxa8	1	-1	-1.48231e-21	1	1
Anxa9	1	-1.21025	-9.46583e-07	1	1
Aoah	1	1.02892	2.62612e-08	1	1
Aoc1	1	-1	-1.48231e-21	1	1
Aoc2	1	-1.22973	-1.38839e-06	1	1
Aoc3	1	-1	-1.48231e-21	1	1
Aox1	1	-1.01737	-1.53297e-08	1	1
Aox2	1	1.05543	5.00764e-08	1	1
Aox3	1	-1	-1.48231e-21	1	1
Aox4	1	1.05631	4.89973e-08	1	1
Ap1ar	0.704	-2.3541	-4.30478e-06	1	1
Ap1b1	1	-1.13023	-9.27842e-07	1	1
Ap1g1	0.96522	1.37695	4.39533e-06	1	1
Ap1g2	0.945652	-1.22389	-4.76237e-06	1	1
Ap1m1	1	-1.1179	-3.19922e-06	1	1
Ap1m2	1	-1.04109	-3.5757e-08	1	1
Ap1s1	0.942268	-1.04146	-5.04429e-06	1	1
Ap1s2	0.579585	-2.06682	-7.60908e-06	1	1
Ap1s3	0.9504	1.89281	3.92709e-06	1	1
Ap2a1	1	1.11467	1.80127e-06	1	1
Ap2a2	1	-1.26354	-1.74913e-06	1	1
Ap2b1	0.630791	1.58925	5.53654e-06	1	1
Ap2m1	0.680925	1.11629	1.31881e-05	1	1
Ap2s1	0.611745	1.2736	1.19294e-05	1	1
Ap3b1	1	1.2938	8.28367e-07	1	1
Ap3b2	1	-1	-1.48231e-21	1	1
Ap3d1	1	-1.15372	-2.807e-06	1	1
Ap3m1	1	-1.00346	-1.13138e-07	1	1
Ap3m2	0.673921	2.11592	5.49748e-06	1	1
Ap3s1	1	1.72715	2.55711e-06	1	1
Ap3s2	1	-1.15178	-8.17052e-07	1	1
Ap4b1	0.450817	1.68045	9.26177e-06	1	1
Ap4e1	1	1.34454	1.00057e-06	1	1
Ap4m1	1	-1.20742	-2.3876e-06	1	1
Ap4s1	1	-1.31215	-8.01696e-07	1	1
Ap5b1	0.321957	1.37364	2.53734e-05	1	1
Ap5m1	1	-1.05997	-5.33085e-07	1	1
Ap5s1	1	-1.24534	-2.8041e-06	1	1
Ap5z1	0.811828	-1.38295	-3.79311e-06	1	1
Apaf1	0.673921	2.78561	7.2827e-06	1	1
Apba1	1	1.12458	1.09254e-07	1	1
Apba2	1	1.00087	7.61376e-10	1	1
Apba3	0.0380429	2.53989	2.81296e-05	1	0.914422
Apbb1	1	-1.09392	-8.35456e-08	1	1
Apbb1ip	1	-1.71584	-3.06437e-06	1	1
Apbb2	1	-1.2786	-3.20219e-07	1	1
Apc	0.9504	1.42285	1.9959e-06	1	1
Apc2	1	-1.09188	-8.58854e-08	1	1
Apcdd1	1	-1	-1.48231e-21	1	1
Apcs	1	-1	-1.48231e-21	1	1
Apeh	1	1.04108	7.852e-07	1	1
Apela	1	-1	-1.48231e-21	1	1
Apex1	1.11253e-12	-3.798	-0.000224952	2.87187e-08	1.51151e-10
Apex2	1	1.2353	5.72682e-07	1	1
Aph1a	0.0286498	1.33878	9.13953e-05	1	0.735154
Aph1b	1	-1.42146	-7.04682e-07	1	1
Aph1c	1	-1.15417	-5.29545e-07	1	1
Api5	0.81296	1.10283	4.62621e-06	1	1
Apip	1	-1.26032	-9.61105e-07	1	1
Aplf	1	-1.08829	-2.04909e-07	1	1
Apln	1	-1.08379	-7.29171e-08	1	1
Aplnr	1	-1	-1.48231e-21	1	1
Aplp1	1	1.64214	1.16898e-06	1	1
Aplp2	1	1.00646	8.68941e-08	1	1
Apmap	1	-1.08392	-6.65392e-07	1	1
Apoa1	1	-1	-1.48231e-21	1	1
Apoa2	0.259201	3.99613	7.12543e-06	1	1
Apoa4	1	3.06953	1.80088e-06	1	1
Apoa5	1	-1	-1.48231e-21	1	1
Apob	1	-1	-1.48231e-21	1	1
Apobec1	1.86542e-05	-2.66669	-0.000107226	0.48154	0.00110192
Apobec2	1	1.03407	3.2249e-08	1	1
Apobec3	0.463576	1.94317	8.42036e-06	1	1
Apobec4	1	-1	-1.48231e-21	1	1
Apobr	0.00167337	1.53892	0.000127625	1	0.0654492
Apoc1	1	-1	-1.48231e-21	1	1
Apoc2	1	-1.38702	-4.78906e-07	1	1
Apoc3	1	-1	-1.48231e-21	1	1
Apoc4	1	-1	-1.48231e-21	1	1
Apod	1	1.04623	4.2711e-08	1	1
Apoe	0.634881	-2.69457	-7.73666e-06	1	1
Apof	0.72	5.85049	4.22085e-06	1	1
Apoh	1	1.1566	1.6113e-07	1	1
Apol10a	1	-1	-1.48231e-21	1	1
Apol10b	1	-1.07473	-6.8158e-08	1	1
Apol11a	1	1.05272	4.5879e-08	1	1
Apol11b	1	-1	-1.48231e-21	1	1
Apol6	1	-1	-1.48231e-21	1	1
Apol7a	1	1.10451	9.09408e-08	1	1
Apol7b	1	1.02369	2.1555e-08	1	1
Apol7c	1	-1	-1.48231e-21	1	1
Apol7e	1	1.03687	3.76064e-08	1	1
Apol8	1	-1	-1.48231e-21	1	1
Apol9a	4.41582e-05	28.0758	4.94677e-05	1	0.00246257
Apol9b	0.000564264	32.4028	3.89037e-05	1	0.0252483
Apold1	1	3.15466	2.01089e-06	1	1
Apom	1	1.6948	1.12595e-06	1	1
Apon	1	-1.11371	-1.28979e-07	1	1
Apoo	1	-1.07574	-8.29395e-08	1	1
Apool	1	1.22422	4.39958e-07	1	1
Apopt1	1	-1.67512	-1.55307e-06	1	1
App	1	1.55411	3.84065e-06	1	1
Appbp2	1	1.07933	7.33676e-07	1	1
Appl1	1	-1.05853	-3.48753e-07	1	1
Appl2	0.466561	3.60317	9.03296e-06	1	1
Aprt	0.0422681	-1.3082	-8.89278e-05	1	0.987428
Aptx	1	-1.06641	-3.7276e-07	1	1
Aqp1	1	-1.06122	-5.32728e-08	1	1
Aqp11	1	-1.10377	-9.73045e-08	1	1
Aqp12	1	1.09207	8.01195e-08	1	1
Aqp2	1	-1	-1.48231e-21	1	1
Aqp3	1	1.29717	2.58591e-07	1	1
Aqp4	1	-1.02846	-2.47666e-08	1	1
Aqp5	1	-1	-1.48231e-21	1	1
Aqp6	1	-1	-1.48231e-21	1	1
Aqp7	1	-1	-1.48231e-21	1	1
Aqp8	1	-1	-1.48231e-21	1	1
Aqp9	1	-1.00509	-4.46603e-09	1	1
Aqr	1	-1.06439	-3.72072e-07	1	1
Ar	1	-1	-1.48231e-21	1	1
Araf	1	1.22177	1.44066e-06	1	1
[truncated: 23,815 more rows]

## Sheet: Uninfected vs, RB50bprl 4h
Feature ID	EDGE test: Uninfected vs RB50 bprl 4 hrs, tagwise dispersions - P-value	EDGE test: Uninfected vs RB50 bprl 4 hrs, tagwise dispersions - Fold change	EDGE test: Uninfected vs RB50 bprl 4 hrs, tagwise dispersions - Weighted difference	EDGE test: Uninfected vs RB50 bprl 4 hrs, tagwise dispersions - Bonferroni	EDGE test: Uninfected vs RB50 bprl 4 hrs, tagwise dispersions - FDR p-value correction
0610009B22Rik	0.80887	-1.26582	-6.81406e-06	1	1
0610009L18Rik	0.8	-1.48229	-9.4243e-07	1	1
0610009O20Rik	0.811828	-1.39296	-4.19392e-06	1	1
0610010F05Rik	0.8	-1.70778	-1.30761e-06	1	1
0610010K14Rik	0.610185	-1.34599	-1.20257e-05	1	1
0610012G03Rik	0.00111247	-2.14101	-8.37274e-05	1	0.0469236
0610030E20Rik	1	1.07872	4.39596e-06	1	1
0610037L13Rik	1	-1.22912	-2.86085e-06	1	1
0610040J01Rik	1	1.00656	5.90834e-09	1	1
1110002E22Rik	1	1	0	1	1
1110003F10Rik	1	1	0	1	1
1110004E09Rik	0.579585	-1.70603	-5.43151e-06	1	1
1110004F10Rik	1	1.05228	6.37632e-07	1	1
1110008F13Rik	1	1.04377	3.39302e-06	1	1
1110008L16Rik	1	-1.04443	-9.44633e-08	1	1
1110008P14Rik	0.975583	1.1013	2.64307e-06	1	1
1110012L19Rik	1	-1.03941	-5.34359e-07	1	1
1110017D15Rik	1	1.14177	1.2337e-07	1	1
1110025L11Rik	1	1	0	1	1
1110025M09Rik	0.9504	1.3021	1.56186e-06	1	1
1110032A03Rik	1	-1.01763	-9.13606e-08	1	1
1110032F04Rik	1	1	0	1	1
1110034G24Rik	1	-1.3077	-3.48082e-07	1	1
1110038F14Rik	0.812969	1.16502	6.94456e-06	1	1
1110051M20Rik	1	1.00501	6.05797e-09	1	1
1110057P08Rik	1	1	0	1	1
1110059E24Rik	1	1.07526	1.76848e-07	1	1
1110059G10Rik	1	1.1048	1.42743e-06	1	1
1110060G06Rik	1	1	0	1	1
1110065P20Rik	0.162909	-1.86569	-2.10217e-05	1	1
1190002N15Rik	1	-1.06654	-5.41846e-07	1	1
1190005I06Rik	1	1	0	1	1
1190007I07Rik	0.704	-1.70356	-2.9529e-06	1	1
1300017J02Rik	1	-1.00922	-8.35266e-09	1	1
1500005C15Rik	1	1	0	1	1
1500009C09Rik	1	1	0	1	1
1500009L16Rik	1	1	0	1	1
1500011B03Rik	1	-1.02202	-3.27316e-07	1	1
1500011K16Rik	0.413151	-1.24725	-2.15242e-05	1	1
1500015O10Rik	1	-1.02036	-1.89812e-08	1	1
1500026H17Rik	1	1	0	1	1
1520401A03Rik	1	1.02329	2.02635e-08	1	1
1600002K03Rik	0.91136	-1.56047	-4.20236e-06	1	1
1600012H06Rik	0.474783	1.48362	1.22617e-05	1	1
1600014C10Rik	0.0151741	3.30599	3.11307e-05	1	0.454413
1600014C23Rik	0.72	4.68838	4.42379e-06	1	1
1600015I10Rik	1	1	0	1	1
1600017P15Rik	1	1	0	1	1
1600023N17Rik	1	1.49209	9.16791e-07	1	1
1700001C02Rik	1	1	0	1	1
1700001C19Rik	1	1.00491	4.41262e-09	1	1
1700001F09Rik	1	1	0	1	1
1700001G17Rik	1	-1.41745	-3.63262e-07	1	1
1700001J03Rik	1	1	0	1	1
1700001K19Rik	1	1.05247	5.38232e-08	1	1
1700001L19Rik	1	1	0	1	1
1700001O22Rik	1	1.10185	9.23241e-08	1	1
1700001P01Rik	1	1.10757	1.42828e-07	1	1
1700003E16Rik	1	-1.46941	-4.90559e-07	1	1
1700003F12Rik	1	-1.13746	-4.6561e-07	1	1
1700003H04Rik	1	1	0	1	1
1700006A11Rik	1	1	0	1	1
1700006E09Rik	1	1	0	1	1
1700006P03Rik	1	1	0	1	1
1700007G11Rik	1	1.01147	1.03657e-08	1	1
1700007K09Rik	1	1	0	1	1
1700007K13Rik	1	1	0	1	1
1700008A23Rik	1	1	0	1	1
1700008H02Rik	1	1	0	1	1
1700008O03Rik	1	-1.02838	-2.76716e-08	1	1
1700008P02Rik	1	1	0	1	1
1700009N14Rik	1	1	0	1	1
1700010B08Rik	1	1	0	1	1
1700010I14Rik	1	-1.06726	-8.59283e-08	1	1
1700011H14Rik	1	1	0	1	1
1700011I03Rik	1	1.07069	6.47463e-08	1	1
1700011L22Rik	1	-1.46124	-7.68929e-07	1	1
1700011M02Rik	1	1	0	1	1
1700012A03Rik	1	1	0	1	1
1700012B07Rik	1	1	0	1	1
1700012B09Rik	1	1.0295	2.56674e-08	1	1
1700012J22Rik	1	1	0	1	1
1700012P22Rik	1	1	0	1	1
1700013A02Rik	1	1	0	1	1
1700013D24Rik	1	1	0	1	1
1700013F07Rik	1	1	0	1	1
1700013G24Rik	1	1	0	1	1
1700013H16Rik	1	-1.02486	-2.16288e-08	1	1
1700014D04Rik	1	-1.04837	-4.54355e-08	1	1
1700015F17Rik	1	1.04378	3.80952e-08	1	1
1700015G11Rik	1	1	0	1	1
1700016A09Rik	1	1	0	1	1
1700016B15Rik	1	1	0	1	1
1700016C15Rik	1	1.01391	1.35365e-08	1	1
1700016D06Rik	0.646842	1.19194	7.98131e-06	1	1
1700016D08Rik	1	4.70784	3.22652e-06	1	1
1700016G14Rik	1	-1.32869	-5.75171e-07	1	1
1700016H13Rik	1	1	0	1	1
1700016J18Rik	1	-1.68359	-5.94857e-07	1	1
1700016K19Rik	1	1	0	1	1
1700017B05Rik	0.000679009	-3.2315	-5.778e-05	1	0.0302728
1700017D01Rik	0.669659	-1.38042	-5.75786e-06	1	1
1700017N19Rik	1	1	0	1	1
1700018A14Rik	1	1	0	1	1
1700018B08Rik	1	1	0	1	1
1700018F24Rik	1	1	0	1	1
1700018G05Rik	1	1	0	1	1
1700019A02Rik	1	1	0	1	1
1700019A23Rik	1	1	0	1	1
1700019D03Rik	1	1.0132	1.15376e-08	1	1
1700019N19Rik	1	1	0	1	1
1700020A23Rik	1	-1.4548	-3.95759e-07	1	1
1700020D05Rik	1	1.45957	3.99912e-07	1	1
1700020G03Rik	1	1	0	1	1
1700020L24Rik	1	1.05794	7.24739e-08	1	1
1700020N01Rik	1	1.0152	1.32259e-08	1	1
1700020N15Rik	1	1	0	1	1
1700021F05Rik	1	-1.70317	-3.17443e-06	1	1
1700021F07Rik	1	1	0	1	1
1700022H01Rik	1	-1.03176	-3.44046e-08	1	1
1700022H16Rik	1	1	0	1	1
1700022I11Rik	1	-1.12294	-1.63364e-06	1	1
1700023F06Rik	1	-1.0423	-3.68112e-08	1	1
1700024B05Rik	1	1	0	1	1
1700024G13Rik	1	1	0	1	1
1700024P04Rik	1	1	0	1	1
1700025A08Rik	1	1	0	1	1
1700025B11Rik	1	1	0	1	1
1700025C18Rik	1	1.03891	3.38622e-08	1	1
1700025F22Rik	1	1.01829	1.59142e-08	1	1
1700025G04Rik	1	-1.74841	-7.28037e-07	1	1
1700026N04Rik	1	1.21847	3.10423e-07	1	1
1700027I24Rik	1	1.00676	6.16303e-09	1	1
1700027J19Rik	1	-1.02508	-2.25086e-08	1	1
1700028J19Rik	1	-1.25845	-4.01128e-07	1	1
1700028K03Rik	1	1.05279	4.59331e-08	1	1
1700028P14Rik	1	1.0593	8.69118e-08	1	1
1700029B24Rik	1	1	0	1	1
1700029F12Rik	1	1	0	1	1
1700029H14Rik	1	1	0	1	1
1700029I15Rik	1	-1.55826	-6.97622e-07	1	1
1700029J07Rik	1	1.0718	7.14578e-08	1	1
1700029P11Rik	1	1	0	1	1
1700030I03Rik	1	1	0	1	1
1700030J22Rik	0.72	3.34165	3.48776e-06	1	1
1700030K09Rik	1	-1.34769	-1.53345e-06	1	1
1700030M09Rik	1	1	0	1	1
1700030N18Rik	1	1	0	1	1
1700031F05Rik	1	1	0	1	1
1700031M16Rik	1	1	0	1	1
1700034E13Rik	1	1	0	1	1
1700034I23Rik	1	1	0	1	1
1700034J04Rik	1	1	0	1	1
1700034J05Rik	1	1	0	1	1
1700037C18Rik	0.372388	-1.65241	-1.36821e-05	1	1
1700037H04Rik	1	-1.01306	-1.70974e-07	1	1
1700039I01Rik	1	1	0	1	1
1700039M10Rik	1	1	0	1	1
1700040F15Rik	1	1	0	1	1
1700040K01Rik	1	1	0	1	1
1700042G07Rik	1	1	0	1	1
1700045I11Rik	1	1	0	1	1
1700047I17Rik1	0.248777	2.35109	1.59142e-05	1	1
1700047I17Rik2	1	1	0	1	1
1700047N06Rik	1	1	0	1	1
1700047O18Rik	1	1	0	1	1
1700049E17Rik1	1	1	0	1	1
1700049E17Rik2	1	1	0	1	1
1700051K13Rik	1	1	0	1	1
1700051O22Rik	0.8	-1.91692	-1.38472e-06	1	1
1700054O19Rik	1	1	0	1	1
1700056E22Rik	1	1.36888	3.20998e-07	1	1
1700057G04Rik	1	1.00398	3.80488e-09	1	1
1700061G19Rik	1	-1.44929	-6.49402e-07	1	1
1700063I16Rik	1	1	0	1	1
1700064H15Rik	1	1.02806	2.49105e-08	1	1
1700066B19Rik	1	1.03898	3.53285e-08	1	1
1700066M21Rik	0.91136	-1.30072	-2.32165e-06	1	1
1700067K01Rik	1	-1.56151	-7.56248e-07	1	1
1700067P10Rik	1	1	0	1	1
1700069L16Rik	1	1	0	1	1
1700074A21Rik	1	1	0	1	1
1700074P13Rik	1	1	0	1	1
1700080E11Rik	1	1	0	1	1
1700080O16Rik	1	1	0	1	1
1700081N11Rik	1	-1.07271	-1.44741e-07	1	1
1700084M14Rik	1	1	0	1	1
1700086D15Rik	1	1	0	1	1
1700088E04Rik	0.0543034	2.99716	2.02521e-05	1	1
1700092E16Rik	1	1	0	1	1
1700092M07Rik	1	1	0	1	1
1700093K21Rik	1	1	0	1	1
1700097M23Rik	1	1	0	1	1
1700102F20Rik	1	1	0	1	1
1700102P08Rik	1	1.03361	3.11556e-08	1	1
1700109H08Rik	1	1.04158	2.17222e-07	1	1
1700112L15Rik	1	1	0	1	1
1700113B19Rik	1	1	0	1	1
1700113H08Rik	1	1.00069	6.01869e-10	1	1
1700120B22Rik	1	-1.7695	-3.98165e-06	1	1
1700122O11Rik	1	1	0	1	1
1700123K08Rik	1	1	0	1	1
1700123L14Rik	1	1	0	1	1
1700123O20Rik	0.466499	1.36453	1.46512e-05	1	1
1700125H20Rik	1	1.13104	1.14032e-07	1	1
1700129C05Rik	1	1	0	1	1
1810009A15Rik	0.337667	-1.30508	-2.3878e-05	1	1
1810009J06Rik	1	1	0	1	1
1810010D01Rik	1	1	0	1	1
1810010H24Rik	1	1.02637	3.06188e-08	1	1
1810011H11Rik	1	-2.16449	-2.34478e-06	1	1
1810013L24Rik	0.558656	1.41762	6.9197e-06	1	1
1810017P11Rik	1	1	0	1	1
1810022K09Rik	0.839809	1.41333	3.43083e-06	1	1
1810024B03Rik	1	-1.64837	-6.56648e-07	1	1
1810030O07Rik	1	-1.2907	-3.38351e-06	1	1
1810032O08Rik	0.579585	-1.92647	-7.47346e-06	1	1
1810037I17Rik	0.947157	1.03956	3.67875e-06	1	1
1810041L15Rik	1	1	0	1	1
1810043G02Rik	0.704	-2.01679	-3.88363e-06	1	1
1810046K07Rik	1	1	0	1	1
1810049J17Rik	0.000147361	1.92425	0.000124365	1	0.00753265
1810055G02Rik	1	1.12335	1.90481e-06	1	1
1810062G17Rik	1	-1.2558	-2.99907e-07	1	1
1810065E05Rik	1	1	0	1	1
2010003K11Rik	1	1	0	1	1
2010005H15Rik	1	1	0	1	1
2010008C14Rik	0.000275169	-18.5718	-3.83756e-05	1	0.0134023
2010106E10Rik	1	1	0	1	1
2010107E04Rik	0.583199	1.23286	8.89136e-06	1	1
2010109A12Rik	1	1.00262	2.41455e-09	1	1
2010109I03Rik	1	1.24369	2.12057e-07	1	1
2010109P13Rik	1	1	0	1	1
2010111I01Rik	1	-1.08612	-9.71612e-08	1	1
2010300C02Rik	1	-1.01021	-8.92122e-09	1	1
2010315B03Rik	1	-1.07213	-3.67672e-07	1	1
2200002A13Rik	1	1	0	1	1
2200002D01Rik	0.704	-3.83032	-5.76611e-06	1	1
2200002J24Rik	1	-1.93047	-1.04552e-06	1	1
2200007N16Rik	1	1	0	1	1
2210010C04Rik	1	1	0	1	1
2210011C24Rik	1	1	0	1	1
2210016F16Rik	0.329917	-1.45405	-1.75466e-05	1	1
2210016L21Rik	0.66966	-1.28489	-4.45613e-06	1	1
2210017I01Rik	1	1	0	1	1
2210406H18Rik	1	-1.70203	-6.10902e-07	1	1
2210407C18Rik	1	1	0	1	1
2210408I21Rik	1	1.01258	1.21212e-08	1	1
2210412B16Rik	1	-1.74521	-6.48473e-07	1	1
2210418O10Rik	0.704	-2.18931	-4.55048e-06	1	1
2300002M23Rik	1	1	0	1	1
2300003K06Rik	1	1	0	1	1
2300009A05Rik	0.811828	-1.50207	-5.2314e-06	1	1
2310001K20Rik	1	1	0	1	1
2310002L09Rik	1	-1.09394	-8.50862e-08	1	1
2310003L06Rik	1	1	0	1	1
2310007B03Rik	1	1	0	1	1
2310009B15Rik	1	-1.4278	-2.61649e-06	1	1
2310010J17Rik	0.432001	4.2887	5.20353e-06	1	1
2310011J03Rik	0.62327	-1.11825	-1.4758e-05	1	1
2310014F06Rik	1	1	0	1	1
2310022A10Rik	1	-1.16202	-2.0348e-06	1	1
2310022B05Rik	0.673921	2.78089	7.27716e-06	1	1
2310030G06Rik	1	1	0	1	1
2310033P09Rik	0.148896	-1.8067	-2.35144e-05	1	1
2310034C09Rik	1	1	0	1	1
2310034G01Rik	1	1	0	1	1
2310035C23Rik	1	1.56277	2.05861e-06	1	1
2310039H08Rik	0.500244	-1.28576	-1.46519e-05	1	1
2310043P16Rik	0.155521	11.8327	1.14023e-05	1	1
2310046K23Rik	1	1	0	1	1
2310050C09Rik	1	1	0	1	1
2310057J18Rik	1	1	0	1	1
2310057M21Rik	1	-1.48967	-1.53209e-06	1	1
2310057N15Rik	1	1	0	1	1
2310061I04Rik	0.719078	-1.31584	-6.64635e-06	1	1
2310061N02Rik	1	1	0	1	1
2310079G19Rik	1	1	0	1	1
2410002F23Rik	3.47482e-05	-4.17818	-7.7824e-05	0.896991	0.00200669
2410004B18Rik	1	-1.07627	-1.08641e-06	1	1
2410004P03Rik	1	1	0	1	1
2410015M20Rik	0.72757	-1.10686	-1.14277e-05	1	1
2410022M11Rik	1	-1.62813	-2.1711e-06	1	1
2410089E03Rik	1	1.07612	1.54489e-07	1	1
2410131K14Rik	1	-1.15348	-1.1013e-06	1	1
2410137M14Rik	1	1	0	1	1
2410141K09Rik	1	1	0	1	1
2510002D24Rik	0.669661	-1.64388	-8.99144e-06	1	1
2510009E07Rik	0.109525	-3.07509	-1.53597e-05	1	1
2510016D11Rik	1.65444e-07	-10.56	-7.9967e-05	0.00427077	1.37128e-05
2510039O18Rik	0.212907	1.27944	3.66053e-05	1	1
2610001A08Rik	1	1	0	1	1
2610001J05Rik	0.000299151	-2.49146	-8.6081e-05	1	0.0144072
2610002M06Rik	1	1.06334	2.70344e-07	1	1
2610008E11Rik	1	-1.17222	-3.23406e-07	1	1
2610011E03Rik	1	1	0	1	1
2610012C04Rik	1	1	0	1	1
2610017A05Rik	1	-1.45932	-9.21095e-07	1	1
2610021A01Rik	1	-1.49206	-1.54959e-06	1	1
2610028D06Rik	1	1	0	1	1
2610028H24Rik	1	-1.06466	-5.6266e-08	1	1
2610034O05Rik	1	1	0	1	1
2610042L04Rik	1	1	0	1	1
2610044O15Rik8	1	-1.31085	-7.1699e-07	1	1
2610105M22Rik	1	1	0	1	1
2610300A13Rik	1	1	0	1	1
2610301B20Rik	1	-1.28917	-1.3693e-06	1	1
2610306M01Rik	0.533137	-1.67258	-7.11764e-06	1	1
2610306O10Rik	1	1	0	1	1
2610318N02Rik	0.358401	-3.31659	-8.02035e-06	1	1
2610507B11Rik	0.0149625	-1.98948	-5.06694e-05	1	0.452633
2610509F24Rik	1	1	0	1	1
2610524H06Rik	0.617271	-1.30161	-8.18829e-06	1	1
2610528A11Rik	1	-1.20293	-3.03374e-07	1	1
2610528J11Rik	1	1	0	1	1
2700029L08Rik	1	1	0	1	1
2700049A03Rik	1	-1.23103	-3.23179e-07	1	1
2700062C07Rik	0.9504	1.09554	5.95242e-07	1	1
2700078F05Rik	1	1	0	1	1
2700080J24Rik	1	1	0	1	1
2700081O15Rik	1	1.30193	2.00499e-06	1	1
2700097O09Rik	1	-1.06733	-2.71821e-07	1	1
2810004N23Rik	0.634881	-2.44467	-6.54231e-06	1	1
2810006K23Rik	1	-1.31028	-1.68375e-06	1	1
2810013P06Rik	0.91136	-1.6441	-4.30038e-06	1	1
2810021J22Rik	1	-1.09157	-2.39141e-07	1	1
2810029C07Rik	1	1.03229	3.85808e-08	1	1
2810030D12Rik	1	1	0	1	1
2810403A07Rik	0.806517	1.26556	5.16274e-06	1	1
2810405F15Rik	1	1	0	1	1
2810408A11Rik	1	-1.11186	-9.73432e-08	1	1
2810428J06Rik	1	1.16169	1.81302e-07	1	1
2810459M11Rik	1	1	0	1	1
2810474O19Rik	0.657818	1.455	8.44959e-06	1	1
2900002M20Rik	1	1	0	1	1
2900011O08Rik	1	1.00221	2.19034e-09	1	1
2900018N21Rik	1	1	0	1	1
2900022M07Rik	1	1	0	1	1
2900024D18Rik	1	1	0	1	1
2900026A02Rik	0.8	-2.40893	-1.65801e-06	1	1
2900027M19Rik	1	1	0	1	1
2900035J10Rik	1	1	0	1	1
2900037B21Rik	1	1	0	1	1
2900042G08Rik	1	1	0	1	1
2900055J20Rik	1	1	0	1	1
2900060N12Rik	1	1	0	1	1
2900064F13Rik	1	1	0	1	1
2900064K03Rik	1	1	0	1	1
2900069G24Rik	1	1	0	1	1
2900076G11Rik	1	1	0	1	1
2900078I11Rik	1	1.02671	3.27116e-08	1	1
2900092C05Rik	1	1.01071	9.32065e-09	1	1
2900092N22Rik	1	1	0	1	1
2900092O11Rik	1	1	0	1	1
3100002H09Rik	1	1	0	1	1
3110001I22Rik	1	1	0	1	1
3110002H16Rik	1	-1.06653	-3.92744e-07	1	1
3110009E18Rik	1	-1.05484	-5.41431e-08	1	1
3110018I06Rik	1	1	0	1	1
3110021N24Rik	1	1	0	1	1
3110031N09Rik	1	1	0	1	1
3110035E14Rik	0.8	-2.81379	-3.50285e-06	1	1
3110040M04Rik	1	1.45084	3.92318e-07	1	1
3110040N11Rik	1	-1.15669	-1.09281e-06	1	1
3110043J17Rik	1	1	0	1	1
3110043O21Rik	0.130426	2.88421	2.09931e-05	1	1
3110062G12Rik	1	1	0	1	1
3110062M04Rik	1	-1.00377	-4.967e-08	1	1
3110070M22Rik	0.704	-1.91882	-2.98784e-06	1	1
3110079O15Rik	1	1	0	1	1
3110080E11Rik	1	1	0	1	1
3110080O07Rik	1	1	0	1	1
3110082I17Rik	1	-2.01896	-2.89977e-06	1	1
3110082J24Rik	1	1	0	1	1
3110083C13Rik	0.8	-3.519	-3.30837e-06	1	1
3300002I08Rik	1	-1.41149	-5.29821e-07	1	1
3425401B19Rik	1	1	0	1	1
3632451O06Rik	1	1	0	1	1
3732407C23Rik	1	1	0	1	1
3830403N18Rik	1	1.14583	1.88531e-07	1	1
3830406C13Rik	1	-1.39862	-2.20846e-06	1	1
3830417A13Rik	1	1	0	1	1
3830422I06Rik	1	1	0	1	1
4430402I18Rik	1	-1.03136	-2.80728e-08	1	1
4631422I05Rik	1	1	0	1	1
4632418H02Rik	1	1	0	1	1
4632427E13Rik	1	1.49672	1.70146e-06	1	1
4632432E15Rik	1	1	0	1	1
4633401B06Rik	1	1	0	1	1
4732416N19Rik	1	-1.60437	-1.2557e-06	1	1
4833404L02Rik	1	1	0	1	1
4833412K13Rik	1	1	0	1	1
4833420G17Rik	1	1.12134	1.05138e-06	1	1
4833421G17Rik	1	1	0	1	1
4833421K07Rik	1	1	0	1	1
4833423E24Rik	1	1	0	1	1
4833427G06Rik	1	1	0	1	1
4833439L19Rik	0.114192	1.86194	2.47098e-05	1	1
4921501E09Rik	1	1	0	1	1
4921504E06Rik	1	1.01485	1.2983e-08	1	1
4921507G05Rik	1	1.16005	1.39272e-07	1	1
4921507P07Rik	1	-1.05205	-4.79765e-08	1	1
4921508M14Rik	1	1	0	1	1
4921509C19Rik	1	1	0	1	1
4921511C20Rik	1	1	0	1	1
4921511E07Rik	1	1	0	1	1
4921511M17Rik	1	1	0	1	1
4921513H07Rik	1	1	0	1	1
4921517D22Rik	1	1	0	1	1
4921524J17Rik	1	-1.19629	-5.20009e-07	1	1
4921524L21Rik	1	1	0	1	1
4921527H02Rik_1	1	1	0	1	1
4921527H02Rik_2	1	1	0	1	1
4921530L21Rik	1	1	0	1	1
4921534A09Rik	1	-1.04461	-6.03288e-08	1	1
4921536K21Rik	1	-1.0877	-1.52063e-07	1	1
4921539E11Rik	1	1	0	1	1
4922502D21Rik	1	1	0	1	1
4930402F06Rik	1	1.04342	3.7782e-08	1	1
4930402H05Rik	1	1	0	1	1
4930402H24Rik	1	1.28836	9.45074e-07	1	1
4930402K13Rik	1	1	0	1	1
4930404H24Rik	1	1	0	1	1
4930404N11Rik	1.90074e-06	-2.75653	-0.000129841	0.0490658	0.000133451
4930405G09Rik	1	1	0	1	1
4930405N21Rik	1	-1.30926	-2.69116e-07	1	1
4930407I10Rik	1	1	0	1	1
4930412F12Rik	1	1	0	1	1
4930412O13Rik	1	-2.05301	-9.16321e-07	1	1
4930413G21Rik	1	1	0	1	1
4930415L06Rik	1	1	0	1	1
4930415O20Rik	1	1.02293	1.99569e-08	1	1
4930420N18Rik	1	1	0	1	1
4930421C12Rik	1	1	0	1	1
4930423C22Rik	1	1	0	1	1
4930423D22Rik	1	1.826	7.1878e-07	1	1
4930425K24Rik	1	1	0	1	1
4930426L09Rik	1	-1.37642	-6.18601e-07	1	1
4930430A15Rik	1	1.22944	2.54419e-07	1	1
4930430F08Rik	1	-1.26236	-1.109e-06	1	1
4930432K21Rik	1	-1.98368	-1.9627e-06	1	1
4930432M17Rik	1	1	0	1	1
4930433I11Rik	1	1	0	1	1
4930434F21Rik	1	-1.00715	-6.22186e-09	1	1
4930435E12Rik	1	1	0	1	1
4930435N07Rik	1	1	0	1	1
4930438A08Rik	1	2.22414	1.06523e-06	1	1
4930442H23Rik	1	1	0	1	1
4930442P19Rik	1	1	0	1	1
4930443G03Rik	1	1	0	1	1
4930444G20Rik	1	-1.20931	-1.82143e-07	1	1
4930444K16Rik	1	1	0	1	1
4930444P10Rik	1	1	0	1	1
4930447A16Rik	1	1	0	1	1
4930447C04Rik	1	-1.00682	-5.93202e-09	1	1
4930447C11Rik	1	1	0	1	1
4930447F04Rik	1	1	0	1	1
4930449I04Rik	1	1	0	1	1
4930449I24Rik	1	1	0	1	1
4930451I11Rik	1	1	0	1	1
4930452B06Rik	1	1.0114	9.91852e-09	1	1
4930453N24Rik	0.839809	1.37168	3.24095e-06	1	1
4930455H04Rik	1	1	0	1	1
4930456G14Rik	1	1	0	1	1
4930466K18Rik	1	1.44422	5.44901e-07	1	1
4930467E23Rik	1	1	0	1	1
4930469K13Rik	1	1.02083	2.06862e-08	1	1
4930470B04Rik	1	1	0	1	1
4930470G03Rik	0.873151	-1.12187	-3.06373e-06	1	1
4930470P17Rik	1	1	0	1	1
4930474B08Rik	1	1	0	1	1
4930474N05Rik	1	1	0	1	1
4930477O15Rik	1	1	0	1	1
4930478M09Rik	1	1	0	1	1
4930480C01Rik	1	1	0	1	1
4930480E11Rik	1	1	0	1	1
4930480K02Rik	1	1	0	1	1
4930486L24Rik	1	2.39683	1.28136e-06	1	1
4930486N12Rik	1	1	0	1	1
4930502C17Rik	1	1	0	1	1
4930502E18Rik	1	1	0	1	1
4930503B20Rik	1	1.43632	3.79678e-07	1	1
4930503E14Rik	1	1	0	1	1
4930503L19Rik	0.839809	1.52701	4.05958e-06	1	1
4930504O13Rik	1	1	0	1	1
4930505A04Rik	1	1	0	1	1
4930507D05Rik	1	-1.79027	-1.02087e-06	1	1
4930512M02Rik	1	-1.01053	-9.16634e-09	1	1
4930513N20Rik	1	1	0	1	1
4930513O06Rik	1	1	0	1	1
4930516K23Rik	1	1	0	1	1
4930517G19Rik	1	1	0	1	1
4930517J16Rik	1	1	0	1	1
4930518I15Rik	0.466561	2.71613	7.56253e-06	1	1
4930519E07Rik	1	1	0	1	1
4930519G04Rik	1	1.02963	2.57818e-08	1	1
4930519K11Rik	1	1	0	1	1
4930519P11Rik	1	1.06299	9.54104e-08	1	1
4930522H14Rik	1	1	0	1	1
4930522L14Rik	1	-1.53625	-7.53328e-07	1	1
4930523C07Rik	1	1	0	1	1
4930524B15Rik	1	1	0	1	1
4930524J08Rik	1	1.18911	1.74207e-06	1	1
4930524N10Rik	1	1	0	1	1
4930526M16Rik	1	1	0	1	1
4930528J11Rik	1	1	0	1	1
4930533L02Rik	1	1	0	1	1
4930535I16Rik	0.0819209	-4.66484	-1.41914e-05	1	1
4930539E08Rik	1	1	0	1	1
4930540E01Rik	1	1	0	1	1
4930543I11Rik	1	1	0	1	1
4930544D05Rik	1	1	0	1	1
4930544G11Rik	1	1	0	1	1
4930544L04Rik	1	1	0	1	1
4930546C10Rik	1	1	0	1	1
4930547M16Rik	1	-1.32296	-3.85296e-07	1	1
4930548H24Rik	1	-1.44582	-3.8795e-07	1	1
4930550C14Rik	1	1.00192	1.69493e-09	1	1
4930550L24Rik	1	1.03893	3.3873e-08	1	1
4930553I04Rik	1	1	0	1	1
4930553I21Rik	1	1	0	1	1
4930553J12Rik	1	1	0	1	1
4930553M12Rik	1	1	0	1	1
4930554G22Rik	1	1	0	1	1
4930555G01Rik	1	1	0	1	1
4930556H04Rik	1	-2.17161	-1.01952e-06	1	1
4930556J24Rik	1	-1.00038	-3.56593e-10	1	1
4930557B06Rik	1	1	0	1	1
4930558C23Rik	0.8	-2.31266	-1.65327e-06	1	1
4930558K02Rik	1	1.00335	2.96875e-09	1	1
4930560O18Rik	1	-1.26675	-5.44789e-07	1	1
4930562C15Rik	1	-1.16214	-1.44822e-07	1	1
4930563D23Rik	1	1	0	1	1
4930563M21Rik	1	1.03129	2.76698e-08	1	1
4930564D02Rik	1	1.01872	1.84084e-08	1	1
4930566N20Rik	1	1	0	1	1
4930567H17Rik	1	1	0	1	1
4930568D16Rik	1	1	0	1	1
4930569F06Rik	1	1	0	1	1
4930572O03Rik	1	1	0	1	1
4930577N17Rik	0.634881	-2.07246	-5.57009e-06	1	1
4930578C19Rik	1	1	0	1	1
4930578G10Rik	1	1	0	1	1
4930578I06Rik	1	1	0	1	1
4930578I07Rik	1	1	0	1	1
4930579F01Rik	1	1.0938	8.16246e-08	1	1
4930579G24Rik	0.194406	-1.73124	-2.34302e-05	1	1
4930583I09Rik	1	1	0	1	1
4930583K01Rik	1	1	0	1	1
4930584E12Rik	1	1	0	1	1
4930589O11Rik	0.72	2.11349	2.68246e-06	1	1
4930590H14Rik	1	1	0	1	1
4930590J08Rik	1	1.01968	1.72717e-08	1	1
4930594C11Rik	1	1.17388	5.74604e-07	1	1
4930595D18Rik	1	-1.02552	-2.30557e-08	1	1
4930595M18Rik	1	1	0	1	1
4930595O18Rik	1	1	0	1	1
4930596D02Rik	1	1	0	1	1
4930597L12Rik	1	1	0	1	1
4930599N24Rik	1	1	0	1	1
4931400O07Rik	1	1	0	1	1
4931406B18Rik	1	1.03197	2.78203e-08	1	1
4931406C07Rik	1	-1.42296	-1.66333e-06	1	1
4931406P16Rik	0.9504	1.56054	2.62952e-06	1	1
4931408C20Rik	1	1	0	1	1
4931409K22Rik	1	1	0	1	1
4931412I15Rik	1	1	0	1	1
4931414P19Rik	1	1.14015	4.88739e-07	1	1
4931417E11Rik	1	1	0	1	1
4931422A03Rik	1	-1.03915	-3.40715e-08	1	1
4931423N10Rik	1	1.0535	1.04522e-07	1	1
4931428F04Rik	0.212753	2.61437	1.01035e-05	1	1
4931428L18Rik	1	1	0	1	1
4931429L15Rik	1	1	0	1	1
4931440F15Rik	1	1	0	1	1
4932411N23Rik	1	1	0	1	1
4932414N04Rik	1	-1.00442	-3.84792e-09	1	1
4932415D10Rik	1	1	0	1	1
4932429P05Rik	1	1	0	1	1
4932431L22Rik	1	1	0	1	1
4932438A13Rik	0.432001	2.69023	4.81951e-06	1	1
4932438H23Rik	1	1.59187	5.20128e-07	1	1
4932442E05Rik	1	1	0	1	1
4932443I19Rik	1	1.11195	1.06273e-07	1	1
4933400A11Rik	1	1	0	1	1
4933401J01Rik	1	1	0	1	1
4933402D24Rik	1	-1.04648	-4.1646e-08	1	1
4933402E13Rik	1	1	0	1	1
4933402J07Rik	1	1.01737	1.51188e-08	1	1
4933402N03Rik	1	1	0	1	1
4933402N22Rik	1	1	0	1	1
4933403L11Rik	1	1	0	1	1
4933403O08Rik	1	1	0	1	1
4933405L10Rik	1	1	0	1	1
4933405O20Rik	1	1	0	1	1
4933406L23Rik	1	1	0	1	1
4933406M09Rik	1	-1.0736	-6.40499e-08	1	1
4933407L21Rik	1	1	0	1	1
4933408B17Rik	1	-1.19797	-2.77098e-07	1	1
4933409G03Rik	1	1	0	1	1
4933411K16Rik	1	1	0	1	1
4933412E12Rik	0.72	3.16077	4.37776e-06	1	1
4933412E24Rik	1	1	0	1	1
4933412L11Rik	1	1	0	1	1
4933413G19Rik	1	-1.76469	-1.00587e-06	1	1
4933414I15Rik	1	1	0	1	1
4933415A04Rik	1	1	0	1	1
4933415F23Rik	1	1	0	1	1
4933415J04Rik	1	1	0	1	1
4933416C03Rik	1	1	0	1	1
4933417A18Rik	1	1	0	1	1
4933417C20Rik	1	-1.49931	-8.33841e-07	1	1
4933421I07Rik	1	1	0	1	1
4933423L19Rik	1	1	0	1	1
4933424G06Rik	1	1.00353	3.11786e-09	1	1
4933424N20Rik	1	1	0	1	1
4933425L06Rik	1	-1.01026	-8.92413e-09	1	1
4933425M03Rik	1	1	0	1	1
4933427D14Rik	1	1.25573	7.12732e-07	1	1
4933427I04Rik	1	1.12741	1.10874e-07	1	1
4933428G20Rik	1	-1.12766	-1.11092e-07	1	1
4933428M09Rik	1	1	0	1	1
4933430H06Rik	1	1	0	1	1
4933430I17Rik	1	-1.00501	-5.23273e-09	1	1
4933431C10Rik	1	1	0	1	1
4933431K14Rik	0.358401	-2.4194	-8.12031e-06	1	1
4933434E20Rik	0.971739	1.15447	2.93224e-06	1	1
4933436F18Rik	1	1	0	1	1
4933436I01Rik	1	1	0	1	1
4933436N17Rik	1	1	0	1	1
4933436P19Rik	1	1	0	1	1
4933437G19Rik	1	-1.08181	-2.60347e-07	1	1
4933439N06Rik	1	1	0	1	1
4933440N22Rik	1	1	0	1	1
5031410I06Rik	1	1	0	1	1
5031439G07Rik	0.116776	-2.47746	-2.05173e-05	1	1
5033424D13Rik	1	1	0	1	1
5033425B01Rik	1	1	0	1	1
5330406M23Rik	1	1.37302	3.87645e-07	1	1
5330409N07Rik	1	1	0	1	1
5330417C22Rik	1	1.0055	4.78234e-09	1	1
5330417H12Rik	1	1	0	1	1
5330425B07Rik	1	1	0	1	1
5330431K02Rik	1	1	0	1	1
5330437M03Rik	1	1	0	1	1
5330439K02Rik	1	-1.03331	-4.628e-08	1	1
5430400D12Rik	1	1.23682	2.06081e-07	1	1
5430401F13Rik	1	-1.00551	-4.79395e-09	1	1
5430402E10Rik	1	1	0	1	1
5430403G16Rik	1	-1.08769	-1.34736e-07	1	1
5430419D17Rik	1	1	0	1	1
5430420F09Rik	1	1.26082	2.26965e-07	1	1
5430425E15Rik	1	1	0	1	1
5430427O19Rik	1	-1.87224	-4.08778e-06	1	1
5430430B14Rik	1	1.77259	1.32865e-06	1	1
5430433H01Rik	1	1	0	1	1
5430434F05Rik	1	1	0	1	1
5530400C23Rik	1	1	0	1	1
5530400K19Rik	1	1	0	1	1
5530401A14Rik	1	1	0	1	1
5730408A14Rik	1	1	0	1	1
5730409E04Rik	0.332479	-2.46803	-1.32261e-05	1	1
5730420D15Rik	1	1.03782	3.29079e-08	1	1
5730455P16Rik	0.91136	-1.44158	-3.33873e-06	1	1
5730480H06Rik	1	1.03952	6.70097e-08	1	1
5730488B01Rik	1	1	0	1	1
5730507A11Rik	1	1	0	1	1
5730507C01Rik	1	1	0	1	1
5730522E02Rik	1	1.00312	2.71963e-09	1	1
5730559C18Rik	1	1.2992	2.60362e-07	1	1
5730585A16Rik	1	1	0	1	1
5730596B20Rik	1	1	0	1	1
5830411K02Rik	1	1	0	1	1
5830411N06Rik	1	1	0	1	1
5830415G21Rik	1	1.08418	1.36433e-07	1	1
5830437K03Rik	1	1	0	1	1
5830444F18Rik	1	1	0	1	1
5830462I19Rik	0.811828	-1.36023	-3.86622e-06	1	1
5830462O15Rik	1	1	0	1	1
5830473C10Rik	1	-1.02109	-1.94729e-08	1	1
5930409G06Rik	1	1	0	1	1
5930420M18Rik	1	1	0	1	1
5930422O12Rik	1	2.01439	8.82715e-07	1	1
6030400A10Rik	1	1	0	1	1
6030408B16Rik	1	-1.27259	-2.37205e-07	1	1
6030419C18Rik	1	1	0	1	1
6030445D17Rik	0.8	-3.2095	-1.92268e-06	1	1
6030452D12Rik	1	1	0	1	1
6030458C11Rik	0.332479	-2.147	-1.12593e-05	1	1
6030460B20Rik	1	1	0	1	1
6030468B19Rik	1	1.14157	1.37414e-07	1	1
6030498E09Rik	1	-1.00214	-1.86268e-09	1	1
6330409D20Rik	1	1	0	1	1
6330415B21Rik	1	1	0	1	1
6330419E04Rik	1	1	0	1	1
6330537M06Rik	0.704	-2.15671	-3.77295e-06	1	1
6430500D05Rik	1	1	0	1	1
6430511E19Rik	1	-1.24263	-1.10199e-06	1	1
6430531B16Rik	0.333327	1.91994	1.33867e-05	1	1
6430548M08Rik	1	-1.98674	-4.34128e-06	1	1
6430550D23Rik	1	-1.09667	-8.84623e-07	1	1
6430571L13Rik	1	1.04299	3.85848e-08	1	1
6430573F11Rik	1	1	0	1	1
6430628N08Rik	1	1	0	1	1
6430710M23Rik	1	1	0	1	1
6720464F23Rik	1	1	0	1	1
6720469O03Rik	1	1	0	1	1
6720475M21Rik	1	1	0	1	1
6720482G16Rik	1	1	0	1	1
6720489N17Rik	1	1.00568	5.13652e-09	1	1
6820402A03Rik	1	1.32106	2.79382e-07	1	1
6820408C15Rik	1	1.00337	2.97002e-09	1	1
7330423F06Rik	1	1	0	1	1
7420426K07Rik	1	1	0	1	1
7420461P10Rik	1	1	0	1	1
7530416G11Rik	1	1	0	1	1
8030411F24Rik	1	1	0	1	1
8030423J24Rik	1	1	0	1	1
8030445P17Rik	1	1	0	1	1
8030462N17Rik	1	1.31007	8.56053e-07	1	1
8030474K03Rik	1	1	0	1	1
8030487O14Rik	1	1	0	1	1
8430408G22Rik	1	1	0	1	1
8430422M14Rik	0.8	-2.25959	-1.66418e-06	1	1
9030607J07Rik	1	1	0	1	1
9030612E09Rik	1	1	0	1	1
9030624G23Rik	0.155521	11.906	1.07785e-05	1	1
9030624J02Rik	1	-1.2603	-7.8712e-07	1	1
9130008F23Rik	1	1.28104	7.46096e-07	1	1
9130011E15Rik	1	-1.05485	-7.48351e-08	1	1
9130019O22Rik	1	-1.03503	-2.7558e-07	1	1
9130023H24Rik	1	-1.08405	-1.08562e-06	1	1
9130204L05Rik	1	1	0	1	1
9130213A22Rik	1	1	0	1	1
9130214F15Rik	1	1.04847	5.16457e-08	1	1
9130230L23Rik	1	1.63273	8.15713e-07	1	1
9130401M01Rik	1	-1.00822	-9.34411e-08	1	1
9130409I23Rik	1	1	0	1	1
9230102O04Rik	0.8	-1.52552	-9.38907e-07	1	1
9230104L09Rik	1	1.0526	4.86388e-08	1	1
9230110C19Rik	1	1	0	1	1
9230110F15Rik	1	1	0	1	1
9230112D13Rik	1	-1.17646	-1.84587e-07	1	1
9230113P08Rik	1	1	0	1	1
9330121K16Rik	1	1	0	1	1
9330151L19Rik	0.934452	-1.28289	-3.97068e-06	1	1
9330159F19Rik	1	1	0	1	1
9330159N22Rik	1	1	0	1	1
9330161L09Rik	1	-1.14982	-4.24405e-07	1	1
9330162012Rik	1	-1.09239	-8.03932e-08	1	1
9330162G02Rik	1	-1.12883	-1.18433e-07	1	1
9330182L06Rik	1	-1.00172	-1.49711e-09	1	1
9330182O14Rik	1	1	0	1	1
9430007A20Rik	1	1	0	1	1
9430007M09Rik	1	1	0	1	1
9430015G10Rik	0.316427	-1.84352	-1.09474e-05	1	1
9430031K09Rik	1	1	0	1	1
9430034N14Rik	1	1	0	1	1
9430037O13Rik	1	-1.48522	-6.08334e-07	1	1
9430038I01Rik	1	-1.0725	-1.75323e-07	1	1
9430053O09Rik	1	-1.1444	-1.25657e-07	1	1
9430062P05Rik	1	1	0	1	1
9430064I24Rik	1	1	0	1	1
9430069I07Rik	1	1	0	1	1
9430081H08Rik	0.91136	-1.23712	-2.00164e-06	1	1
9430083B18Rik	1	1	0	1	1
9430087B13Rik	1	1	0	1	1
9430087J23Rik	1	1	0	1	1
9430092D12Rik	1	1	0	1	1
9430097D07Rik	1	1	0	1	1
9430099M06Rik	1	1	0	1	1
9530002B09Rik	1	1	0	1	1
9530003J23Rik	1	-1.12028	-1.04667e-07	1	1
9530003O04Rik	1	-1.40872	-3.5566e-07	1	1
9530013L04Rik	1	1	0	1	1
9530018F02Rik	1	-1.46571	-6.11284e-07	1	1
9530018H14Rik	1	1	0	1	1
9530022L04Rik	1	1	0	1	1
9530053A07Rik	1	1.06944	7.1703e-08	1	1
9530056K15Rik	0.8	-2.4496	-1.98108e-06	1	1
9530062K07Rik	1	-1.12639	-1.50318e-07	1	1
9530068E07Rik	0.0681935	1.55831	5.02343e-05	1	1
9530077C05Rik	1	1	0	1	1
9530078K11Rik	1	1	0	1	1
9530085L11Rik	1	1	0	1	1
9530085P06Rik	1	1	0	1	1
9530086O07Rik	1	1	0	1	1
9630010A21Rik	1	1	0	1	1
9630041A04Rik	1	1	0	1	1
9830107B12Rik	1	1	0	1	1
9930012K11Rik	1	-2.2993	-2.99658e-06	1	1
9930021J03Rik	0.72	1.8872	2.25164e-06	1	1
9930022D16Rik	1	1.92322	1.85829e-06	1	1
9930024M15Rik	1	1	0	1	1
9930104L06Rik	0.579585	-1.98249	-7.13194e-06	1	1
9930111J21Rik1	1	1.5828	7.11884e-07	1	1
9930111J21Rik2	0.0252515	3.96696	2.11328e-05	1	0.675163
9930120I10Rik	1	1	0	1	1
a	1	1.69552	6.29426e-07	1	1
A030003K21Rik	1	1	0	1	1
A030005K14Rik	1	1	0	1	1
A030005L19Rik	0.8	-2.14302	-1.57368e-06	1	1
A030012G06Rik	1	1	0	1	1
A030014E15Rik	1	1.55816	4.85702e-07	1	1
A130010J15Rik	1	-1.6348	-3.57041e-06	1	1
A130012E19Rik	1	1	0	1	1
A130014A01Rik	0.704	-1.63555	-2.46653e-06	1	1
A130048G24Rik	1	1	0	1	1
A130050O07Rik	1	1	0	1	1
A130071D04Rik	1	1	0	1	1
A1bg	1	1	0	1	1
A1cf	1	-1.06605	-6.09949e-08	1	1
A230050P20Rik	0.367593	1.35596	2.03217e-05	1	1
A230052G05Rik	1	1	0	1	1
A230072I06Rik	1	1	0	1	1
A230081H15Rik	1	1	0	1	1
A230085B16Rik	1	1	0	1	1
A230103L15Rik	1	1.23593	2.05302e-07	1	1
A26c2	1	1.00371	3.31421e-09	1	1
A2m	1	1	0	1	1
A2ml1	1	1	0	1	1
A330058E17Rik	1	1	0	1	1
A330070K13Rik	1	1	0	1	1
A330074H02Rik	1	1.86166	7.49808e-07	1	1
A3galt2	1	1.06642	5.93363e-08	1	1
A430005L14Rik	0.155831	-1.7731	-2.065e-05	1	1
A430027C01Rik	1	1	0	1	1
A430028G04Rik	1	1	0	1	1
A430033K04Rik	0.8	-2.09921	-1.42921e-06	1	1
A430050A11Rik	1	1	0	1	1
A430072C10Rik	1	1	0	1	1
A430078G23Rik	1	-1.02109	-1.83511e-08	1	1
A430089I19Rik	1	1.80098	6.97008e-07	1	1
A430103D13Rik	0.634881	-1.51013	-3.22884e-06	1	1
A430105I19Rik	1	1.10449	9.09263e-08	1	1
A430110C17Rik	1	1	0	1	1
A4galt	1	1	0	1	1
A4gnt	1	1	0	1	1
A530016L24Rik	1	1	0	1	1
A530030E21Rik	1	1	0	1	1
A530032D15Rik	1	3.34828	2.04345e-06	1	1
A530058O07Rik	1	1	0	1	1
A530064D06Rik	1	1.46733	4.06669e-07	1	1
A530064N14Rik	1	1	0	1	1
A530083M17Rik	1	1	0	1	1
A530084C06Rik	1	1	0	1	1
A630001G21Rik	0.839809	1.39367	3.37032e-06	1	1
A630010A05Rik	1	1.01377	1.20406e-08	1	1
A630023A22Rik	1	1	0	1	1
A630073D07Rik	1	-1.01405	-1.22252e-08	1	1
A630076J17Rik	1	-1.09896	-8.61167e-08	1	1
A630081D01Rik	1	1	0	1	1
A630095E13Rik	1	1	0	1	1
A630095N17Rik	1	1.00591	5.30306e-09	1	1
A730009L09Rik	1	1	0	1	1
A730013G03Rik	1	1	0	1	1
A730015C16Rik	1	1	0	1	1
A730017C20Rik	1	1	0	1	1
A730020E08Rik	1	1	0	1	1
A730046J19Rik	1	1	0	1	1
A730049H05Rik	1	1.17255	1.50152e-07	1	1
A730061H03Rik	1	4.88984	3.3849e-06	1	1
A730062M13Rik	1	1	0	1	1
A730071L15Rik	1	-1.27076	-3.59925e-07	1	1
A730089K16Rik	1	1	0	1	1
A730091E23Rik	1	-1.02998	-3.53983e-08	1	1
A730094K22Rik	1	1	0	1	1
A830005F24Rik	1	-1.19233	-2.25008e-07	1	1
A830018L16Rik	1	-1.11796	-1.07244e-07	1	1
A830031A19Rik	1	1	0	1	1
A830073O21Rik	1	1	0	1	1
A930002H02Rik	1	1	0	1	1
A930002H24Rik	0.8	-2.1917	-1.935e-06	1	1
A930003A15Rik	1	1	0	1	1
A930004D18Rik	1	-1.31003	-2.69781e-07	1	1
A930004J17Rik	1	1	0	1	1
A930005G22Rik	1	1.23335	2.03056e-07	1	1
A930005N03Rik	0.141089	3.20888	1.41317e-05	1	1
A930009A15Rik	1	1	0	1	1
A930014E01Rik	1	1	0	1	1
A930015P04Rik	1	1	0	1	1
A930017K11Rik	1	1.14543	1.34879e-07	1	1
A930018P22Rik	1	-1.20532	-1.78667e-07	1	1
A930027P06Rik	1	1	0	1	1
A930028O11Rik	1	1.42348	3.68511e-07	1	1
A930030B08Rik	1	1	0	1	1
A930032L01Rik	1	1	0	1	1
A930033H14Rik	1	-1.11121	-9.67754e-08	1	1
A930036I15Rik	1	1	0	1	1
A930036K24Rik	1	1	0	1	1
A930040O22Rik	1	1	0	1	1
AA386476	0.8	-1.87998	-1.56245e-06	1	1
AA414992	1	1	0	1	1
AA467197	0.259201	11.9488	1.03682e-05	1	1
AA474408	1	-1.38859	-7.88947e-07	1	1
AA792892	1	1	0	1	1
AA914427	0.8	-2.17831	-2.21937e-06	1	1
AA986860	1	1.45728	4.36315e-07	1	1
Aaas	0.579585	-1.52169	-4.57364e-06	1	1
Aacs	0.704	-1.97631	-3.66114e-06	1	1
Aadac	1	1	0	1	1
Aadacl2	1	1	0	1	1
Aadacl3	1	1	0	1	1
Aadacl4	1	1	0	1	1
Aadat	1	1	0	1	1
Aaed1	1	-1.25907	-1.06303e-06	1	1
Aagab	1	-1.26765	-1.83144e-06	1	1
Aak1	1	1.60927	1.86157e-06	1	1
Aamdc	1	-1.04419	-5.55725e-08	1	1
Aamp	0.00308429	1.87141	8.38074e-05	1	0.115556
Aanat	1	2.62966	1.46939e-06	1	1
Aar2	0.96522	1.40037	4.31096e-06	1	1
Aard	1	1	0	1	1
Aars	1	1.10416	3.69945e-06	1	1
Aars2	1	-1.55961	-2.40074e-06	1	1
Aarsd1	0.811828	-1.48913	-5.3552e-06	1	1
Aasdh	1	-1.61534	-1.39568e-06	1	1
Aasdhppt	0.91136	-1.42587	-3.10843e-06	1	1
Aass	1	1	0	1	1
Aatf	1	-1.79643	-1.63936e-06	1	1
Aatk	1	-1.72792	-6.76011e-07	1	1
AB124611	0.780433	-1.3743	-7.04335e-06	1	1
Abat	1	1.00597	5.24866e-09	1	1
Abca1	2.68644e-07	22.6645	7.07874e-05	0.00693477	2.1612e-05
Abca12	1	1	0	1	1
Abca13	1	-1.00694	-6.07319e-09	1	1
Abca14	1	1.00387	3.36356e-09	1	1
Abca15	1	1	0	1	1
Abca16	1	1.26568	4.16128e-07	1	1
Abca17	1	-1.01086	-1.00327e-08	1	1
Abca2	0.533137	-1.56635	-6.07599e-06	1	1
Abca3	1	-1.14618	-1.36555e-06	1	1
Abca4	1	1	0	1	1
Abca5	1	-1.02535	-2.36653e-08	1	1
Abca6	1	1	0	1	1
Abca7	1	1.1274	2.1571e-06	1	1
Abca8a	1	1	0	1	1
Abca8b	1	-1.04795	-4.20202e-08	1	1
Abca9	1	1	0	1	1
Abcb10	1	-1.57531	-5.00627e-07	1	1
Abcb11	1	1	0	1	1
Abcb1a	1	1.64454	5.63454e-07	1	1
Abcb1b	0.634881	-2.15179	-5.11573e-06	1	1
Abcb4	1	-2.66121	-3.34091e-06	1	1
Abcb5	1	1	0	1	1
Abcb6	0.533137	-1.66455	-7.08808e-06	1	1
Abcb7	0.90816	1.16665	4.67384e-06	1	1
Abcb8	0.332479	-2.00012	-1.10142e-05	1	1
Abcb9	1	1.03406	3.83518e-08	1	1
Abcc1	0.130434	2.41444	1.89218e-05	1	1
Abcc10	1	-1.28121	-4.17645e-07	1	1
Abcc12	1	-1.00377	-3.28101e-09	1	1
Abcc2	1	-1.0235	-2.09179e-08	1	1
Abcc3	0.8	-2.78027	-2.57134e-06	1	1
Abcc4	0.432001	3.46827	5.21233e-06	1	1
Abcc5	1	-1.57096	-1.50056e-06	1	1
Abcc6	1	1	0	1	1
Abcc8	1	1	0	1	1
Abcc9	1	1.01117	9.71762e-09	1	1
Abcd1	0.316562	-2.01106	-1.29311e-05	1	1
Abcd2	0.8	-2.38435	-1.60086e-06	1	1
Abcd3	1	-1.35289	-1.19057e-06	1	1
Abcd4	0.839809	1.30439	2.7899e-06	1	1
Abce1	0.351027	-1.50828	-1.77052e-05	1	1
Abcf1	1	-1.05069	-3.08099e-06	1	1
Abcf2	1	1.0457	3.50286e-06	1	1
Abcf3	0.876358	1.33135	4.91268e-06	1	1
Abcg1	1	-1.34499	-1.84379e-06	1	1
Abcg2	1	-1.10059	-1.00867e-07	1	1
Abcg3	1	1.00894	7.77853e-09	1	1
Abcg4	1	1.11824	1.07841e-07	1	1
Abcg5	1	1.01894	1.64787e-08	1	1
Abcg8	1	1.00402	3.55236e-09	1	1
Abhd10	1	-1.2595	-1.52056e-06	1	1
Abhd11	0.103706	-1.90904	-2.47512e-05	1	1
Abhd12	1	-1.86791	-3.80664e-06	1	1
Abhd12b	1	-1.01248	-1.08566e-08	1	1
Abhd13	0.806517	1.43128	7.66281e-06	1	1
Abhd14a	0.8	-1.83956	-1.3773e-06	1	1
Abhd14b	1	-1.81	-8.83198e-07	1	1
Abhd15	0.333324	1.85607	1.37625e-05	1	1
Abhd16a	1	1.04909	5.33268e-07	1	1
Abhd16b	1	1.25031	2.17813e-07	1	1
Abhd17a	0.129364	-1.7207	-2.55816e-05	1	1
Abhd17b	1	1.28717	1.26166e-06	1	1
Abhd17c	1	-1.36688	-1.95027e-06	1	1
Abhd18	1	1.71861	1.57441e-06	1	1
Abhd2	0.9504	1.67176	2.97739e-06	1	1
Abhd3	1	1.09335	8.64394e-08	1	1
Abhd4	0.91136	-1.34135	-2.98112e-06	1	1
Abhd5	0.634881	-2.71108	-7.46455e-06	1	1
Abhd6	1	-1.11125	-1.64515e-07	1	1
Abhd8	0.347343	-2.03332	-8.72206e-06	1	1
Abi1	3.86875e-22	27.3808	0.000226809	9.9868e-18	8.68417e-20
Abi2	1	-1.5457	-1.38712e-06	1	1
Abi3	0.764563	1.48683	5.96369e-06	1	1
Abi3bp	1	1.00667	5.82637e-09	1	1
Abl1	1	1.02595	1.50283e-07	1	1
Abl2	1	-1.05117	-5.17283e-07	1	1
Ablim1	1	-1.00288	-2.50855e-09	1	1
Ablim2	1	-1.0048	-4.20476e-09	1	1
Ablim3	1	1	0	1	1
Abo	1	1	0	1	1
Abr	1	-1.02979	-4.16124e-07	1	1
Abra	1	1	0	1	1
Abracl	0.851235	-1.23709	-3.96151e-06	1	1
Abraxas1	1	-1.23531	-1.31552e-06	1	1
Abraxas2	1	-1.03416	-4.46657e-07	1	1
Abt1	0.895743	1.08971	2.11973e-06	1	1
Abtb1	0.839809	1.53696	4.56683e-06	1	1
Abtb2	1	3.84977	2.86864e-06	1	1
AC013548.1	1	1	0	1	1
AC034099.1	1	1.12164	1.05853e-07	1	1
AC069561.1	1	1	0	1	1
AC093043.2	1	1.66413	5.77922e-07	1	1
AC099934.1	1	1.38258	6.61902e-07	1	1
AC099934.2	0.8	-2.53764	-2.93244e-06	1	1
AC101945.4	1	1.23746	2.06635e-07	1	1
AC102198.1	1	1	0	1	1
AC102523.2	1	1	0	1	1
AC102847.2	1	1	0	1	1
AC103672.3	1	1	0	1	1
AC103674.4	1	1	0	1	1
AC105358.1	1	1	0	1	1
AC107453.1	1	1	0	1	1
AC107453.2	1	1	0	1	1
AC107453.4	1	1	0	1	1
AC107711.1	1	1	0	1	1
AC107711.2	1	1.13821	2.3912e-07	1	1
AC108802.1	0.8	-2.08507	-1.46183e-06	1	1
AC110211.1	1	1	0	1	1
AC113595.3	1	1	0	1	1
AC115735.4	1	1	0	1	1
AC115735.5	1	-1.31883	-2.7744e-07	1	1
AC115746.1	1	1	0	1	1
AC116797.1	1	1	0	1	1
AC116950.1	1	1	0	1	1
AC117194.1	1	1	0	1	1
AC117814.1	1	1	0	1	1
AC118475.1	1	1.00893	7.85557e-09	1	1
AC120375.1	1	1	0	1	1
AC121598.2	1	1	0	1	1
AC121598.3	1	1	0	1	1
AC121965.1	0.451346	1.42898	1.30778e-05	1	1
AC122035.2	0.8	-1.81406	-1.36164e-06	1	1
AC122263.1	1	1	0	1	1
AC122275.1	1	1	0	1	1
AC122335.1	1	1	0	1	1
AC122355.1	1	1	0	1	1
AC122459.3	1	1.45031	3.91852e-07	1	1
AC122769.1	1	1	0	1	1
AC122901.1	1	1	0	1	1
AC123665.3	1	1	0	1	1
AC123705.1	1	1.22679	1.97346e-07	1	1
AC123724.2	1	1.16225	1.63596e-07	1	1
AC123731.1	1	1	0	1	1
AC123917.1	1	1	0	1	1
AC124561.2	1	1	0	1	1
AC124675.1	1	1	0	1	1
AC124712.1	0.463576	2.41388	1.05437e-05	1	1
AC125095.1	1	1	0	1	1
AC126028.1	1	1	0	1	1
AC126028.2	1	-1.39353	-6.67649e-07	1	1
AC126033.1	1	1	0	1	1
AC126250.1	0.422713	1.3358	1.61521e-05	1	1
AC126251.1	1	2.04001	9.05009e-07	1	1
AC126804.1	0.97174	1.24813	4.48272e-06	1	1
AC129208.1	0.8	-4.08435	-2.68397e-06	1	1
AC130219.1	1	1	0	1	1
AC130219.2	1	-2.83948	-1.60069e-06	1	1
AC130671.2	1	1	0	1	1
AC130671.3	1	1	0	1	1
AC131586.1	1	1	0	1	1
AC131710.1	1	1	0	1	1
AC131997.1	1	1	0	1	1
AC132392.1	1	-1.75	-7.7528e-07	1	1
AC132412.1	1	1	0	1	1
AC132863.2	1	1.58819	3.88574e-06	1	1
AC132878.4	1	1.23683	2.06087e-07	1	1
AC133183.1	1	1	0	1	1
AC133496.1	1	1	0	1	1
AC133868.1	1	1	0	1	1
AC134793.1	1	1	0	1	1
AC134869.1	1	1.07317	7.33744e-08	1	1
AC136372.2	1	1	0	1	1
AC137513.1	1	3.20003	2.44895e-06	1	1
AC137842.1	1	-1.02415	-1.2405e-07	1	1
AC138177.2	1	1	0	1	1
AC139376.1	1	1	0	1	1
AC139513.1	1	1	0	1	1
AC140267.1	0.72	2.55282	3.70554e-06	1	1
AC140267.2	1	1	0	1	1
AC140393.2	1	1	0	1	1
AC140393.3	1	1	0	1	1
AC140462.1	1	1	0	1	1
AC144772.1	1	1	0	1	1
AC144772.2	1	1.16412	1.42816e-07	1	1
AC144772.3	1	1	0	1	1
AC144852.1	1	1	0	1	1
AC147041.2	1	1	0	1	1
AC149222.1	0.9504	1.49938	2.32507e-06	1	1
AC149588.1	1	1	0	1	1
AC151831.1	1	1	0	1	1
AC152159.1	1	1	0	1	1
AC152453.1	1	1.01217	1.05924e-08	1	1
AC153498.1	1	1	0	1	1
AC153506.1	1	-1.25462	-2.21571e-07	1	1
AC153912.1	1	1	0	1	1
AC154141.1	0.8	-3.85189	-2.48169e-06	1	1
AC154186.1	1	1	0	1	1
AC154227.1	1	1	0	1	1
AC154276.1	1	1.08599	7.29651e-07	1	1
AC154412.1	1	1	0	1	1
AC154528.2	1	1	0	1	1
AC154528.3	1	1	0	1	1
AC154562.1	1	1	0	1	1
AC154616.1	1	1.08349	1.06182e-07	1	1
AC154640.4	1	1	0	1	1
AC154677.1	1	1	0	1	1
AC154682.1	1	-1.09682	-1.25597e-07	1	1
AC154828.1	1	1	0	1	1
AC154843.1	1	1	0	1	1
AC155729.1	1	-1.39707	-2.01552e-06	1	1
AC156016.1	1	1.45335	3.94502e-07	1	1
AC156016.5	1	1	0	1	1
AC157212.1	1	1	0	1	1
AC157554.2	1	-1.15982	-1.89495e-07	1	1
AC157566.1	1	1	0	1	1
AC157566.3	1	1	0	1	1
AC157566.4	1	1.20626	1.79489e-07	1	1
AC157931.1	1	-1.01978	-3.60979e-08	1	1
AC158556.1	1	1	0	1	1
AC158556.2	1	1	0	1	1
AC158556.3	1	1	0	1	1
AC158777.2	1	1	0	1	1
AC158779.1	1	1	0	1	1
AC158986.1	1	1	0	1	1
AC158988.1	1	1	0	1	1
AC159006.2	1	1	0	1	1
AC159193.1	1	1	0	1	1
AC160637.1	1	1	0	1	1
AC160962.1	1	1.11036	9.60352e-08	1	1
AC161165.1	1	-2.42715	-1.24189e-06	1	1
AC161165.4	1	-1.14092	-1.32947e-07	1	1
AC161165.5	1	1	0	1	1
AC163018.2	1	1	0	1	1
AC163291.1	1	1	0	1	1
AC163291.3	1	1	0	1	1
AC163623.1	1	-1.0394	-3.51606e-08	1	1
AC163637.1	1	1	0	1	1
AC163638.1	1	1	0	1	1
AC164099.2	1	1	0	1	1
AC164433.1	1	1	0	1	1
AC164437.1	1	1	0	1	1
AC164978.1	1	1	0	1	1
AC165278.1	1	1	0	1	1
AC165278.2	1	1	0	1	1
AC166159.1	1	1	0	1	1
AC166344.3	1	1.02537	2.71209e-08	1	1
AC166574.1	1	1	0	1	1
AC166574.4	1	1	0	1	1
AC166574.6	1	1	0	1	1
AC169511.2	1	1	0	1	1
AC174647.1	1	1	0	1	1
AC174678.2	1	1	0	1	1
AC175538.1	1	1.01972	1.71642e-08	1	1
Acaa1a	0.719466	-1.15183	-8.17639e-06	1	1
Acaa1b	1	-1.01032	-8.3769e-08	1	1
Acaa2	1	-1.20717	-1.06417e-06	1	1
Acaca	1	-1.23698	-4.15364e-07	1	1
Acacb	1	-1.04099	-3.75173e-08	1	1
Acad10	1	-1.14057	-2.59154e-07	1	1
Acad11	1	-1.1746	-3.69358e-07	1	1
Acad12	0.8	-1.77692	-1.20406e-06	1	1
Acad8	1	-1.63036	-3.02388e-06	1	1
Acad9	1	-1.48172	-2.68277e-06	1	1
Acadl	1	1.15368	2.20727e-06	1	1
Acadm	0.579585	-1.72464	-6.2674e-06	1	1
Acads	0.615201	-1.48584	-8.12313e-06	1	1
Acadsb	0.673921	1.59635	3.70957e-06	1	1
Acadvl	1	1.05474	1.6642e-06	1	1
Acan	1	1	0	1	1
Acap1	1	2.06068	1.62487e-06	1	1
Acap2	1	-1.05653	-4.64196e-07	1	1
Acap3	0.358401	-3.65831	-1.12947e-05	1	1
Acat1	0.66966	-1.3728	-5.42457e-06	1	1
Acat2	0.198707	-2.80377	-1.332e-05	1	1
Acat3	1	-1.31886	-5.547e-07	1	1
Acbd3	0.55866	1.68777	1.02225e-05	1	1
Acbd4	1	1.23455	2.06561e-06	1	1
Acbd5	1	1.09908	6.86858e-07	1	1
Acbd6	1	1.01419	3.79758e-08	1	1
Acbd7	1	1.17656	1.53643e-07	1	1
Accs	1	-1.83486	-1.82199e-06	1	1
Accsl	1	1.06621	5.7616e-08	1	1
Acd	0.806519	1.20062	3.88361e-06	1	1
Ace	1	1	0	1	1
Ace2	1	1.00905	7.87587e-09	1	1
Ace3	1	1	0	1	1
Acer1	1	-1.01296	-1.1277e-08	1	1
Acer2	1	-1.0032	-2.84991e-09	1	1
Acer3	1	1.11108	3.54376e-07	1	1
Ache	1	-1.22391	-1.94842e-07	1	1
Acin1	0.876358	1.13651	2.25121e-06	1	1
Ackr1	1	1	0	1	1
Ackr2	1	1.03689	3.20998e-08	1	1
Ackr3	1	1.03479	3.02708e-08	1	1
Ackr4	1	1	0	1	1
Acly	0.895744	1.13069	2.99623e-06	1	1
Acmsd	1	-1.04034	-3.51024e-08	1	1
Acnat1	1	1	0	1	1
Acnat2	1	1	0	1	1
Aco1	1	-1.25091	-1.40451e-06	1	1
Aco2	1	1.09098	8.75969e-08	1	1
Acod1	8.03013e-141	386.018	0.00236817	2.0729e-136	1.21935e-137
Acot1	0.8	-2.676	-1.67431e-06	1	1
Acot10	0.00236399	1.92035	8.28122e-05	1	0.0917654
Acot11	1	-1.01259	-1.67943e-08	1	1
Acot12	1	1	0	1	1
Acot13	1	-1.75055	-3.8724e-06	1	1
Acot2	0.358401	-3.50101	-7.69087e-06	1	1
Acot3	1	1	0	1	1
Acot4	1	-1.18582	-1.68434e-07	1	1
Acot5	1	1	0	1	1
Acot6	0.8	-3.05563	-2.39378e-06	1	1
Acot7	0.673921	1.63532	3.82436e-06	1	1
Acot8	1	1.17519	1.65171e-06	1	1
Acot9	1	1.58561	2.07176e-06	1	1
Acox1	0.934452	-1.17003	-2.53029e-06	1	1
Acox2	1	1	0	1	1
Acox3	1	-1.1137	-7.96871e-07	1	1
Acoxl	1	1.01925	1.6795e-08	1	1
Acp1	1	-1.16018	-1.29731e-06	1	1
Acp2	0.699659	-1.23941	-7.55613e-06	1	1
Acp4	1	1	0	1	1
Acp5	0.764634	1.47881	5.5705e-06	1	1
Acp6	1	-1.08958	-9.10039e-07	1	1
Acp7	1	1	0	1	1
Acpp	1	2.07791	9.45018e-07	1	1
Acr	1	1	0	1	1
Acrbp	1	1.06625	1.56573e-07	1	1
Acrv1	1	1.08343	7.26013e-08	1	1
Acsbg1	1	1.12449	1.208e-07	1	1
Acsbg2	1	-1.01184	-1.03027e-08	1	1
Acsf2	1	-1.01721	-1.76564e-08	1	1
Acsf3	1	-1.22876	-3.95812e-07	1	1
Acsl1	1	-1.48679	-1.33441e-06	1	1
Acsl3	0.704	-1.66802	-2.73839e-06	1	1
Acsl4	6.11306e-05	6.2606	5.84257e-05	1	0.00338114
Acsl5	1	1.01274	1.34801e-07	1	1
Acsl6	1	1	0	1	1
Acsm1	1	1	0	1	1
Acsm2	1	1	0	1	1
Acsm3	1	1.14806	1.46403e-07	1	1
Acsm4	1	-1.01657	-1.4423e-08	1	1
Acsm5	1	1	0	1	1
Acss1	1	-1.08299	-7.6578e-08	1	1
Acss2	1	-1.39486	-8.19662e-07	1	1
Acss3	1	1.04373	3.95997e-08	1	1
Acta1	1	1	0	1	1
Acta2	1	1.14822	1.54434e-07	1	1
Actb	0	-1.40793	-0.00157201	0	0
Actbl2	1	1	0	1	1
Actc1	1	1	0	1	1
Actg1	2.0792e-38	1.98043	0.00276518	5.36723e-34	6.79397e-36
Actg2	1	1	0	1	1
Actl10	1	1	0	1	1
Actl11	1	1	0	1	1
Actl6a	1	-1.21249	-2.62664e-06	1	1
Actl6b	1	-1.0231	-2.01008e-08	1	1
Actl7a	1	1	0	1	1
Actl7b	1	1	0	1	1
Actl9	1	1	0	1	1
Actn1	1	1.16627	1.41438e-06	1	1
Actn2	1	1	0	1	1
Actn3	1	1.08266	7.5281e-08	1	1
Actn4	1	-1.10489	-2.80675e-06	1	1
Actr10	0.9504	1.31707	1.85944e-06	1	1
Actr1a	0.403078	1.33343	1.72616e-05	1	1
Actr1b	0.887575	-1.08861	-2.82661e-06	1	1
Actr2	0.491076	1.22873	1.80233e-05	1	1
Actr3	1	-1.08997	-3.65262e-06	1	1
Actr3b	1	-1.09764	-1.00767e-07	1	1
Actr5	1	-1.13981	-1.02636e-06	1	1
Actr6	1	-1.20025	-6.53047e-07	1	1
Actr8	1	1.00719	4.47541e-08	1	1
Actrt1	1	1	0	1	1
Actrt2	1	1	0	1	1
Actrt3	1	1	0	1	1
Acvr1	1	1.08127	1.31508e-07	1	1
Acvr1b	0.9504	1.55695	2.61117e-06	1	1
Acvr1c	1	-1.0041	-3.57064e-09	1	1
Acvr2a	1	1.186	3.2309e-07	1	1
Acvr2b	1	-1.05931	-1.05745e-07	1	1
Acvrl1	0.0161959	4.9083	2.43284e-05	1	0.478187
Acy1	1	-1.12107	-7.11607e-07	1	1
Acy3	1	-1.07858	-7.74606e-08	1	1
Acyp1	1	-1.33809	-8.19086e-07	1	1
Acyp2	1	1.0619	8.09116e-08	1	1
Ada	1	-1.95548	-1.92628e-06	1	1
Adad1	1	-1.07728	-7.64813e-08	1	1
Adad2	1	-1.08883	-7.72953e-08	1	1
Adal	1	-1.62256	-2.12284e-06	1	1
Adam10	0.91136	-1.41775	-3.32061e-06	1	1
Adam11	1	1	0	1	1
Adam12	1	1.00127	1.10796e-09	1	1
Adam15	0.375027	-1.35483	-2.223e-05	1	1
Adam17	0.372381	-1.63274	-1.30708e-05	1	1
Adam18	1	-1.00512	-4.45372e-09	1	1
Adam19	1	1	0	1	1
Adam1a	1	-1.00198	-2.23552e-09	1	1
Adam1b	1	1	0	1	1
Adam2	1	-1.00736	-6.4069e-09	1	1
Adam20	1	1	0	1	1
Adam21	1	1.26642	2.40536e-07	1	1
Adam22	1	1.01501	1.32009e-08	1	1
Adam23	1	1.00283	2.46526e-09	1	1
Adam24	1	1	0	1	1
Adam25	1	1.11822	1.02875e-07	1	1
Adam26a	1	1	0	1	1
Adam26b	1	1	0	1	1
Adam28	1	-1.00745	-6.48265e-09	1	1
Adam29	1	1	0	1	1
Adam3	1	1.12895	1.24693e-07	1	1
Adam30	1	1	0	1	1
Adam32	1	1.0788	6.90401e-08	1	1
Adam33	1	1.04764	4.50583e-08	1	1
Adam34	1	1	0	1	1
Adam39	1	1	0	1	1
Adam4	1	1	0	1	1
Adam5	1	1.0125	1.10903e-08	1	1
Adam6a	1	1	0	1	1
Adam6b	1	1	0	1	1
Adam7	1	-1.00934	-8.22858e-09	1	1
Adam8	4.03405e-20	4.41602	0.000340779	1.04135e-15	8.26467e-18
Adam9	1	-1.11362	-1.32945e-06	1	1
Adamdec1	1	1	0	1	1
Adamts1	0.31735	3.13517	1.0944e-05	1	1
Adamts10	0.32	-3.25596	-4.25538e-06	1	1
Adamts12	1	-1.00136	-1.18527e-09	1	1
Adamts13	1	1.58675	2.25366e-06	1	1
Adamts14	1	1.06773	6.07085e-08	1	1
Adamts15	1	1	0	1	1
Adamts16	1	1	0	1	1
Adamts17	1	1.00427	3.71899e-09	1	1
Adamts18	1	1	0	1	1
Adamts19	1	1	0	1	1
Adamts2	1	1	0	1	1
Adamts20	1	1	0	1	1
Adamts3	1	-1.14897	-1.42569e-07	1	1
Adamts4	0.432001	6.91689	5.91485e-06	1	1
Adamts5	1	1	0	1	1
Adamts6	1	1.12507	4.43791e-07	1	1
Adamts7	1	1.02962	2.57729e-08	1	1
Adamts8	1	1	0	1	1
Adamts9	1	1.0026	2.26366e-09	1	1
Adamtsl1	1	-1.0034	-2.96158e-09	1	1
Adamtsl2	1	1	0	1	1
Adamtsl3	1	1	0	1	1
Adamtsl4	1	3.40145	2.86225e-06	1	1
Adamtsl5	1	-1.11071	-7.84396e-07	1	1
Adap1	0.358401	-4.15139	-7.87635e-06	1	1
Adap2	0.000564264	12.925	3.55687e-05	1	0.0255095
Adar	2.7566e-05	4.69451	7.70222e-05	0.71159	0.00161358
Adarb1	1	1.19453	2.87417e-07	1	1
Adarb2	1	-1.08007	-7.95855e-08	1	1
Adat1	1	-1.66963	-1.54775e-06	1	1
Adat2	1	-1.10396	-3.6549e-07	1	1
Adat3_1	1	1	0	1	1
Adat3_2	0.568005	-1.44707	-9.06927e-06	1	1
Adck1	1	-1.03301	-7.36188e-08	1	1
Adck2	1	-1.03314	-1.5876e-07	1	1
Adck5	1	-1.02726	-1.66001e-07	1	1
Adcy1	1	1.03108	2.70426e-08	1	1
Adcy10	1	1	0	1	1
Adcy2	1	-1.13274	-1.31152e-07	1	1
Adcy3	1	-1.05766	-5.49607e-08	1	1
Adcy4	1	1.32917	2.86443e-07	1	1
Adcy5	1	1.00946	8.56872e-09	1	1
Adcy6	1	1.1708	1.60389e-07	1	1
Adcy7	1	-1.05778	-2.03105e-06	1	1
Adcy8	1	1	0	1	1
Adcy9	1	1.02268	8.17409e-08	1	1
Adcyap1	1	1	0	1	1
Adcyap1r1	1	1	0	1	1
Add1	1	1.03109	3.31957e-07	1	1
Add2	1	1.0049	4.26527e-09	1	1
Add3	1	-1.92032	-1.9521e-06	1	1
Adgb	1	-1.0966	-9.17834e-08	1	1
Adgra1	1	1	0	1	1
Adgra2	1	-1.01807	-1.71817e-08	1	1
Adgra3	1	1	0	1	1
Adgrb1	1	1.01828	1.5909e-08	1	1
Adgrb2	1	1	0	1	1
Adgrb3	1	1.00008	7.13301e-11	1	1
Adgrd1	0.872394	1.14281	6.49859e-06	1	1
Adgre1	0.704	-2.14566	-3.52199e-06	1	1
Adgre4	1	-1.02201	-1.96472e-08	1	1
Adgre5	1	-1.13229	-2.14415e-07	1	1
Adgrf1	1	1	0	1	1
Adgrf2	1	1.00057	5.05367e-10	1	1
Adgrf3	1	-1.13236	-1.15177e-07	1	1
Adgrf4	1	1	0	1	1
Adgrf5	1	1	0	1	1
Adgrg1	1	2.07789	9.56454e-07	1	1
Adgrg2	1	1.00414	3.60044e-09	1	1
Adgrg3	1	1.03224	2.80575e-08	1	1
Adgrg4	1	1	0	1	1
Adgrg5	1	-1.01895	-1.64874e-08	1	1
Adgrg6	1	1.22635	2.46643e-06	1	1
Adgrg7	1	1	0	1	1
Adgrl1	1	-2.00013	-1.26375e-06	1	1
Adgrl2	1	1.16524	1.55905e-07	1	1
Adgrl3	1	-1.02244	-2.10577e-08	1	1
Adgrl4	1	1	0	1	1
Adgrv1	1	1.23943	2.37555e-07	1	1
Adh1	1	1	0	1	1
Adh4	1	1	0	1	1
Adh5	0.699656	-1.20829	-6.68911e-06	1	1
Adh6a	1	1	0	1	1
Adh6b	1	1.026	2.26265e-08	1	1
Adh7	1	-1.54376	-6.78651e-07	1	1
Adhfe1	0.49311	-1.51142	-6.75545e-06	1	1
Adi1	0.18397	-2.01924	-1.78957e-05	1	1
Adig	1	1.15578	1.35557e-07	1	1
Adipoq	1	1	0	1	1
Adipor1	1	1.0418	1.29172e-06	1	1
Adipor2	1	1.07385	7.80922e-07	1	1
Adk	1	-1.12816	-1.689e-07	1	1
Adm	3.62045e-12	39.0389	0.000123868	9.34583e-08	4.97118e-10
Adm2	1	1	0	1	1
Adnp	0.945652	-1.2281	-4.7975e-06	1	1
Adnp2	0.91136	-1.2917	-2.59074e-06	1	1
Ado	0.000183638	-3.77046	-6.38666e-05	1	0.00922265
Adora1	1	1	0	1	1
Adora2a	0.72	6.10584	4.64488e-06	1	1
Adora2b	4.47365e-07	21.6732	7.00173e-05	0.0115483	3.49391e-05
Adora3	1	3.88953	2.93016e-06	1	1
Adpgk	0.579585	-1.80111	-6.27276e-06	1	1
Adprh	0.162891	1.52657	2.77295e-05	1	1
Adprhl1	1	-1.01252	-1.08905e-08	1	1
Adprhl2	0.162909	-1.87946	-2.16269e-05	1	1
Adprm	1	1.33354	2.41536e-06	1	1
Adra1a	1	1.07972	9.21414e-08	1	1
Adra1b	1	-1.00321	-2.79562e-09	1	1
Adra1d	1	1.05739	5.23019e-08	1	1
Adra2a	1	1.12345	1.07422e-07	1	1
Adra2b	1	1	0	1	1
Adra2c	1	1	0	1	1
Adrb1	1	1	0	1	1
Adrb2	3.60223e-07	-9.63833	-7.68942e-05	0.00929879	2.85239e-05
Adrb3	1	1	0	1	1
Adrm1	1	-1.05527	-9.19647e-07	1	1
Adsl	0.198707	-2.43367	-1.1763e-05	1	1
Adss	0.316557	-2.07793	-1.34283e-05	1	1
Adssl1	0.971738	1.0673	1.33274e-06	1	1
Adtrp	1	1	0	1	1
Aebp1	0.155521	14.4096	1.20958e-05	1	1
Aebp2	1	1.02964	5.03339e-07	1	1
Aen	1	1.06959	2.6492e-06	1	1
Aes	0.0879191	-1.49024	-4.04381e-05	1	1
AF067061	1	1	0	1	1
AF067063	1	1	0	1	1
AF366264	1	1.13495	1.17434e-07	1	1
AF529169	1	1	0	1	1
Afap1	1	-1.00368	-3.20003e-09	1	1
Afap1l1	1	-1.02693	-2.34357e-08	1	1
Afap1l2	1	-1.00424	-3.69195e-09	1	1
Afdn	1	-1.33535	-1.24109e-06	1	1
Aff1	0.141089	5.59466	1.64149e-05	1	1
Aff2	0.9504	1.23452	1.28863e-06	1	1
Aff3	1	1.00187	1.63019e-09	1	1
Aff4	0.334704	2.4967	1.16099e-05	1	1
Afg1l	1	-1.00757	-8.44828e-09	1	1
Afg3l1	1	1.04373	7.70321e-07	1	1
Afg3l2	0.91136	-1.39262	-3.27882e-06	1	1
Afm	1	1	0	1	1
Afmid	1	1	0	1	1
Afp	1	-1.22476	-4.78978e-07	1	1
Aftph	0.166889	2.70755	1.53046e-05	1	1
Aga	0.91136	-1.42676	-2.92044e-06	1	1
Agap1	1	-1.53794	-5.59899e-07	1	1
Agap2	1	-1.06123	-5.85434e-08	1	1
Agap3	0.91136	-1.55068	-3.88194e-06	1	1
Agbl1	1	1.04957	5.21164e-08	1	1
Agbl2	1	1.01041	9.12744e-09	1	1
Agbl3	1	1.15149	4.10821e-07	1	1
Agbl4	1	1.00532	4.74898e-09	1	1
Agbl5	1	1.06458	2.20231e-07	1	1
Ager	1	-1.03676	-5.05402e-08	1	1
Agfg1	1	1.31517	2.72446e-06	1	1
Agfg2	0.704	-3.05974	-4.80957e-06	1	1
Aggf1	0.669661	-1.56264	-7.95718e-06	1	1
Agk	1	-1.31301	-4.3524e-07	1	1
Agl	1	-1.25157	-1.37434e-06	1	1
Agmat	1	1	0	1	1
Agmo	1	-1.20722	-1.98629e-07	1	1
Ago1	1	1.15498	2.41499e-06	1	1
Ago2	0.706188	1.33081	5.19491e-06	1	1
Ago3	0.72	1.91697	2.58059e-06	1	1
Ago4	1	1.02967	7.48775e-08	1	1
Agpat1	0.551928	1.26128	1.07952e-05	1	1
Agpat2	0.811828	-1.31404	-3.13922e-06	1	1
Agpat3	1	-1.2472	-1.17294e-06	1	1
Agpat4	1	2.5035	2.17787e-06	1	1
Agpat5	0.811828	-1.50962	-4.54617e-06	1	1
Agps	1	-1.26378	-1.89857e-06	1	1
Agr2	1	1	0	1	1
Agr3	1	1	0	1	1
Agrn	0.0391831	6.1215	2.22506e-05	1	0.943008
Agrp	1	-1.03902	-7.28117e-08	1	1
Agt	1	1.03562	3.0996e-08	1	1
Agtpbp1	1	1.16131	5.11228e-07	1	1
Agtr1a	1	1.06155	5.7149e-08	1	1
Agtr1b	1	1	0	1	1
Agtr2	1	1	0	1	1
Agtrap	0.91136	-1.33357	-2.42196e-06	1	1
Agxt	1	1	0	1	1
Agxt2	1	1	0	1	1
Ahctf1	1	1.02055	1.71456e-07	1	1
Ahcy	1	-1.53199	-9.08869e-07	1	1
Ahcyl1	0.685535	1.27218	9.56752e-06	1	1
Ahcyl2	0.72	1.70123	1.85901e-06	1	1
Ahdc1	1	1.0645	1.3839e-07	1	1
Ahi1	1	1.1417	2.16319e-07	1	1
Ahnak	0.887803	-1.05063	-7.81907e-06	1	1
Ahnak2	0.9504	1.457	2.242e-06	1	1
Ahr	1	2.67856	1.62575e-06	1	1
Ahrr	1	-1.2431	-2.37034e-07	1	1
Ahsa1	0.0445713	-1.74084	-4.05172e-05	1	1
Ahsa2	0.61631	1.27389	6.48559e-06	1	1
Ahsg	1	1	0	1	1
AI182371	1	1.16026	1.45224e-07	1	1
AI314180	1	-1.03924	-2.46033e-07	1	1
AI413582	0.0264266	-2.421	-3.18689e-05	1	0.696946
AI429214	1	1.55123	1.53854e-06	1	1
AI464131	1	1.09128	2.27491e-07	1	1
AI467606	0.85194	1.06774	4.94232e-06	1	1
AI481877	1	-1.01366	-1.20507e-08	1	1
AI593442	1	1	0	1	1
AI597479	1	1.05375	6.11366e-07	1	1
AI606181	0.811828	-1.17016	-1.91614e-06	1	1
AI661453	1	-1.14108	-1.27375e-07	1	1
AI837181	0.000281005	2.31	9.19067e-05	1	0.0136607
AI846148	0.9504	2.28454	4.96528e-06	1	1
AI854703	1	1	0	1	1
AI987944	1	-1.16321	-9.25791e-07	1	1
Aicda	1	-1.03686	-4.71679e-08	1	1
Aida	0.18116	2.46814	1.78126e-05	1	1
Aif1	1	-1.46687	-2.19661e-06	1	1
Aif1l	1	1	0	1	1
Aifm1	1	-1.14672	-1.44272e-06	1	1
Aifm2	0.9504	1.1911	1.1468e-06	1	1
Aifm3	1	1	0	1	1
Aig1	1	1.76379	1.42847e-06	1	1
Aim2	1	1.09491	3.26019e-07	1	1
Aimp1	1	-1.07031	-1.03788e-06	1	1
Aimp2	0.289577	-1.68543	-2.04299e-05	1	1
Aip	1	1.05948	1.3838e-06	1	1
Aipl1	1	-1.04431	-4.76569e-08	1	1
Aire	1	1.16367	1.46683e-07	1	1
Ajap1	1	1	0	1	1
Ajuba	0.8	-2.15072	-1.93104e-06	1	1
Ak1	0.8	-2.33773	-2.02345e-06	1	1
AK157302	0.947159	1.04863	4.44399e-06	1	1
Ak2	0.35103	-1.47994	-1.66253e-05	1	1
Ak3	0.704	-2.09057	-3.86226e-06	1	1
Ak4	0.115915	3.05909	1.75055e-05	1	1
Ak5	1	-1.00406	-3.60903e-09	1	1
Ak6	1	1.00558	8.06305e-08	1	1
Ak7	1	1.01162	1.01114e-08	1	1
Ak8	1	-1.00129	-1.14006e-09	1	1
Ak9	1	-1.00065	-5.97544e-10	1	1
Akain1	1	1	0	1	1
Akap1	0.358401	-3.31448	-7.75188e-06	1	1
Akap10	0.704	-2.11992	-3.92968e-06	1	1
Akap11	1	-1.09364	-9.47071e-07	1	1
Akap12	0.0559879	19.5782	1.65718e-05	1	1
Akap13	1	1.11733	4.35736e-07	1	1
Akap14	1	1.16863	1.62895e-07	1	1
Akap17b	1	-1.07895	-1.04961e-07	1	1
Akap2	1	1.70822	8.8106e-07	1	1
Akap3	1	1.16644	1.73927e-07	1	1
Akap4	1	1	0	1	1
Akap5	1	-1.01799	-1.79638e-08	1	1
Akap6	1	1.19721	2.24986e-07	1	1
Akap7	1	-1.21178	-2.12927e-07	1	1
Akap8	0.115448	-2.14834	-2.05334e-05	1	1
Akap8l	1	1.15568	8.57796e-07	1	1
Akap9	1	-1.05845	-2.38763e-07	1	1
Akip1	0.634881	-2.13824	-5.30044e-06	1	1
Akirin1	0.451348	1.46234	1.32706e-05	1	1
Akirin2	0.96522	1.39139	3.97421e-06	1	1
Akna	1	-1.29378	-2.00335e-06	1	1
Aknad1	1	1.02083	1.8129e-08	1	1
Akp3	1	1	0	1	1
Akr1a1	0.159477	1.28874	4.87264e-05	1	1
Akr1b10	1	1.18003	1.61713e-06	1	1
Akr1b3	1	-1.12694	-1.23292e-06	1	1
Akr1b7	1	1.08095	7.30907e-08	1	1
Akr1b8	0.719074	-1.4073	-8.42436e-06	1	1
Akr1c12	1	1.0827	7.43397e-08	1	1
Akr1c13	0.8	-1.68699	-1.35386e-06	1	1
Akr1c14	1	1.00046	4.031e-10	1	1
Akr1c18	1	1	0	1	1
Akr1c19	1	1	0	1	1
Akr1c20	1	1	0	1	1
Akr1c21	1	1	0	1	1
Akr1c6	1	1	0	1	1
Akr1cl	1	1.20828	2.30093e-07	1	1
Akr1d1	1	1.10136	1.64548e-07	1	1
Akr1e1	1	-1.62305	-2.87212e-06	1	1
Akr7a5	0.579585	-2.16213	-7.91272e-06	1	1
Akt1	0.256739	-1.44944	-2.60632e-05	1	1
Akt1s1	0.828523	-1.1455	-4.81118e-06	1	1
Akt2	1	1.50579	3.26635e-06	1	1
Akt3	1	1.49721	1.11479e-06	1	1
Aktip	1	1.12651	2.56116e-07	1	1
AL583893.1	1	1	0	1	1
AL589670.2	1	1	0	1	1
AL591207.1	1	1	0	1	1
AL591892.1	1	1	0	1	1
AL592169.1	1	-1.44525	-4.70208e-07	1	1
AL592187.2	1	1	0	1	1
AL592187.3	1	1	0	1	1
AL603843.1	1	1	0	1	1
AL607142.1	1	1	0	1	1
AL670603.1	1	1.05688	6.73403e-08	1	1
AL731706.1	1	-1.02567	-1.06634e-07	1	1
AL731707.1	1	1	0	1	1
AL732309.1	0.114622	-2.88951	-1.88221e-05	1	1
AL732309.2	0.533137	-1.95776	-9.12556e-06	1	1
AL772386.2	1	1	0	1	1
AL844841.1	1	1	0	1	1
Alad	0.358401	-2.69876	-8.34919e-06	1	1
Alas1	0.592571	1.76637	8.38663e-06	1	1
Alas2	1	1	0	1	1
Alb	1	1	0	1	1
Alcam	0.630791	1.96294	7.45022e-06	1	1
Aldh16a1	1	-1.04537	-1.11567e-06	1	1
Aldh18a1	0.719071	-1.33282	-7.17383e-06	1	1
Aldh1a1	1	1.00283	2.45934e-09	1	1
Aldh1a2	1	1.03322	2.89047e-08	1	1
Aldh1a3	1	-1.03619	-3.22982e-08	1	1
Aldh1a7	1	1	0	1	1
Aldh1b1	0.0927163	3.56283	1.55909e-05	1	1
Aldh1l1	1	1.01444	1.40264e-08	1	1
Aldh1l2	0.72	1.96728	2.55183e-06	1	1
Aldh2	0.610175	-1.35165	-1.23128e-05	1	1
Aldh3a1	1	1.07996	6.95782e-08	1	1
Aldh3a2	1	1.37601	2.79919e-06	1	1
Aldh3b1	0.568005	-1.45752	-9.12355e-06	1	1
Aldh3b2	1	1	0	1	1
Aldh3b3	1	1	0	1	1
Aldh4a1	1	-1.16602	-1.44465e-07	1	1
Aldh5a1	1	-1.22915	-2.16953e-07	1	1
Aldh6a1	1	-1.10554	-1.84404e-07	1	1
Aldh7a1	1	1.0725	8.94323e-08	1	1
Aldh8a1	1	1.02208	1.92143e-08	1	1
Aldh9a1	0.774643	-1.15001	-5.36425e-06	1	1
Aldoa_1	1.16795e-28	1.97447	0.000997741	3.01495e-24	3.01495e-26
Aldoa_2	1	-1.67244	-8.07884e-07	1	1
Aldoart1	1.64248e-13	1.9219	0.000459384	4.23989e-09	2.46505e-11
Aldoart2	0.0221022	3.18953	2.97383e-05	1	0.605034
Aldob	1	1	0	1	1
Aldoc	0.0177748	1.91101	5.69439e-05	1	0.509581
Alg1	0.91136	-1.59574	-4.75921e-06	1	1
Alg11	0.450819	1.68487	9.00059e-06	1	1
Alg12	0.96522	1.40025	4.37815e-06	1	1
Alg13	1	1.30302	6.83269e-07	1	1
Alg14	1	-1.19276	-4.0099e-07	1	1
Alg2	1	1.08449	2.02274e-06	1	1
Alg3	1	-1.175	-3.38326e-06	1	1
Alg5	1	1.02598	1.8009e-07	1	1
Alg6	1	-2.1842	-2.90173e-06	1	1
Alg8	0.634881	-2.12589	-5.26834e-06	1	1
Alg9	1	1.4211	1.03994e-06	1	1
Alk	1	1.00399	3.49646e-09	1	1
Alkal1	1	1.39451	4.2021e-07	1	1
Alkal2	1	1.04922	4.28312e-08	1	1
Alkbh1	0.533137	-1.63705	-6.52667e-06	1	1
Alkbh2	0.579585	-1.55251	-4.774e-06	1	1
Alkbh3	1	1.09239	6.22907e-07	1	1
Alkbh4	0.96522	1.21301	2.44982e-06	1	1
Alkbh5	0.00802207	2.28646	5.0383e-05	1	0.264472
Alkbh6	1	1.26898	3.85726e-06	1	1
Alkbh7	0.934452	-1.27105	-4.00345e-06	1	1
Alkbh8	1	-1.0878	-3.37674e-07	1	1
Allc	1	1	0	1	1
Alms1	1	-1.5349	-8.6662e-07	1	1
Alox12	1	1.03197	2.78203e-08	1	1
Alox12b	1	1	0	1	1
Alox12e	1	1	0	1	1
Alox15	1	1	0	1	1
Alox5	0.8	-1.79168	-1.42362e-06	1	1
Alox5ap	0.887576	-1.18116	-5.56399e-06	1	1
Alox8	1	1	0	1	1
Aloxe3	1	1.03827	3.33005e-08	1	1
Alpi	1	1	0	1	1
Alpk1	0.9504	1.67861	3.3455e-06	1	1
Alpk2	1	1.03202	2.81312e-08	1	1
Alpk3	1	-1.01402	-1.23198e-08	1	1
Alpl	1	1.02451	2.13289e-08	1	1
Alppl2	1	1	0	1	1
Als2	1	1.26347	6.46767e-07	1	1
Als2cl	0.704	-2.61009	-5.24691e-06	1	1
Als2cr12	0.8	-1.86783	-1.35846e-06	1	1
Alx1	1	1	0	1	1
Alx3	1	1	0	1	1
Alx4	1	1	0	1	1
Alyref	0.117557	-1.69669	-2.82212e-05	1	1
Alyref2	0.0676685	-2.90977	-2.18978e-05	1	1
Amacr	1	1.01838	7.55931e-08	1	1
Ambn	1	1	0	1	1
Ambp	1	1.76356	7.54133e-07	1	1
Ambra1	1	1.51727	1.5131e-06	1	1
Amd1	0.0642535	-2.91417	-2.01701e-05	1	1
Amd2	3.53744e-09	-3.06091	-0.000178435	9.13154e-05	3.6279e-07
Amdhd1	1	1.0281	2.44556e-08	1	1
Amdhd2	0.493006	-1.56852	-7.25938e-06	1	1
Amelx	1	1	0	1	1
Amer1	1	-1.24622	-1.02944e-06	1	1
Amer2	1	1	0	1	1
Amer3	1	1	0	1	1
Amfr	0.764563	1.31534	4.2201e-06	1	1
Amh	1	-1.81565	-7.09767e-07	1	1
Amhr2	0.9504	1.42936	2.61319e-06	1	1
Amigo1	0.0376838	-5.55075	-1.58296e-05	1	0.917708
Amigo2	1	1	0	1	1
Amigo3	0.155521	14.4539	1.17075e-05	1	1
Ammecr1	1	-1.16551	-3.50562e-07	1	1
Ammecr1l	0.333324	1.93699	1.41073e-05	1	1
Amn	1	-1.19241	-1.81384e-07	1	1
Amn1	1	1.36524	9.43158e-07	1	1
Amot	1	1	0	1	1
Amotl1	0.673921	2.10887	5.82494e-06	1	1
Amotl2	1	1.98085	9.32817e-07	1	1
Ampd1	1	-1.01276	-1.12911e-08	1	1
Ampd2	0.00649259	-2.58622	-4.81875e-05	1	0.222576
Ampd3	1	-1.0999	-1.67132e-07	1	1
Amph	1	-1.0145	-1.35476e-08	1	1
Amt	1	1.41177	9.13839e-07	1	1
Amtn	1	1	0	1	1
Amy1	1	-1.01269	-1.17253e-08	1	1
Amy2	1	1	0	1	1
Amy2a1	1	1	0	1	1
Amy2a2	1	1	0	1	1
Amy2a3	1	1	0	1	1
Amy2a4	1	1	0	1	1
Amz1	0.533137	-1.83276	-7.62214e-06	1	1
Amz2	1	1.16537	1.36177e-06	1	1
Anapc1	1	-1.22447	-2.79112e-06	1	1
Anapc10	1	1.05778	9.50308e-08	1	1
Anapc11	0.526478	-1.55295	-1.17345e-05	1	1
Anapc13	0.811828	-1.23938	-2.5495e-06	1	1
Anapc15	0.8	-1.63644	-1.16243e-06	1	1
Anapc15-ps	0.00605671	-1.8106	-7.27277e-05	1	0.208464
Anapc16	1	1.0403	5.21263e-07	1	1
Anapc2	0.923691	1.13118	5.48285e-06	1	1
Anapc4	1	1.09174	5.89837e-07	1	1
Anapc5	0.808868	-1.2021	-5.31157e-06	1	1
Anapc7	1	-1.14187	-1.46918e-06	1	1
Ang	1	1	0	1	1
Ang2	1	1	0	1	1
Ang4	1	1.05379	4.85935e-08	1	1
Ang5	1	-1.06774	-5.89507e-08	1	1
Ang6	1	1	0	1	1
Angel1	1	-1.08451	-1.61651e-07	1	1
Angel2	1	-1.21747	-2.81953e-06	1	1
Angpt1	1	1	0	1	1
Angpt2	0.8	-3.47617	-2.15474e-06	1	1
Angpt4	1	-1.03149	-2.81191e-08	1	1
Angptl1	1	1	0	1	1
Angptl2	0.8	-5.47514	-3.95195e-06	1	1
Angptl3	1	1	0	1	1
Angptl4	0.32	-5.90004	-5.24947e-06	1	1
Angptl6	1	-1.1377	-3.81454e-07	1	1
Angptl7	1	1	0	1	1
Angptl8	1	1	0	1	1
Ank	0.8	-3.33205	-3.59907e-06	1	1
Ank1	1	1.00042	3.62526e-10	1	1
Ank2	1	1.00368	3.4902e-09	1	1
Ank3	1	1.00092	8.01556e-10	1	1
Ankar	1	1	0	1	1
Ankdd1a	0.8	-2.74569	-2.10409e-06	1	1
Ankdd1b	1	-1.00739	-6.42767e-09	1	1
Ankef1	1	1	0	1	1
Ankfn1	1	1	0	1	1
Ankfy1	0.558664	1.73732	1.08183e-05	1	1
Ankhd1	0.96522	1.30244	3.65655e-06	1	1
Ankib1	1	1.34928	1.23944e-06	1	1
Ankk1	1	1	0	1	1
Ankle1	0.000637578	-10.2258	-3.4644e-05	1	0.0286234
Ankle2	0.96522	1.25568	3.25914e-06	1	1
Ankmy1	1	1.02119	1.84421e-08	1	1
Ankmy2	1	-1.17869	-5.29491e-07	1	1
Ankra2	1	-1.17032	-1.04622e-06	1	1
Ankrd1	1	1.05407	4.70482e-08	1	1
Ankrd10	0.316427	-1.96085	-1.17188e-05	1	1
Ankrd11	1	1.06135	4.74238e-07	1	1
Ankrd12	0.72	2.11807	2.59109e-06	1	1
Ankrd13a	0.895743	1.17149	4.04514e-06	1	1
Ankrd13b	0.347343	-2.54901	-1.14815e-05	1	1
Ankrd13c	0.9504	1.23894	1.30242e-06	1	1
Ankrd13d	1	-1.35191	-5.38011e-07	1	1
Ankrd16	0.434734	1.78259	1.20115e-05	1	1
Ankrd17	0.463576	1.99428	8.88767e-06	1	1
Ankrd2	1	-1.04483	-3.90102e-08	1	1
Ankrd22	1	1.02938	2.55654e-08	1	1
Ankrd23	1	-1.3182	-3.12132e-07	1	1
Ankrd24	0.8	-2.34783	-1.67666e-06	1	1
Ankrd26	0.8	-1.83066	-1.47946e-06	1	1
Ankrd27	1	-1.20073	-8.57585e-07	1	1
Ankrd28	1	-1.75245	-2.42154e-06	1	1
Ankrd29	1	1.06392	7.10333e-08	1	1
Ankrd31	1	1	0	1	1
Ankrd33	1	1	0	1	1
Ankrd33b	0.432001	4.90008	5.83385e-06	1	1
Ankrd34a	0.0819209	-9.34368	-1.65529e-05	1	1
Ankrd34b	1	1.02977	2.59031e-08	1	1
Ankrd34c	1	1	0	1	1
Ankrd35	1	1.08834	7.95985e-08	1	1
Ankrd36	1	1.13796	3.0726e-07	1	1
Ankrd37	0.466561	2.1137	7.10365e-06	1	1
Ankrd39	1	-1.45456	-1.35443e-06	1	1
Ankrd40	0.610179	-1.31432	-1.09758e-05	1	1
Ankrd42	1	1.02127	2.47644e-08	1	1
Ankrd44	1	-1.00745	-1.11378e-08	1	1
Ankrd45	1	1.01532	1.33321e-08	1	1
Ankrd46	0.91136	-1.568	-4.17695e-06	1	1
Ankrd49	0.535496	-1.31417	-1.26891e-05	1	1
Ankrd50	0.0391831	4.93968	2.16007e-05	1	0.943008
Ankrd52	1	-1.0363	-1.49682e-06	1	1
Ankrd53	1	1.32973	5.03826e-07	1	1
Ankrd54	1	1.19565	2.68482e-06	1	1
Ankrd55	1	-1.44042	-4.50375e-07	1	1
Ankrd6	1	-1.00215	-1.87415e-09	1	1
Ankrd60	1	1.04837	4.20938e-08	1	1
Ankrd61	1	-1.05154	-5.63229e-08	1	1
Ankrd63	1	1	0	1	1
Ankrd65	1	1	0	1	1
Ankrd66	0.72	6.73199	5.18347e-06	1	1
Ankrd7	1	1.03348	2.9137e-08	1	1
Ankrd9	0.704	-1.88334	-3.11945e-06	1	1
Anks1	0.72	2.6033	3.64507e-06	1	1
Anks1b	1	-1.00669	-5.93573e-09	1	1
Anks3	1	-1.16199	-9.97637e-07	1	1
Anks4b	1	1	0	1	1
Anks6	1	1	0	1	1
Ankub1	1	1	0	1	1
Ankzf1	0.895744	1.18849	4.32731e-06	1	1
Anln	0.192513	-3.05708	-1.1292e-05	1	1
Ano1	1	1	0	1	1
Ano10	1	-1.11562	-2.36177e-07	1	1
Ano2	1	1.00256	2.22772e-09	1	1
Ano3	1	1	0	1	1
Ano4	1	1.00119	1.03169e-09	1	1
Ano5	1	1.01087	9.50514e-09	1	1
Ano6	1	-1.05275	-2.98864e-07	1	1
Ano7	1	-1.01222	-1.06321e-08	1	1
Ano8	0.91136	-1.73468	-5.15291e-06	1	1
Ano9	1	1	0	1	1
Anp32a	0.895744	1.22023	4.68631e-06	1	1
Anp32b	0.022094	-1.92105	-4.78313e-05	1	0.605034
Anp32e	0.124639	-1.38533	-4.28792e-05	1	1
Anpep	0.18116	2.28745	1.57557e-05	1	1
Antxr1	1	1.09232	8.04799e-08	1	1
Antxr2	0.0559879	5.77461	1.40509e-05	1	1
Antxrl	1	1	0	1	1
Anxa1	0.792391	-1.15529	-6.62016e-06	1	1
Anxa10	1	1.00672	5.8482e-09	1	1
Anxa11	0.0927163	4.50118	1.64726e-05	1	1
Anxa2	0.000367989	3.22009	6.62049e-05	1	0.0172401
Anxa3	1	1.11298	5.07142e-07	1	1
Anxa4	0.592571	1.66177	8.21999e-06	1	1
Anxa5	0.116246	1.56235	3.83592e-05	1	1
Anxa6	1	1.45163	1.50966e-06	1	1
Anxa7	0.0429206	2.44633	2.93059e-05	1	1
Anxa8	1	1	0	1	1
Anxa9	1	-1.46926	-1.74024e-06	1	1
Aoah	1	1.05804	5.27053e-08	1	1
Aoc1	1	1	0	1	1
Aoc2	0.704	-1.90679	-3.53434e-06	1	1
Aoc3	1	1.07679	6.68219e-08	1	1
Aox1	1	-1.01415	-1.25253e-08	1	1
Aox2	1	1.09298	8.39963e-08	1	1
Aox3	1	1	0	1	1
Aox4	1	1.03065	2.66711e-08	1	1
Ap1ar	0.704	-2.21892	-4.1111e-06	1	1
Ap1b1	1	1.06201	4.99349e-07	1	1
Ap1g1	0.764563	1.45098	5.25846e-06	1	1
Ap1g2	0.780432	-1.29717	-5.96411e-06	1	1
Ap1m1	1	-1.10953	-2.99458e-06	1	1
Ap1m2	1	-1.0171	-1.52322e-08	1	1
Ap1s1	0.942268	-1.04357	-5.28968e-06	1	1
Ap1s2	0.579585	-2.0584	-7.57993e-06	1	1
Ap1s3	0.9504	1.74855	3.29254e-06	1	1
Ap2a1	1	1.11092	1.74243e-06	1	1
Ap2a2	1	-1.23312	-1.58539e-06	1	1
Ap2b1	0.630791	1.57927	5.44274e-06	1	1
Ap2m1	0.619333	1.13996	1.58723e-05	1	1
Ap2s1	0.611745	1.25577	1.11518e-05	1	1
Ap3b1	1	1.40797	1.15027e-06	1	1
Ap3b2	1	1	0	1	1
Ap3d1	0.851236	-1.17888	-3.1967e-06	1	1
Ap3m1	1	1.04279	1.40288e-06	1	1
Ap3m2	0.673921	2.13686	5.60064e-06	1	1
Ap3s1	1	1.64191	2.25734e-06	1	1
Ap3s2	1	-1.07982	-4.58329e-07	1	1
Ap4b1	1	1.24348	3.31402e-06	1	1
Ap4e1	1	1.33101	9.61286e-07	1	1
Ap4m1	1	-1.07555	-9.76233e-07	1	1
Ap4s1	1	-1.44472	-1.03738e-06	1	1
Ap5b1	0.0539967	1.63401	4.30549e-05	1	1
Ap5m1	1	-1.02152	-1.98474e-07	1	1
Ap5s1	1	-1.11054	-1.41677e-06	1	1
Ap5z1	0.811828	-1.30178	-3.17548e-06	1	1
Apaf1	0.466561	2.89132	7.71383e-06	1	1
Apba1	1	1.1572	1.37863e-07	1	1
Apba2	1	1.0019	1.65974e-09	1	1
Apba3	0.144649	2.24256	2.26981e-05	1	1
Apbb1	1	-1.11826	-1.02912e-07	1	1
Apbb1ip	1	-1.60955	-2.78167e-06	1	1
Apbb2	1	-1.35216	-3.82747e-07	1	1
Apc	0.9504	1.45962	2.16949e-06	1	1
Apc2	1	-1.02847	-2.82509e-08	1	1
Apcdd1	1	1	0	1	1
Apcs	1	1	0	1	1
Apeh	0.971739	1.12073	2.30768e-06	1	1
Apela	1	1	0	1	1
Apex1	1.11253e-12	-3.76679	-0.000224286	2.87187e-08	1.59549e-10
Apex2	1	1.1134	2.76006e-07	1	1
Aph1a	0.0470833	1.30546	8.24073e-05	1	1
Aph1b	1	-1.43337	-7.18582e-07	1	1
Aph1c	1	1.06783	2.68894e-07	1	1
Api5	1	1.06347	2.85562e-06	1	1
Apip	1	-1.13419	-5.50525e-07	1	1
Aplf	1	-1.26348	-5.26734e-07	1	1
Apln	1	-1.08379	-7.29171e-08	1	1
Aplnr	1	1	0	1	1
Aplp1	1	1.53148	9.67535e-07	1	1
Aplp2	1	1.05703	7.66539e-07	1	1
Apmap	1	-1.08412	-6.66879e-07	1	1
Apoa1	1	1	0	1	1
Apoa2	0.155521	5.05368	9.64051e-06	1	1
Apoa4	1	2.44733	1.25945e-06	1	1
Apoa5	1	1	0	1	1
Apob	1	1	0	1	1
Apobec1	1.83334e-06	-3.13531	-0.000116842	0.0473258	0.00012966
Apobec2	1	-1.0531	-4.77256e-08	1	1
Apobec3	0.463576	2.06559	9.51324e-06	1	1
Apobec4	1	1	0	1	1
Apobr	0.000836334	1.58193	0.00013781	1	0.036719
Apoc1	1	1	0	1	1
Apoc2	1	-1.73068	-7.24626e-07	1	1
Apoc3	1	1	0	1	1
Apoc4	1	1	0	1	1
Apod	1	1.19048	1.75981e-07	1	1
Apoe	0.634881	-2.02285	-6.22058e-06	1	1
Apof	0.72	5.2336	3.68403e-06	1	1
Apoh	1	1.07168	7.3752e-08	1	1
Apol10a	1	1	0	1	1
Apol10b	1	-1.0466	-4.3645e-08	1	1
Apol11a	1	1.04356	3.79041e-08	1	1
Apol11b	1	1	0	1	1
Apol6	1	1	0	1	1
Apol7a	1	1.12299	1.07021e-07	1	1
Apol7b	1	1.05833	5.30606e-08	1	1
Apol7c	1	1	0	1	1
Apol7e	1	-1.01569	-1.57526e-08	1	1
Apol8	1	1	0	1	1
Apol9a	1.5918e-05	29.8274	5.26679e-05	0.410906	0.00096231
Apol9b	0.000564264	30.4909	3.65351e-05	1	0.0255095
Apold1	1	2.3345	1.24545e-06	1	1
Apom	1	1.1523	2.46803e-07	1	1
Apon	1	-1.16443	-1.78379e-07	1	1
Apoo	1	-1.07933	-8.65759e-08	1	1
Apool	1	1.17544	3.44247e-07	1	1
Apopt1	1	-1.58979	-1.42961e-06	1	1
App	1	1.54291	3.76306e-06	1	1
Appbp2	1	1.11563	1.06938e-06	1	1
Appl1	1	-1.16593	-8.97601e-07	1	1
Appl2	0.466561	3.85284	9.89929e-06	1	1
Aprt	0.0319284	-1.33014	-9.36877e-05	1	0.812981
Aptx	1	-1.12632	-6.71311e-07	1	1
Aqp1	1	-1.06122	-5.32728e-08	1	1
Aqp11	1	-1.05731	-5.60971e-08	1	1
Aqp12	1	1.07905	6.87854e-08	1	1
Aqp2	1	1	0	1	1
Aqp3	1	1	0	1	1
Aqp4	1	1.03448	3.08578e-08	1	1
Aqp5	1	1	0	1	1
Aqp6	1	1	0	1	1
Aqp7	1	1	0	1	1
Aqp8	1	1	0	1	1
Aqp9	1	1.09203	8.12104e-08	1	1
Aqr	1	-1.02573	-1.54308e-07	1	1
Ar	1	1.00269	2.3406e-09	1	1
Araf	1	1.21628	1.40503e-06	1	1
[truncated: 23,815 more rows]

## Sheet: Uninfected vs all canonical pat
© 2000-2018 QIAGEN. All rights reserved.
Canonical Pathway	Uninf. vs. RB50 15 min	Uninf. vs. RB50 4h	Uninf. vs. RB50 bprl 15 min	Uninf. vs. RB50 bprl 4h
Dendritic Cell Maturation	3.35659	4.42635	3.5	4.31455
IL-6 Signaling	3.35659	4.3788	3.35659	4.26401
Neuroinflammation Signaling Pathway	3.63803	4.24264	3.63803	3.77964
HMGB1 Signaling	3.4641	4	3.4641	3.87298
PPAR Signaling	-3.4641	-4.02492	-3.31662	-3.90007
Production of Nitric Oxide and Reactive Oxygen Species in Macrophages	3.31662	3.7097	3.31662	3.57771
LXR/RXR Activation	-3	-3.87298	-3.16228	-3.87298
Colorectal Cancer Metastasis Signaling	2.52982	3.83761	3	3.83761
B Cell Receptor Signaling	3.31662	3.35659	3.31662	3.20713
Adrenomedullin signaling pathway	2.82843	3.74166	2.82843	3.60555
Cholecystokinin/Gastrin-mediated Signaling	3	3.4641	3	3.4641
MIF Regulation of Innate Immunity	2.82843	3.60555	3	3.4641
TREM1 Signaling	3.16228	3.20713	3.16228	2.88675
PI3K Signaling in B Lymphocytes	2.64575	3.60555	2.64575	3.4641
Signaling by Rho Family GTPases	3.16228	2.88675	3.16228	2.88675
PKCθ Signaling in T Lymphocytes	2.64575	3.4641	2.64575	3.31662
ILK Signaling	2.88675	2.9824	3.31662	2.82843
IL-1 Signaling	2.64575	3.31662	2.64575	3.31662
MIF-mediated Glucocorticoid Regulation	2.64575	3.16228	2.82843	3
Tec Kinase Signaling	2.64575	3.05085	2.64575	3.20713
iNOS Signaling	2.44949	3.31662	2.44949	3.31662
Acute Phase Response Signaling	2.5	3.26599	2.5	3.12772
Role of Pattern Recognition Receptors in Recognition of Bacteria and Viruses	2.33333	3.35659	2.33333	3.05085
Osteoarthritis Pathway	2.67261	2.84019	2.67261	2.84019
IL-8 Signaling	2.12132	3.20713	2.44949	3.20713
TNFR2 Signaling	2.12132	2.7136	2.64575	3.16228
Hypoxia Signaling in the Cardiovascular System	2.64575	2.64575	2.64575	2.64575
LPS-stimulated MAPK Signaling	2.64575	2.7136	2.64575	2.52982
Type I Diabetes Mellitus Signaling	2.33333	2.88675	2.33333	2.88675
NF-κB Activation by Viruses	2.23607	3	2.23607	2.82843
Antioxidant Action of Vitamin C	-2.23607	-3	-2.23607	-2.82843
Glycolysis I	2.44949	2.64575	2.44949	2.64575
p38 MAPK Signaling	2.33333	2.7136	2.33333	2.7136
Toll-like Receptor Signaling	2.12132	2.88675	2.12132	2.88675
TNFR1 Signaling	1.88982	2.52982	2.44949	3
Type II Diabetes Mellitus Signaling	2.12132	2.88675	2.12132	2.7136
PI3K/AKT Signaling	2.11058	2.49615	2.33333	2.49615
Ephrin Receptor Signaling	2	2.64575	2	2.64575
Rac Signaling	2.23607	2.44949	2.23607	2.23607
Role of IL-17F in Allergic Inflammatory Airway Diseases	2	2.64575	2	2.44949
Mouse Embryonic Stem Cell Pluripotency	2	2.44949	2.23607	2.23607
Ceramide Signaling	2	2.52982	2	2.33333
Corticotropin Releasing Hormone Signaling	2	2.44949	2	2.23607
ERK5 Signaling	2	2.23607	2	2.44949
Gluconeogenesis I	2	2.23607	2	2.23607
Renin-Angiotensin Signaling	2	2.33333	2	2.12132
Phospholipase C Signaling	1.63299	2.52982	1.63299	2.52982
Integrin Signaling	2.12132	1.66667	2.12132	2.12132
VDR/RXR Activation	2	2	2	2
Opioid Signaling Pathway	1.63299	2.3094	1.63299	2.3094
RhoA Signaling	2.44949	1.34164	2.44949	1.63299
Role of NFAT in Regulation of the Immune Response	N/A	3.60555	N/A	3.4641
NF-κB Signaling	1.1547	2.35702	1.1547	2.35702
Cdc42 Signaling	2	1.34164	2	1.63299
Interferon Signaling	N/A	3.31662	N/A	3.31662
LPS/IL-1 Mediated Inhibition of RXR Function	2	1.63299	1.34164	1.63299
Glioma Invasiveness Signaling	2	1.41421	2	1.13389
STAT3 Pathway	1.13389	1.94145	1.13389	2.3094
Regulation of Actin-based Motility by Rho	2.23607	1	2.23607	1
TGF-β Signaling	2	1.34164	2	1
NRF2-mediated Oxidative Stress Response	1.66667	1.73205	1.41421	1.50756
Pancreatic Adenocarcinoma Signaling	0.447214	2.52982	1	2.33333
Gα12/13 Signaling	N/A	3	N/A	3
Leukocyte Extravasation Signaling	2.44949	0.377964	2.44949	0.707107
RANK Signaling in Osteoclasts	N/A	3	N/A	2.82843
Chemokine Signaling	1	1.88982	1	1.88982
RhoGDI Signaling	-1.88982	-0.816497	-1.88982	-1.13389
JAK/Stat Signaling	0.447214	2.32379	0.447214	2.49615
Gαq Signaling	N/A	3.16228	N/A	2.52982
iCOS-iCOSL Signaling in T Helper Cells	N/A	2.82843	N/A	2.82843
CD28 Signaling in T Helper Cells	N/A	2.82843	N/A	2.82843
P2Y Purigenic Receptor Signaling Pathway	N/A	2.82843	N/A	2.64575
IL-3 Signaling	N/A	2.82843	N/A	2.64575
PDGF Signaling	N/A	2.64575	N/A	2.64575
Death Receptor Signaling	0.57735	1.60591	0.904534	2.18282
Estrogen-Dependent Breast Cancer Signaling	1	2.12132	N/A	2.12132
Superpathway of Inositol Phosphate Compounds	2.23607	0.301511	2	0.57735
3-phosphoinositide Biosynthesis	2.23607	0.301511	2	0.57735
NGF Signaling	N/A	2.64575	N/A	2.44949
Sphingosine-1-phosphate Signaling	N/A	2.64575	N/A	2.44949
4-1BB Signaling in T Lymphocytes	N/A	2.64575	N/A	2.44949
AMPK Signaling	1	1.41421	1	1.66667
PPARα/RXRα Activation	-1	-2.13809	0	-1.94145
Paxillin Signaling	2	N/A	2	1
SAPK/JNK Signaling	N/A	2.44949	N/A	2.44949
EGF Signaling	N/A	2.44949	N/A	2.44949
Cardiac Hypertrophy Signaling	N/A	2.52982	N/A	2.33333
IL-9 Signaling	1	1.41421	1	1.41421
Thrombopoietin Signaling	N/A	2.44949	N/A	2.23607
FLT3 Signaling in Hematopoietic Progenitor Cells	N/A	2.44949	N/A	2.23607
mTOR Signaling	N/A	2.44949	N/A	2.23607
ERK/MAPK Signaling	0.707107	1.60357	0.707107	1.60357
Th1 Pathway	0	2.3094	0	2.3094
CCR5 Signaling in Macrophages	N/A	2.23607	N/A	2.23607
B Cell Activating Factor Signaling	N/A	2.23607	N/A	2.23607
Cyclins and Cell Cycle Regulation	N/A	-2.23607	N/A	-2.23607
IL-17A Signaling in Airway Cells	-1	1.26491	-1	1
Androgen Signaling	N/A	2.12132	N/A	2.12132
Th2 Pathway	N/A	2.12132	N/A	2.12132
Role of RIG1-like Receptors in Antiviral Innate Immunity	N/A	2.12132	N/A	2.12132
CXCR4 Signaling	N/A	2.12132	N/A	2.12132
Huntington's Disease Signaling	N/A	2.23607	N/A	2
D-myo-inositol-5-phosphate Metabolism	2.23607	0	2	0
D-myo-inositol (1,4,5,6)-Tetrakisphosphate Biosynthesis	2.23607	0	2	0
Neurotrophin/TRK Signaling	N/A	2.23607	N/A	2
D-myo-inositol (3,4,5,6)-tetrakisphosphate Biosynthesis	2.23607	0	2	0
Telomerase Signaling	N/A	2.23607	N/A	2
3-phosphoinositide Degradation	2.23607	0	2	0
BMP signaling pathway	N/A	2.23607	N/A	2
Glioblastoma Multiforme Signaling	0.816497	1	1.34164	1
GNRH Signaling	1.34164	0.707107	1.34164	0.707107
Protein Kinase A Signaling	-0.707107	1.41421	-0.707107	1.21268
Estrogen-mediated S-phase Entry	N/A	-2	N/A	-2
Ovarian Cancer Signaling	N/A	2	N/A	2
CD27 Signaling in Lymphocytes	N/A	2	N/A	2
Actin Cytoskeleton Signaling	1.34164	0.816497	1.34164	0.447214
Retinoic acid Mediated Apoptosis Signaling	N/A	1.63299	N/A	2.23607
Small Cell Lung Cancer Signaling	1	1.41421	N/A	1.41421
CD40 Signaling	0.333333	1.60357	0.333333	1.38675
Angiopoietin Signaling	-1	-0.816497	-1	-0.816497
Aryl Hydrocarbon Receptor Signaling	0.632456	0.774597	1.41421	0.774597
GM-CSF Signaling	N/A	1.66667	N/A	1.88982
Prolactin Signaling	N/A	1.88982	N/A	1.63299
IGF-1 Signaling	N/A	1.88982	N/A	1.63299
14-3-3-mediated Signaling	N/A	1.88982	N/A	1.63299
VEGF Signaling	N/A	1.63299	N/A	1.63299
IL-7 Signaling Pathway	1	1.26491	N/A	1
Relaxin Signaling	0	1.73205	0	1.50756
TWEAK Signaling	-1.13389	-0.707107	-0.816497	-0.377964
Salvage Pathways of Pyrimidine Ribonucleotides	N/A	1.63299	N/A	1.34164
Lymphotoxin β Receptor Signaling	N/A	1.63299	N/A	1.34164
Sirtuin Signaling Pathway	0.904534	-0.852803	0.904534	-0.218218
OX40 Signaling Pathway	-1	0.377964	-1	0.377964
Apoptosis Signaling	0.904534	-0.57735	1.26491	0
Cell Cycle: G1/S Checkpoint Regulation	N/A	1.34164	N/A	1.34164
Sumoylation Pathway	-1.34164	0	-1.34164	0
Activation of IRF by Cytosolic Pattern Recognition Receptors	0	1.34164	0	1.34164
HGF Signaling	0	1.41421	N/A	1.13389
Growth Hormone Signaling	N/A	1.41421	N/A	1.13389
Induction of Apoptosis by HIV1	0	0.904534	0.377964	1.26491
PEDF Signaling	N/A	1.13389	N/A	1.34164
Oncostatin M Signaling	N/A	1.34164	N/A	1
fMLP Signaling in Neutrophils	-1	0.333333	-1	0
Fcγ Receptor-mediated Phagocytosis in Macrophages and Monocytes	N/A	1.13389	N/A	1.13389
eNOS Signaling	N/A	1.13389	N/A	1.13389
Acute Myeloid Leukemia Signaling	N/A	1.26491	N/A	1
Agrin Interactions at Neuromuscular Junction	N/A	1	N/A	1
Inflammasome pathway	N/A	2	N/A	N/A
April Mediated Signaling	0	1	0	1
Regulation of Cellular Mechanics by Calpain Protease	N/A	1	N/A	1
Ephrin B Signaling	N/A	2	N/A	N/A
UVB-Induced MAPK Signaling	N/A	2	N/A	N/A
IL-2 Signaling	N/A	2	N/A	N/A
Renal Cell Carcinoma Signaling	N/A	2	N/A	N/A
Role of PI3K/AKT Signaling in the Pathogenesis of Influenza	-0.447214	0.707107	-0.447214	0.377964
EIF2 Signaling	0	0.333333	1.13389	0
cAMP-mediated signaling	N/A	0.57735	0	0.57735
ErbB2-ErbB3 Signaling	N/A	1	0	N/A
IL-22 Signaling	N/A	1	N/A	N/A
Macropinocytosis Signaling	N/A	N/A	N/A	1
Antiproliferative Role of Somatostatin Receptor 2	N/A	-0.447214	N/A	-0.447214
PTEN Signaling	0.447214	-0.377964	0	0
p53 Signaling	N/A	-0.377964	N/A	-0.377964
ATM Signaling	N/A	0	N/A	0.447214
Inhibition of Angiogenesis by TSP1	N/A	N/A	N/A	N/A
Hepatic Fibrosis / Hepatic Stellate Cell Activation	N/A	N/A	N/A	N/A
Agranulocyte Adhesion and Diapedesis	N/A	N/A	N/A	N/A
Unfolded protein response	N/A	N/A	N/A	N/A
Fatty Acid Biosynthesis Initiation II	0	N/A	0	N/A
Molecular Mechanisms of Cancer	N/A	N/A	N/A	N/A
Differential Regulation of Cytokine Production in Intestinal Epithelial Cells by IL-17A and IL-17F	N/A	N/A	N/A	N/A
Autoimmune Thyroid Disease Signaling	N/A	N/A	N/A	N/A
Melatonin Degradation II	N/A	N/A	N/A	N/A
IL-4 Signaling	N/A	N/A	N/A	N/A
Aldosterone Signaling in Epithelial Cells	N/A	N/A	N/A	N/A
Hereditary Breast Cancer Signaling	N/A	N/A	N/A	N/A
Oleate Biosynthesis II (Animals)	0	N/A	0	N/A
Epithelial Adherens Junction Signaling	N/A	N/A	N/A	N/A
Putrescine Biosynthesis III	N/A	N/A	N/A	N/A
Lipid Antigen Presentation by CD1	N/A	N/A	N/A	N/A
IL-17 Signaling	N/A	N/A	N/A	N/A
Caveolar-mediated Endocytosis Signaling	N/A	N/A	N/A	N/A
Systemic Lupus Erythematosus Signaling	N/A	N/A	N/A	N/A
Glucocorticoid Receptor Signaling	N/A	N/A	N/A	N/A
Xenobiotic Metabolism Signaling	N/A	N/A	N/A	N/A
Clathrin-mediated Endocytosis Signaling	N/A	N/A	N/A	N/A
Sertoli Cell-Sertoli Cell Junction Signaling	N/A	N/A	N/A	N/A
IL-17A Signaling in Gastric Cells	N/A	N/A	N/A	N/A
Protein Ubiquitination Pathway	N/A	N/A	N/A	N/A
Atherosclerosis Signaling	N/A	N/A	N/A	N/A
Primary Immunodeficiency Signaling	N/A	N/A	N/A	N/A
PCP pathway	N/A	N/A	N/A	N/A
Role of JAK family kinases in IL-6-type Cytokine Signaling	N/A	N/A	N/A	N/A
Allograft Rejection Signaling	N/A	N/A	N/A	N/A
HIF1α Signaling	N/A	N/A	N/A	N/A
Role of IL-17A in Arthritis	N/A	N/A	N/A	N/A
Role of Osteoblasts, Osteoclasts and Chondrocytes in Rheumatoid Arthritis	N/A	N/A	N/A	N/A
NADH Repair	N/A	N/A	N/A	N/A
Prostate Cancer Signaling	N/A	N/A	N/A	N/A
FXR/RXR Activation	N/A	N/A	N/A	N/A
IL-15 Signaling	N/A	N/A	N/A	N/A
T Helper Cell Differentiation	N/A	N/A	N/A	N/A
IL-12 Signaling and Production in Macrophages	N/A	N/A	N/A	N/A
Tight Junction Signaling	N/A	N/A	N/A	N/A
Melanoma Signaling	N/A	0	N/A	N/A
G-Protein Coupled Receptor Signaling	N/A	N/A	N/A	N/A
Circadian Rhythm Signaling	N/A	N/A	N/A	N/A
Regulation of IL-2 Expression in Activated and Anergic T Lymphocytes	N/A	N/A	N/A	N/A
Airway Pathology in Chronic Obstructive Pulmonary Disease	N/A	N/A	N/A	N/A
Adipogenesis pathway	N/A	N/A	N/A	N/A
Hematopoiesis from Pluripotent Stem Cells	N/A	N/A	N/A	N/A
TR/RXR Activation	N/A	N/A	N/A	N/A
Granulocyte Adhesion and Diapedesis	N/A	N/A	N/A	N/A
UDP-D-xylose and UDP-D-glucuronate Biosynthesis	0	0	0	N/A
IL-10 Signaling	N/A	N/A	N/A	N/A
Coagulation System	N/A	0	N/A	0
Diphthamide Biosynthesis	N/A	N/A	N/A	N/A
Communication between Innate and Adaptive Immune Cells	N/A	N/A	N/A	N/A
Crosstalk between Dendritic Cells and Natural Killer Cells	N/A	N/A	N/A	N/A
Breast Cancer Regulation by Stathmin1	N/A	N/A	N/A	N/A
Actin Nucleation by ARP-WASP Complex	N/A	N/A	N/A	N/A
Germ Cell-Sertoli Cell Junction Signaling	N/A	N/A	N/A	N/A
Phagosome Maturation	N/A	N/A	N/A	N/A
Role of JAK2 in Hormone-like Cytokine Signaling	N/A	N/A	N/A	N/A
Role of JAK1, JAK2 and TYK2 in Interferon Signaling	N/A	N/A	N/A	N/A
UVA-Induced MAPK Signaling	N/A	N/A	N/A	N/A
Spermine and Spermidine Degradation I	N/A	N/A	N/A	N/A
Granzyme A Signaling	0	N/A	0	N/A
Pathogenesis of Multiple Sclerosis	N/A	N/A	N/A	N/A
Remodeling of Epithelial Adherens Junctions	N/A	N/A	N/A	N/A
Virus Entry via Endocytic Pathways	N/A	N/A	N/A	N/A
Role of Hypercytokinemia/hyperchemokinemia in the Pathogenesis of Influenza	N/A	N/A	N/A	N/A
Phagosome Formation	N/A	N/A	N/A	N/A
Hypusine Biosynthesis	N/A	0	0	0
Complement System	N/A	N/A	N/A	N/A
Differential Regulation of Cytokine Production in Macrophages and T Helper Cells by IL-17A and IL-17F	N/A	N/A	N/A	N/A
Graft-versus-Host Disease Signaling	N/A	N/A	N/A	N/A
Spermidine Biosynthesis I	0	N/A	0	N/A
Role of MAPK Signaling in the Pathogenesis of Influenza	N/A	N/A	N/A	N/A
Polyamine Regulation in Colon Cancer	N/A	N/A	N/A	N/A
Role of Macrophages, Fibroblasts and Endothelial Cells in Rheumatoid Arthritis	N/A	N/A	N/A	N/A
Role of Cytokines in Mediating Communication between Immune Cells	N/A	N/A	N/A	N/A
Gap Junction Signaling	N/A	N/A	N/A	N/A
Antigen Presentation Pathway	N/A	N/A	N/A	N/A
Altered T Cell and B Cell Signaling in Rheumatoid Arthritis	N/A	N/A	N/A	N/A
Endoplasmic Reticulum Stress Pathway	N/A	N/A	N/A	N/A
Role of Tissue Factor in Cancer	N/A	N/A	N/A	N/A
Glycine Biosynthesis I	0	N/A	0	N/A
Cell Cycle Regulation by BTG Family Proteins	N/A	N/A	N/A	N/A
Bladder Cancer Signaling	N/A	N/A	N/A	N/A
Spermine Biosynthesis	0	N/A	0	N/A
MSP-RON Signaling Pathway	N/A	N/A	N/A	N/A
Semaphorin Signaling in Neurons	N/A	N/A	N/A	N/A
Airway Inflammation in Asthma	N/A	0	N/A	0
Th1 and Th2 Activation Pathway	N/A	N/A	N/A	N/A
Histamine Biosynthesis	0	N/A	0	N/A
T Cell Receptor Signaling	N/A	N/A	N/A	N/A
Colanic Acid Building Blocks Biosynthesis	0	N/A	0	N/A
Neuregulin Signaling	N/A	N/A	N/A	N/A
Cytotoxic T Lymphocyte-mediated Apoptosis of Target Cells	N/A	N/A	N/A	N/A
Role of JAK1 and JAK3 in γc Cytokine Signaling	N/A	N/A	N/A	N/A
IL-15 Production	N/A	N/A	N/A	N/A
Erythropoietin Signaling	N/A	N/A	N/A	N/A
IL-17A Signaling in Fibroblasts	N/A	N/A	N/A	N/A
Hepatic Cholestasis	N/A	N/A	N/A	N/A
Role of PKR in Interferon Induction and Antiviral Response	N/A	N/A	N/A	N/A
Chronic Myeloid Leukemia Signaling	N/A	N/A	N/A	N/A
RAR Activation	N/A	N/A	N/A	N/A
Palmitate Biosynthesis I (Animals)	0	N/A	0	N/A
Iron homeostasis signaling pathway	0	N/A	0	N/A
GADD45 Signaling	N/A	N/A	N/A	N/A

## Sheet: GO RB50 15 min
RB50 15 min	Mus musculus - REFLIST (22296)	upload_1 (190)	upload_1 (expected)	upload_1 (over/under)	upload_1 (fold Enrichment)	upload_1 (P-value)
response to hormone (GO:0009725)	601	18	5.12	+	3.51	0.0484
regulation of catabolic process (GO:0009894)	791	21	6.74	+	3.12	0.0482
regulation of response to biotic stimulus (GO:0002831)	141	9	1.2	+	7.49	0.0466
regulation of oxidative stress-induced cell death (GO:1903201)	73	7	0.62	+	11.25	0.0447
regulation of fever generation (GO:0031620)	10	4	0.09	+	46.94	0.0398
regulation of cell development (GO:0060284)	1052	25	8.96	+	2.79	0.0395
positive regulation of peptide secretion (GO:0002793)	314	13	2.68	+	4.86	0.0391
positive regulation of angiogenesis (GO:0045766)	175	10	1.49	+	6.71	0.0355
regulation of viral life cycle (GO:1903900)	135	9	1.15	+	7.82	0.0333
regulation of alpha-beta T cell activation (GO:0046634)	100	8	0.85	+	9.39	0.033
regulation of hydrolase activity (GO:0051336)	968	24	8.25	+	2.91	0.031
modulation of growth of symbiont involved in interaction with host (GO:0044144)	23	5	0.2	+	25.51	0.0295
positive regulation of cell cycle (GO:0045787)	356	14	3.03	+	4.61	0.0295
RNA biosynthetic process (GO:0032774)	356	14	3.03	+	4.61	0.0295
positive regulation of fever generation (GO:0031622)	9	4	0.08	+	52.15	0.0286
regulation of peptidyl-tyrosine phosphorylation (GO:0050730)	256	12	2.18	+	5.5	0.0274
regulation of system process (GO:0044057)	576	18	4.91	+	3.67	0.0274
gliogenesis (GO:0042063)	210	11	1.79	+	6.15	0.0259
nucleic acid-templated transcription (GO:0097659)	351	14	2.99	+	4.68	0.0252
negative regulation of growth of symbiont involved in interaction with host (GO:0044146)	22	5	0.19	+	26.67	0.0244
transcription, DNA-templated (GO:0006351)	350	14	2.98	+	4.69	0.0244
regulation of alpha-beta T cell differentiation (GO:0046637)	66	7	0.56	+	12.45	0.0241
positive regulation of immune effector process (GO:0002699)	252	12	2.15	+	5.59	0.0235
negative regulation of secretion (GO:0051048)	251	12	2.14	+	5.61	0.0226
hematopoietic or lymphoid organ development (GO:0048534)	689	20	5.87	+	3.41	0.0226
positive regulation of cytokine biosynthetic process (GO:0042108)	65	7	0.55	+	12.64	0.0219
signal transduction in absence of ligand (GO:0038034)	40	6	0.34	+	17.6	0.0205
extrinsic apoptotic signaling pathway in absence of ligand (GO:0097192)	40	6	0.34	+	17.6	0.0205
positive regulation of cell activation (GO:0050867)	506	17	4.31	+	3.94	0.0205
cardiovascular system development (GO:0072358)	563	18	4.8	+	3.75	0.0201
positive regulation of T-helper 17 type immune response (GO:2000318)	8	4	0.07	+	58.67	0.02
regulation of growth of symbiont in host (GO:0044126)	21	5	0.18	+	27.94	0.02
regulation of response to oxidative stress (GO:1902882)	93	8	0.79	+	10.09	0.0199
negative regulation of defense response (GO:0031348)	202	11	1.72	+	6.39	0.0181
positive regulation of interleukin-6 production (GO:0032755)	91	8	0.78	+	10.32	0.0171
negative regulation of cytokine production (GO:0001818)	244	12	2.08	+	5.77	0.0171
regulation of T-helper 17 type immune response (GO:2000316)	20	5	0.17	+	29.34	0.0163
negative regulation of growth of symbiont in host (GO:0044130)	20	5	0.17	+	29.34	0.0163
T cell migration (GO:0072678)	20	5	0.17	+	29.34	0.0163
cellular response to growth factor stimulus (GO:0071363)	387	15	3.3	+	4.55	0.0155
response to nitrogen compound (GO:1901698)	797	22	6.79	+	3.24	0.0154
regulation of myeloid leukocyte differentiation (GO:0002761)	122	9	1.04	+	8.66	0.0152
regulation of adaptive immune response (GO:0002819)	198	11	1.69	+	6.52	0.0151
positive regulation of tumor necrosis factor superfamily cytokine production (GO:1903557)	89	8	0.76	+	10.55	0.0147
vasculature development (GO:0001944)	549	18	4.68	+	3.85	0.0143
positive regulation of epithelial cell proliferation (GO:0050679)	196	11	1.67	+	6.59	0.0137
positive regulation of tumor necrosis factor production (GO:0032760)	88	8	0.75	+	10.67	0.0136
positive regulation of chemokine production (GO:0032722)	60	7	0.51	+	13.69	0.0134
positive regulation of reactive oxygen species biosynthetic process (GO:1903428)	60	7	0.51	+	13.69	0.0134
positive regulation of myeloid leukocyte differentiation (GO:0002763)	60	7	0.51	+	13.69	0.0134
immune system development (GO:0002520)	723	21	6.16	+	3.41	0.0124
regulation of leukocyte proliferation (GO:0070663)	236	12	2.01	+	5.97	0.0123
regulation of interleukin-1 beta production (GO:0032651)	59	7	0.5	+	13.92	0.0121
regulation of viral genome replication (GO:0045069)	86	8	0.73	+	10.92	0.0115
regulation of chemokine production (GO:0032642)	84	8	0.72	+	11.18	0.0098
regulation of cellular response to oxidative stress (GO:1900407)	84	8	0.72	+	11.18	0.0098
positive regulation of immune response (GO:0050778)	712	21	6.07	+	3.46	0.00975
regulation of protein serine/threonine kinase activity (GO:0071900)	423	16	3.6	+	4.44	0.00945
regulation of ion transport (GO:0043269)	710	21	6.05	+	3.47	0.00934
negative regulation of response to external stimulus (GO:0032102)	320	14	2.73	+	5.13	0.00893
muscle structure development (GO:0061061)	472	17	4.02	+	4.23	0.00825
regulation of mononuclear cell proliferation (GO:0032944)	226	12	1.93	+	6.23	0.00795
cellular response to drug (GO:0035690)	270	13	2.3	+	5.65	0.00794
positive regulation of CD4-positive, alpha-beta T cell activation (GO:2000516)	33	6	0.28	+	21.34	0.00749
regulation of lymphocyte proliferation (GO:0050670)	224	12	1.91	+	6.29	0.00728
positive regulation of T cell activation (GO:0050870)	182	11	1.55	+	7.09	0.00689
negative regulation of secretion by cell (GO:1903531)	222	12	1.89	+	6.34	0.00665
epithelium development (GO:0060429)	1016	26	8.66	+	3	0.0066
negative regulation of cell-cell adhesion (GO:0022408)	181	11	1.54	+	7.13	0.00655
regulation of T-helper 17 cell differentiation (GO:2000319)	16	5	0.14	+	36.67	0.00641
negative regulation of viral genome replication (GO:0045071)	53	7	0.45	+	15.5	0.00627
neurogenesis (GO:0022008)	1698	36	14.47	+	2.49	0.00547
lipopolysaccharide-mediated signaling pathway (GO:0031663)	31	6	0.26	+	22.71	0.00541
regulation of cysteine-type endopeptidase activity (GO:2000116)	217	12	1.85	+	6.49	0.00529
positive regulation of T-helper 17 cell differentiation (GO:2000321)	5	4	0.04	+	93.88	0.00518
cellular response to endogenous stimulus (GO:0071495)	871	24	7.42	+	3.23	0.00517
positive regulation of lymphocyte differentiation (GO:0045621)	106	9	0.9	+	9.96	0.00509
response to growth factor (GO:0070848)	402	16	3.43	+	4.67	0.00497
positive regulation of secretion (GO:0051047)	508	18	4.33	+	4.16	0.0049
positive regulation of smooth muscle cell proliferation (GO:0048661)	105	9	0.89	+	10.06	0.00472
regulation of epithelial cell proliferation (GO:0050678)	349	15	2.97	+	5.04	0.0045
negative regulation of inflammatory response (GO:0050728)	137	10	1.17	+	8.57	0.00439
nervous system development (GO:0007399)	2178	42	18.56	+	2.26	0.00438
regulation of extrinsic apoptotic signaling pathway via death domain receptors (GO:1902041)	49	7	0.42	+	16.76	0.00387
positive regulation of CD4-positive, alpha-beta T cell differentiation (GO:0043372)	29	6	0.25	+	24.28	0.00383
regulation of viral process (GO:0050792)	170	11	1.45	+	7.59	0.00364
regulation of CD4-positive, alpha-beta T cell differentiation (GO:0043370)	48	7	0.41	+	17.11	0.00341
positive regulation of establishment of protein localization (GO:1904951)	441	17	3.76	+	4.52	0.00334
regulation of small molecule metabolic process (GO:0062012)	338	15	2.88	+	5.21	0.00305
positive regulation of nitric oxide biosynthetic process (GO:0045429)	46	7	0.39	+	17.86	0.00263
positive regulation of nitric oxide metabolic process (GO:1904407)	46	7	0.39	+	17.86	0.00263
negative regulation of extrinsic apoptotic signaling pathway (GO:2001237)	97	9	0.83	+	10.89	0.00254
regulation of NIK/NF-kappaB signaling (GO:1901222)	97	9	0.83	+	10.89	0.00254
positive regulation of DNA-binding transcription factor activity (GO:0051091)	242	13	2.06	+	6.3	0.00244
response to wounding (GO:0009611)	331	15	2.82	+	5.32	0.00237
positive regulation of myeloid cell differentiation (GO:0045639)	96	9	0.82	+	11	0.00234
transcription by RNA polymerase II (GO:0006366)	200	12	1.7	+	7.04	0.00232
extrinsic apoptotic signaling pathway (GO:0097191)	95	9	0.81	+	11.12	0.00215
positive regulation of protein transport (GO:0051222)	423	17	3.6	+	4.72	0.0019
positive regulation of T cell differentiation (GO:0045582)	93	9	0.79	+	11.36	0.00182
negative regulation of viral process (GO:0048525)	93	9	0.79	+	11.36	0.00182
regulation of secretion (GO:0051046)	879	25	7.49	+	3.34	0.00166
regulation of cysteine-type endopeptidase activity involved in apoptotic process (GO:0043281)	193	12	1.64	+	7.3	0.00161
negative regulation of protein kinase activity (GO:0006469)	191	12	1.63	+	7.37	0.00145
negative regulation of transport (GO:0051051)	519	19	4.42	+	4.3	0.00144
regulation of protein secretion (GO:0050708)	461	18	3.93	+	4.58	0.00125
response to drug (GO:0042493)	740	23	6.31	+	3.65	0.00118
positive regulation of secretion by cell (GO:1903532)	453	18	3.86	+	4.66	0.00097
response to inorganic substance (GO:0010035)	402	17	3.43	+	4.96	0.000952
movement of cell or subcellular component (GO:0006928)	1317	32	11.22	+	2.85	0.000934
regulation of CD4-positive, alpha-beta T cell activation (GO:2000514)	60	8	0.51	+	15.65	0.000925
negative regulation of cysteine-type endopeptidase activity (GO:2000117)	85	9	0.72	+	12.43	0.000896
regulation of immune response (GO:0050776)	912	26	7.77	+	3.35	0.000881
response to virus (GO:0009615)	220	13	1.87	+	6.93	0.000861
regulation of peptide secretion (GO:0002791)	500	19	4.26	+	4.46	0.000827
mononuclear cell migration (GO:0071674)	38	7	0.32	+	21.62	0.000819
regulation of T cell differentiation (GO:0045580)	145	11	1.24	+	8.9	0.00081
regulation of production of molecular mediator of immune response (GO:0002700)	143	11	1.22	+	9.03	0.00071
response to abiotic stimulus (GO:0009628)	900	26	7.67	+	3.39	0.000684
regulation of lymphocyte differentiation (GO:0045619)	176	12	1.5	+	8	0.000627
regulation of angiogenesis (GO:0045765)	296	15	2.52	+	5.95	0.000596
chemokine-mediated signaling pathway (GO:0070098)	56	8	0.48	+	16.76	0.00057
negative regulation of kinase activity (GO:0033673)	211	13	1.8	+	7.23	0.000543
positive regulation of leukocyte migration (GO:0002687)	139	11	1.18	+	9.29	0.000542
negative regulation of cysteine-type endopeptidase activity involved in apoptotic process (GO:0043154)	79	9	0.67	+	13.37	0.000503
regulation of cytokine production involved in immune response (GO:0002718)	78	9	0.66	+	13.54	0.000454
eosinophil migration (GO:0072677)	19	6	0.16	+	37.06	0.000448
positive regulation of reactive oxygen species metabolic process (GO:2000379)	105	10	0.89	+	11.18	0.000436
regulation of cellular component organization (GO:0051128)	2479	48	21.13	+	2.27	0.00043
positive regulation of neuron apoptotic process (GO:0043525)	77	9	0.66	+	13.72	0.00041
monocyte chemotaxis (GO:0002548)	33	7	0.28	+	24.89	0.000349
eosinophil chemotaxis (GO:0048245)	18	6	0.15	+	39.12	0.000343
negative regulation of transferase activity (GO:0051348)	240	14	2.05	+	6.85	0.000318
negative regulation of cell differentiation (GO:0045596)	742	24	6.32	+	3.8	0.0003
cellular response to interferon-gamma (GO:0071346)	100	10	0.85	+	11.73	0.000284
regulation of secretion by cell (GO:1903530)	799	25	6.81	+	3.67	0.000283
negative regulation of intrinsic apoptotic signaling pathway (GO:2001243)	99	10	0.84	+	11.85	0.00026
regulation of reactive oxygen species biosynthetic process (GO:1903426)	99	10	0.84	+	11.85	0.00026
chemotaxis (GO:0006935)	463	19	3.95	+	4.82	0.000259
regulation of leukocyte migration (GO:0002685)	194	13	1.65	+	7.86	0.000214
positive regulation of vasculature development (GO:1904018)	193	13	1.64	+	7.9	0.000202
anatomical structure formation involved in morphogenesis (GO:0048646)	906	27	7.72	+	3.5	0.000201
innate immune response (GO:0045087)	725	24	6.18	+	3.88	0.000196
regulation of I-kappaB kinase/NF-kappaB signaling (GO:0043122)	156	12	1.33	+	9.03	0.00018
negative regulation of protein modification process (GO:0031400)	554	21	4.72	+	4.45	0.000175
negative regulation of protein phosphorylation (GO:0001933)	400	18	3.41	+	5.28	0.00016
circulatory system development (GO:0072359)	892	27	7.6	+	3.55	0.000147
regulation of protein kinase activity (GO:0045859)	656	23	5.59	+	4.11	0.000143
negative regulation of immune system process (GO:0002683)	445	19	3.79	+	5.01	0.000142
anatomical structure morphogenesis (GO:0009653)	2139	45	18.23	+	2.47	0.000137
regulation of nitric oxide biosynthetic process (GO:0045428)	66	9	0.56	+	16	0.000121
response to endogenous stimulus (GO:0009719)	1071	30	9.13	+	3.29	0.000119
positive regulation of signal transduction (GO:0009967)	1468	36	12.51	+	2.88	0.000102
positive regulation of ERK1 and ERK2 cascade (GO:0070374)	217	14	1.85	+	7.57	9.61e-05
positive regulation of defense response (GO:0031349)	296	16	2.52	+	6.34	9.08e-05
positive regulation of neuron death (GO:1901216)	115	11	0.98	+	11.22	8.81e-05
positive regulation of locomotion (GO:0040017)	584	22	4.98	+	4.42	8.74e-05
regulation of neuron apoptotic process (GO:0043523)	254	15	2.16	+	6.93	8.72e-05
cellular response to organic cyclic compound (GO:0071407)	338	17	2.88	+	5.9	8.57e-05
positive regulation of signaling (GO:0023056)	1663	39	14.17	+	2.75	7.44e-05
regulation of interleukin-6 production (GO:0032675)	143	12	1.22	+	9.85	7.29e-05
signaling (GO:0023052)	5038	79	42.93	+	1.84	7.15e-05
cell activation (GO:0001775)	576	22	4.91	+	4.48	6.88e-05
positive regulation of cell communication (GO:0010647)	1656	39	14.11	+	2.76	6.64e-05
signal transduction (GO:0007165)	4765	76	40.61	+	1.87	6.38e-05
positive regulation of cytokine secretion (GO:0050715)	141	12	1.2	+	9.99	6.29e-05
positive regulation of cellular component movement (GO:0051272)	569	22	4.85	+	4.54	5.56e-05
regulation of heterotypic cell-cell adhesion (GO:0034114)	24	7	0.2	+	34.23	5.25e-05
taxis (GO:0042330)	465	20	3.96	+	5.05	5.16e-05
negative regulation of catalytic activity (GO:0043086)	671	24	5.72	+	4.2	4.68e-05
lymphocyte chemotaxis (GO:0048247)	39	8	0.33	+	24.07	4.58e-05
intrinsic apoptotic signaling pathway in response to DNA damage (GO:0008630)	81	10	0.69	+	14.49	4.47e-05
regulation of intrinsic apoptotic signaling pathway (GO:2001242)	168	13	1.43	+	9.08	4.28e-05
regulation of kinase activity (GO:0043549)	721	25	6.14	+	4.07	3.99e-05
regulation of myeloid cell differentiation (GO:0045637)	199	14	1.7	+	8.26	3.4e-05
positive regulation of cell motility (GO:2000147)	552	22	4.7	+	4.68	3.27e-05
apoptotic signaling pathway (GO:0097190)	273	16	2.33	+	6.88	3.06e-05
regulation of immune effector process (GO:0002697)	403	19	3.43	+	5.53	3.06e-05
lymphocyte migration (GO:0072676)	55	9	0.47	+	19.2	2.88e-05
regulation of cellular component movement (GO:0051270)	1004	30	8.56	+	3.51	2.85e-05
regulation of extrinsic apoptotic signaling pathway (GO:2001236)	162	13	1.38	+	9.42	2.84e-05
negative regulation of cell cycle (GO:0045786)	400	19	3.41	+	5.57	2.72e-05
regulation of biological quality (GO:0065008)	3830	67	32.64	+	2.05	2.63e-05
regulation of reactive oxygen species metabolic process (GO:2000377)	194	14	1.65	+	8.47	2.51e-05
positive regulation of inflammatory response (GO:0050729)	129	12	1.1	+	10.92	2.48e-05
regulation of locomotion (GO:0040012)	996	30	8.49	+	3.53	2.39e-05
negative regulation of DNA-binding transcription factor activity (GO:0043433)	158	13	1.35	+	9.66	2.14e-05
intrinsic apoptotic signaling pathway (GO:0097193)	156	13	1.33	+	9.78	1.85e-05
response to interferon-gamma (GO:0034341)	125	12	1.07	+	11.27	1.78e-05
positive regulation of catalytic activity (GO:0043085)	1044	31	8.9	+	3.48	1.74e-05
positive regulation of cell migration (GO:0030335)	530	22	4.52	+	4.87	1.6e-05
regulation of establishment of protein localization (GO:0070201)	735	26	6.26	+	4.15	1.27e-05
cell communication (GO:0007154)	5163	82	44	+	1.86	1.16e-05
positive regulation of MAPK cascade (GO:0043410)	516	22	4.4	+	5	9.95e-06
regulation of protein localization (GO:0032880)	1019	31	8.68	+	3.57	9.92e-06
cellular process (GO:0009987)	13847	157	118	+	1.33	8.92e-06
myeloid leukocyte migration (GO:0097529)	117	12	1	+	12.04	8.89e-06
regulation of vasculature development (GO:1901342)	328	18	2.8	+	6.44	8.34e-06
cellular response to tumor necrosis factor (GO:0071356)	114	12	0.97	+	12.35	6.77e-06
cellular response to chemokine (GO:1990869)	65	10	0.55	+	18.05	6.48e-06
response to chemokine (GO:1990868)	65	10	0.55	+	18.05	6.48e-06
response to interleukin-1 (GO:0070555)	87	11	0.74	+	14.84	5.97e-06
regulation of protein transport (GO:0051223)	705	26	6.01	+	4.33	5.45e-06
positive regulation of transport (GO:0051050)	1054	32	8.98	+	3.56	5.4e-06
regulation of lymphocyte activation (GO:0051249)	596	24	5.08	+	4.73	4.95e-06
positive regulation of cell adhesion (GO:0045785)	402	20	3.43	+	5.84	4.76e-06
positive regulation of cell-cell adhesion (GO:0022409)	235	16	2	+	7.99	3.97e-06
negative regulation of phosphorylation (GO:0042326)	443	21	3.78	+	5.56	3.97e-06
negative regulation of phosphorus metabolic process (GO:0010563)	538	23	4.58	+	5.02	3.85e-06
negative regulation of phosphate metabolic process (GO:0045936)	538	23	4.58	+	5.02	3.85e-06
regulation of cell motility (GO:2000145)	919	30	7.83	+	3.83	3.85e-06
regulation of peptide transport (GO:0090087)	746	27	6.36	+	4.25	3.67e-06
regulation of cytokine secretion (GO:0050707)	198	15	1.69	+	8.89	3.57e-06
positive regulation of phosphorylation (GO:0042327)	1032	32	8.79	+	3.64	3.25e-06
leukocyte migration (GO:0050900)	196	15	1.67	+	8.98	3.13e-06
regulation of leukocyte activation (GO:0002694)	684	26	5.83	+	4.46	2.93e-06
negative regulation of multicellular organismal process (GO:0051241)	1269	36	10.81	+	3.33	2.36e-06
regulation of cell activation (GO:0050865)	725	27	6.18	+	4.37	2e-06
leukocyte chemotaxis (GO:0030595)	127	13	1.08	+	12.01	1.79e-06
positive regulation of response to external stimulus (GO:0032103)	296	18	2.52	+	7.14	1.75e-06
locomotion (GO:0040011)	1123	34	9.57	+	3.55	1.55e-06
response to organic cyclic compound (GO:0014070)	607	25	5.17	+	4.83	1.34e-06
localization of cell (GO:0051674)	934	31	7.96	+	3.89	1.28e-06
cell motility (GO:0048870)	934	31	7.96	+	3.89	1.28e-06
regulation of transferase activity (GO:0051338)	818	29	6.97	+	4.16	1.23e-06
regulation of tumor necrosis factor superfamily cytokine production (GO:1903555)	151	14	1.29	+	10.88	1.19e-06
regulation of cell migration (GO:0030334)	870	30	7.41	+	4.05	1.08e-06
regulation of tumor necrosis factor production (GO:0032680)	149	14	1.27	+	11.03	1.01e-06
granulocyte migration (GO:0097530)	95	12	0.81	+	14.82	9.9e-07
positive regulation of phosphorus metabolic process (GO:0010562)	1103	34	9.4	+	3.62	9.79e-07
positive regulation of phosphate metabolic process (GO:0045937)	1103	34	9.4	+	3.62	9.79e-07
cellular response to interleukin-1 (GO:0071347)	72	11	0.61	+	17.93	9.59e-07
positive regulation of protein phosphorylation (GO:0001934)	981	32	8.36	+	3.83	9.46e-07
multi-organism process (GO:0051704)	2117	49	18.04	+	2.72	8.1e-07
regulation of transport (GO:0051049)	1897	46	16.17	+	2.85	8.05e-07
regulation of cellular response to stress (GO:0080135)	640	26	5.45	+	4.77	7.39e-07
regulation of symbiosis, encompassing mutualism through parasitism (GO:0043903)	206	16	1.76	+	9.11	6.45e-07
positive regulation of response to stimulus (GO:0048584)	2231	51	19.01	+	2.68	4.59e-07
cellular response to stress (GO:0033554)	1383	39	11.79	+	3.31	4.35e-07
cell chemotaxis (GO:0060326)	200	16	1.7	+	9.39	4.28e-07
negative regulation of developmental process (GO:0051093)	1004	33	8.56	+	3.86	3.82e-07
positive regulation of leukocyte cell-cell adhesion (GO:1903039)	197	16	1.68	+	9.53	3.47e-07
regulation of ERK1 and ERK2 cascade (GO:0070372)	304	19	2.59	+	7.33	3.45e-07
neutrophil migration (GO:1990266)	85	12	0.72	+	16.57	3.06e-07
regulation of anatomical structure morphogenesis (GO:0022603)	1053	34	8.97	+	3.79	2.95e-07
cell migration (GO:0016477)	820	30	6.99	+	4.29	2.71e-07
response to tumor necrosis factor (GO:0034612)	133	14	1.13	+	12.35	2.51e-07
granulocyte chemotaxis (GO:0071621)	83	12	0.71	+	16.97	2.38e-07
regulation of T cell activation (GO:0050863)	297	19	2.53	+	7.51	2.37e-07
positive regulation of intracellular signal transduction (GO:1902533)	982	33	8.37	+	3.94	2.17e-07
positive regulation of molecular function (GO:0044093)	1415	40	12.06	+	3.32	2.17e-07
intracellular signal transduction (GO:0035556)	1399	40	11.92	+	3.36	1.55e-07
regulation of cytokine biosynthetic process (GO:0042035)	101	13	0.86	+	15.1	1.31e-07
positive regulation of protein modification process (GO:0031401)	1199	37	10.22	+	3.62	1.23e-07
cytokine-mediated signaling pathway (GO:0019221)	249	18	2.12	+	8.48	1.22e-07
negative regulation of cellular macromolecule biosynthetic process (GO:2000113)	1322	39	11.27	+	3.46	1.17e-07
multicellular organismal process (GO:0032501)	7094	106	60.45	+	1.75	1.09e-07
neutrophil chemotaxis (GO:0030593)	76	12	0.65	+	18.53	9.43e-08
negative regulation of multi-organism process (GO:0043901)	178	16	1.52	+	10.55	8.44e-08
regulation of neuron death (GO:1901214)	355	21	3.03	+	6.94	8.15e-08
regulation of multi-organism process (GO:0043900)	387	22	3.3	+	6.67	5.31e-08
negative regulation of RNA metabolic process (GO:0051253)	1220	38	10.4	+	3.66	4.75e-08
negative regulation of protein metabolic process (GO:0051248)	1039	35	8.85	+	3.95	4.61e-08
negative regulation of cellular protein metabolic process (GO:0032269)	975	34	8.31	+	4.09	3.89e-08
negative regulation of RNA biosynthetic process (GO:1902679)	1136	37	9.68	+	3.82	2.68e-08
negative regulation of nucleic acid-templated transcription (GO:1903507)	1135	37	9.67	+	3.83	2.62e-08
negative regulation of transcription, DNA-templated (GO:0045892)	1132	37	9.65	+	3.84	2.43e-08
positive regulation of leukocyte differentiation (GO:1902107)	162	16	1.38	+	11.59	2.26e-08
regulation of smooth muscle cell proliferation (GO:0048660)	160	16	1.36	+	11.73	1.9e-08
negative regulation of transcription by RNA polymerase II (GO:0000122)	839	32	7.15	+	4.48	1.9e-08
programmed cell death (GO:0012501)	837	32	7.13	+	4.49	1.78e-08
regulation of MAPK cascade (GO:0043408)	731	30	6.23	+	4.82	1.74e-08
regulation of leukocyte differentiation (GO:1902105)	285	20	2.43	+	8.23	1.41e-08
negative regulation of macromolecule biosynthetic process (GO:0010558)	1354	41	11.54	+	3.55	1.39e-08
negative regulation of nucleobase-containing compound metabolic process (GO:0045934)	1352	41	11.52	+	3.56	1.33e-08
regulation of cell adhesion (GO:0030155)	671	29	5.72	+	5.07	1.25e-08
regulation of localization (GO:0032879)	2764	61	23.55	+	2.59	1.18e-08
negative regulation of cell population proliferation (GO:0008285)	668	29	5.69	+	5.09	1.13e-08
negative regulation of intracellular signal transduction (GO:1902532)	521	26	4.44	+	5.86	9.34e-09
positive regulation of cell population proliferation (GO:0008284)	977	35	8.33	+	4.2	8.57e-09
apoptotic process (GO:0006915)	800	32	6.82	+	4.69	5.61e-09
positive regulation of hemopoiesis (GO:1903708)	203	18	1.73	+	10.41	5.02e-09
negative regulation of gene expression (GO:0010629)	1562	45	13.31	+	3.38	4.78e-09
tissue development (GO:0009888)	1616	46	13.77	+	3.34	3.73e-09
cell surface receptor signaling pathway (GO:0007166)	1817	49	15.48	+	3.16	3.73e-09
negative regulation of molecular function (GO:0044092)	990	36	8.44	+	4.27	2.52e-09
positive regulation of cellular protein metabolic process (GO:0032270)	1504	45	12.82	+	3.51	1.32e-09
regulation of leukocyte cell-cell adhesion (GO:1903037)	280	21	2.39	+	8.8	1.14e-09
positive regulation of macromolecule biosynthetic process (GO:0010557)	1758	49	14.98	+	3.27	1.12e-09
immune response (GO:0006955)	1368	43	11.66	+	3.69	1.03e-09
positive regulation of cell differentiation (GO:0045597)	1071	38	9.13	+	4.16	1.02e-09
animal organ development (GO:0048513)	2985	66	25.44	+	2.59	8.23e-10
positive regulation of protein metabolic process (GO:0051247)	1607	47	13.69	+	3.43	7.43e-10
negative regulation of cellular biosynthetic process (GO:0031327)	1410	44	12.02	+	3.66	6.39e-10
cellular response to lipid (GO:0071396)	417	25	3.55	+	7.04	5.58e-10
regulation of cell cycle (GO:0051726)	934	36	7.96	+	4.52	4.75e-10
negative regulation of biosynthetic process (GO:0009890)	1447	45	12.33	+	3.65	3.5e-10
regulation of defense response (GO:0031347)	575	29	4.9	+	5.92	3.13e-10
negative regulation of apoptotic signaling pathway (GO:2001234)	227	20	1.93	+	10.34	2.72e-10
positive regulation of apoptotic process (GO:0043065)	615	30	5.24	+	5.72	2.49e-10
response to bacterium (GO:0009617)	801	34	6.83	+	4.98	1.87e-10
cellular developmental process (GO:0048869)	3689	76	31.44	+	2.42	1.63e-10
cell differentiation (GO:0030154)	3601	75	30.69	+	2.44	1.61e-10
regulation of DNA-binding transcription factor activity (GO:0051090)	390	25	3.32	+	7.52	1.34e-10
regulation of cell-cell adhesion (GO:0022407)	385	25	3.28	+	7.62	1.02e-10
positive regulation of RNA biosynthetic process (GO:1902680)	1512	47	12.88	+	3.65	8.34e-11
positive regulation of nucleic acid-templated transcription (GO:1903508)	1511	47	12.88	+	3.65	8.14e-11
positive regulation of transcription, DNA-templated (GO:0045893)	1508	47	12.85	+	3.66	7.58e-11
cell death (GO:0008219)	875	36	7.46	+	4.83	7.15e-11
positive regulation of developmental process (GO:0051094)	1498	47	12.77	+	3.68	5.95e-11
positive regulation of transcription by RNA polymerase II (GO:0045944)	1196	42	10.19	+	4.12	5.65e-11
positive regulation of programmed cell death (GO:0043068)	620	31	5.28	+	5.87	4.65e-11
positive regulation of nucleobase-containing compound metabolic process (GO:0045935)	1793	52	15.28	+	3.4	3.31e-11
positive regulation of cellular biosynthetic process (GO:0031328)	1858	53	15.83	+	3.35	3.22e-11
cellular response to lipopolysaccharide (GO:0071222)	197	20	1.68	+	11.91	2.27e-11
negative regulation of apoptotic process (GO:0043066)	891	37	7.59	+	4.87	2.16e-11
regulation of protein phosphorylation (GO:0001932)	1394	46	11.88	+	3.87	2.05e-11
positive regulation of cell death (GO:0010942)	677	33	5.77	+	5.72	1.11e-11
regulation of hemopoiesis (GO:1903706)	382	26	3.26	+	7.99	1e-11
regulation of protein modification process (GO:0031399)	1734	52	14.78	+	3.52	8.76e-12
negative regulation of cell death (GO:0060548)	1018	40	8.68	+	4.61	7.85e-12
negative regulation of programmed cell death (GO:0043069)	909	38	7.75	+	4.91	6.92e-12
positive regulation of biosynthetic process (GO:0009891)	1898	55	16.17	+	3.4	4.22e-12
cellular response to molecule of bacterial origin (GO:0071219)	205	21	1.75	+	12.02	3.74e-12
anatomical structure development (GO:0048856)	5054	95	43.07	+	2.21	3.32e-12
positive regulation of immune system process (GO:0002684)	1041	41	8.87	+	4.62	2.96e-12
regulation of phosphorus metabolic process (GO:0051174)	1672	52	14.25	+	3.65	2.03e-12
regulation of phosphate metabolic process (GO:0019220)	1671	52	14.24	+	3.65	1.98e-12
cellular response to biotic stimulus (GO:0071216)	226	22	1.93	+	11.42	1.92e-12
positive regulation of RNA metabolic process (GO:0051254)	1606	51	13.69	+	3.73	1.88e-12
regulation of response to external stimulus (GO:0032101)	726	35	6.19	+	5.66	1.87e-12
regulation of catalytic activity (GO:0050790)	1788	54	15.24	+	3.54	1.54e-12
system development (GO:0048731)	4126	85	35.16	+	2.42	1.4e-12
positive regulation of gene expression (GO:0010628)	1914	56	16.31	+	3.43	1.38e-12
regulation of inflammatory response (GO:0050727)	314	25	2.68	+	9.34	1.24e-12
negative regulation of response to stimulus (GO:0048585)	1524	50	12.99	+	3.85	1.13e-12
positive regulation of cytokine production (GO:0001819)	414	28	3.53	+	7.94	8.46e-13
multicellular organism development (GO:0007275)	4689	92	39.96	+	2.3	8.23e-13
regulation of phosphorylation (GO:0042325)	1511	50	12.88	+	3.88	8.04e-13
regulation of multicellular organismal development (GO:2000026)	2090	59	17.81	+	3.31	7.97e-13
developmental process (GO:0032502)	5335	99	45.46	+	2.18	7.25e-13
response to biotic stimulus (GO:0009607)	1046	42	8.91	+	4.71	6.22e-13
regulation of apoptotic signaling pathway (GO:2001233)	407	28	3.47	+	8.07	5.6e-13
cellular response to oxygen-containing compound (GO:1901701)	836	38	7.12	+	5.33	5.07e-13
response to external biotic stimulus (GO:0043207)	1023	42	8.72	+	4.82	2.91e-13
negative regulation of macromolecule metabolic process (GO:0010605)	2387	64	20.34	+	3.15	2.83e-13
response to other organism (GO:0051707)	1021	42	8.7	+	4.83	2.72e-13
regulation of cellular protein metabolic process (GO:0032268)	2430	65	20.71	+	3.14	1.61e-13
cellular response to cytokine stimulus (GO:0071345)	616	34	5.25	+	6.48	1.12e-13
response to stimulus (GO:0050896)	8225	129	70.09	+	1.84	7.57e-14
negative regulation of signal transduction (GO:0009968)	1140	45	9.71	+	4.63	7.19e-14
cellular response to stimulus (GO:0051716)	6408	112	54.61	+	2.05	6.71e-14
response to lipopolysaccharide (GO:0032496)	274	25	2.33	+	10.71	6.31e-14
regulation of immune system process (GO:0002682)	1456	51	12.41	+	4.11	3.65e-14
negative regulation of metabolic process (GO:0009892)	2642	69	22.51	+	3.06	3.59e-14
regulation of cell differentiation (GO:0045595)	1818	57	15.49	+	3.68	3.17e-14
negative regulation of nitrogen compound metabolic process (GO:0051172)	2199	63	18.74	+	3.36	2.3e-14
negative regulation of signaling (GO:0023057)	1265	48	10.78	+	4.45	2.08e-14
negative regulation of cell communication (GO:0010648)	1260	48	10.74	+	4.47	1.78e-14
negative regulation of cellular metabolic process (GO:0031324)	2373	66	20.22	+	3.26	1.14e-14
immune system process (GO:0002376)	2225	64	18.96	+	3.38	9.09e-15
response to oxygen-containing compound (GO:1901700)	1231	48	10.49	+	4.58	7.2e-15
response to lipid (GO:0033993)	629	36	5.36	+	6.72	3.59e-15
response to molecule of bacterial origin (GO:0002237)	292	27	2.49	+	10.85	2.01e-15
regulation of protein metabolic process (GO:0051246)	2633	71	22.44	+	3.16	1.62e-15
positive regulation of multicellular organismal process (GO:0051240)	1860	60	15.85	+	3.79	7.81e-16
defense response (GO:0006952)	1296	51	11.04	+	4.62	3.02e-16
regulation of transcription by RNA polymerase II (GO:0006357)	1932	62	16.46	+	3.77	1.95e-16
regulation of cellular macromolecule biosynthetic process (GO:2000112)	3146	80	26.81	+	2.98	7.93e-17
regulation of developmental process (GO:0050793)	2604	73	22.19	+	3.29	4.26e-17
biological regulation (GO:0065007)	11734	162	99.99	+	1.62	3.64e-17
regulation of cell population proliferation (GO:0042127)	1623	58	13.83	+	4.19	3.44e-17
response to external stimulus (GO:0009605)	1965	64	16.75	+	3.82	1.76e-17
regulation of response to stress (GO:0080134)	1248	52	10.64	+	4.89	1.02e-17
regulation of response to stimulus (GO:0048583)	3800	90	32.38	+	2.78	6.99e-18
regulation of intracellular signal transduction (GO:1902531)	1679	60	14.31	+	4.19	5.7e-18
positive regulation of nitrogen compound metabolic process (GO:0051173)	2994	80	25.51	+	3.14	3.72e-18
positive regulation of cellular metabolic process (GO:0031325)	3128	82	26.66	+	3.08	2.76e-18
regulation of signaling (GO:0023051)	3125	82	26.63	+	3.08	2.59e-18
positive regulation of macromolecule metabolic process (GO:0010604)	3123	82	26.61	+	3.08	2.49e-18
regulation of cell communication (GO:0010646)	3110	82	26.5	+	3.09	1.91e-18
regulation of cytokine production (GO:0001817)	641	40	5.46	+	7.32	1.46e-18
regulation of molecular function (GO:0065009)	2442	73	20.81	+	3.51	1.07e-18
regulation of macromolecule biosynthetic process (GO:0010556)	3231	84	27.53	+	3.05	1.05e-18
regulation of nucleic acid-templated transcription (GO:1903506)	2737	78	23.32	+	3.34	3.26e-19
regulation of transcription, DNA-templated (GO:0006355)	2731	78	23.27	+	3.35	2.85e-19
inflammatory response (GO:0006954)	429	35	3.66	+	9.57	2.59e-19
positive regulation of metabolic process (GO:0009893)	3390	87	28.89	+	3.01	2.59e-19
response to cytokine (GO:0034097)	716	43	6.1	+	7.05	1.22e-19
regulation of signal transduction (GO:0009966)	2704	79	23.04	+	3.43	3.08e-20
cellular response to organic substance (GO:0071310)	1735	64	14.79	+	4.33	2.79e-20
regulation of biological process (GO:0050789)	11120	162	94.76	+	1.71	2.54e-20
regulation of RNA metabolic process (GO:0051252)	2980	83	25.39	+	3.27	2.52e-20
regulation of RNA biosynthetic process (GO:2001141)	2745	80	23.39	+	3.42	1.57e-20
regulation of multicellular organismal process (GO:0051239)	3104	85	26.45	+	3.21	1.55e-20
regulation of cellular biosynthetic process (GO:0031326)	3382	89	28.82	+	3.09	9.75e-21
regulation of apoptotic process (GO:0042981)	1468	60	12.51	+	4.8	7.65e-21
regulation of gene expression (GO:0010468)	3587	92	30.57	+	3.01	5.7e-21
response to chemical (GO:0042221)	3356	89	28.6	+	3.11	5.67e-21
regulation of programmed cell death (GO:0043067)	1488	61	12.68	+	4.81	2.36e-21
regulation of biosynthetic process (GO:0009889)	3452	91	29.42	+	3.09	1.74e-21
regulation of cellular process (GO:0050794)	10431	159	88.89	+	1.79	1.24e-21
response to stress (GO:0006950)	3042	86	25.92	+	3.32	7.8e-22
negative regulation of cellular process (GO:0048523)	4452	104	37.94	+	2.74	6.37e-22
response to organic substance (GO:0010033)	2396	77	20.42	+	3.77	4.44e-22
regulation of cell death (GO:0010941)	1637	65	13.95	+	4.66	2.06e-22
regulation of nucleobase-containing compound metabolic process (GO:0019219)	3270	90	27.87	+	3.23	1.78e-22
cellular response to chemical stimulus (GO:0070887)	2222	76	18.94	+	4.01	2.3e-23
negative regulation of biological process (GO:0048519)	4968	114	42.34	+	2.69	9.26e-25
regulation of macromolecule metabolic process (GO:0060255)	5199	117	44.3	+	2.64	4.49e-25
regulation of metabolic process (GO:0019222)	5654	122	48.18	+	2.53	3.7e-25
regulation of nitrogen compound metabolic process (GO:0051171)	4987	115	42.5	+	2.71	2.53e-25
regulation of cellular metabolic process (GO:0031323)	5260	119	44.82	+	2.65	4.91e-26
positive regulation of cellular process (GO:0048522)	5226	120	44.53	+	2.69	4.83e-27
regulation of primary metabolic process (GO:0080090)	5128	119	43.7	+	2.72	4.23e-27
positive regulation of biological process (GO:0048518)	5897	128	50.25	+	2.55	1.04e-27
Unclassified (UNCLASSIFIED)	1873	2	15.96	-	0.13	0

## Sheet: GO btrS 15 min
btrS 15 min	Mus musculus - REFLIST (22296)	upload_1 (185)	upload_1 (expected)	upload_1 (over/under)	upload_1 (fold Enrichment)	upload_1 (P-value)
positive regulation of T-helper 17 cell differentiation (GO:2000321)	5	4	0.04	+	96.42	0.00466
positive regulation of T-helper 17 type immune response (GO:2000318)	8	4	0.07	+	60.26	0.018
positive regulation of fever generation (GO:0031622)	9	4	0.07	+	53.56	0.0258
positive regulation of chemokine (C-X-C motif) ligand 2 production (GO:2000343)	10	4	0.08	+	48.21	0.0359
regulation of fever generation (GO:0031620)	10	4	0.08	+	48.21	0.0359
regulation of chemokine (C-X-C motif) ligand 2 production (GO:2000341)	13	5	0.11	+	46.35	0.00242
negative regulation of heterotypic cell-cell adhesion (GO:0034115)	11	4	0.09	+	43.83	0.0486
regulation of cell-cell adhesion involved in gastrulation (GO:0070587)	11	4	0.09	+	43.83	0.0486
regulation of T-helper 17 cell differentiation (GO:2000319)	16	5	0.13	+	37.66	0.00563
regulation of heterotypic cell-cell adhesion (GO:0034114)	24	7	0.2	+	35.15	4.37e-05
eosinophil chemotaxis (GO:0048245)	18	5	0.15	+	33.48	0.00918
eosinophil migration (GO:0072677)	19	5	0.16	+	31.72	0.0115
regulation of T-helper 17 type immune response (GO:2000316)	20	5	0.17	+	30.13	0.0143
negative regulation of growth of symbiont in host (GO:0044130)	20	5	0.17	+	30.13	0.0143
T cell migration (GO:0072678)	20	5	0.17	+	30.13	0.0143
regulation of growth of symbiont in host (GO:0044126)	21	5	0.17	+	28.69	0.0176
negative regulation of growth of symbiont involved in interaction with host (GO:0044146)	22	5	0.18	+	27.39	0.0214
modulation of growth of symbiont involved in interaction with host (GO:0044144)	23	5	0.19	+	26.2	0.0259
positive regulation of CD4-positive, alpha-beta T cell differentiation (GO:0043372)	29	6	0.24	+	24.93	0.00328
lipopolysaccharide-mediated signaling pathway (GO:0031663)	31	6	0.26	+	23.33	0.00463
positive regulation of CD4-positive, alpha-beta T cell activation (GO:2000516)	33	6	0.27	+	21.91	0.00641
lymphocyte chemotaxis (GO:0048247)	39	7	0.32	+	21.63	0.000801
positive regulation of cytokine production involved in immune response (GO:0002720)	50	8	0.41	+	19.28	0.00021
positive regulation of nitric oxide biosynthetic process (GO:0045429)	46	7	0.38	+	18.34	0.0022
positive regulation of nitric oxide metabolic process (GO:1904407)	46	7	0.38	+	18.34	0.0022
negative regulation of viral genome replication (GO:0045071)	53	8	0.44	+	18.19	0.000316
regulation of CD4-positive, alpha-beta T cell differentiation (GO:0043370)	48	7	0.4	+	17.58	0.00285
lymphocyte migration (GO:0072676)	55	8	0.46	+	17.53	0.000409
regulation of cytokine production involved in immune response (GO:0002718)	78	11	0.65	+	17	1.56e-06
cellular response to interleukin-1 (GO:0071347)	72	10	0.6	+	16.74	1.23e-05
cellular response to chemokine (GO:1990869)	65	9	0.54	+	16.69	8.55e-05
response to chemokine (GO:1990868)	65	9	0.54	+	16.69	8.55e-05
regulation of nitric oxide biosynthetic process (GO:0045428)	66	9	0.55	+	16.43	9.64e-05
regulation of CD4-positive, alpha-beta T cell activation (GO:2000514)	60	8	0.5	+	16.07	0.000754
positive regulation of chemokine production (GO:0032722)	60	8	0.5	+	16.07	0.000754
neutrophil chemotaxis (GO:0030593)	76	10	0.63	+	15.86	1.98e-05
regulation of cytokine biosynthetic process (GO:0042035)	101	13	0.84	+	15.51	9.38e-08
positive regulation of alpha-beta T cell differentiation (GO:0046638)	48	6	0.4	+	15.06	0.0458
chemokine-mediated signaling pathway (GO:0070098)	56	7	0.46	+	15.06	0.00736
granulocyte chemotaxis (GO:0071621)	83	10	0.69	+	14.52	4.3e-05
neutrophil migration (GO:1990266)	85	10	0.71	+	14.18	5.3e-05
positive regulation of reactive oxygen species biosynthetic process (GO:1903428)	60	7	0.5	+	14.06	0.0113
positive regulation of myeloid leukocyte differentiation (GO:0002763)	60	7	0.5	+	14.06	0.0113
response to interleukin-1 (GO:0070555)	87	10	0.72	+	13.85	6.5e-05
negative regulation of cysteine-type endopeptidase activity involved in apoptotic process (GO:0043154)	79	9	0.66	+	13.73	0.0004
positive regulation of cytokine biosynthetic process (GO:0042108)	65	7	0.54	+	12.98	0.0184
positive regulation of T cell differentiation (GO:0045582)	93	10	0.77	+	12.96	0.000117
negative regulation of viral process (GO:0048525)	93	10	0.77	+	12.96	0.000117
cellular response to molecule of bacterial origin (GO:0071219)	205	22	1.7	+	12.93	1.64e-13
regulation of chemokine production (GO:0032642)	84	9	0.7	+	12.91	0.00065
cellular response to lipopolysaccharide (GO:0071222)	197	21	1.63	+	12.85	1.04e-12
regulation of alpha-beta T cell differentiation (GO:0046637)	66	7	0.55	+	12.78	0.0202
negative regulation of cysteine-type endopeptidase activity (GO:2000117)	85	9	0.71	+	12.76	0.000714
granulocyte migration (GO:0097530)	95	10	0.79	+	12.69	0.000141
negative regulation of viral life cycle (GO:1903901)	78	8	0.65	+	12.36	0.00477
negative regulation of intrinsic apoptotic signaling pathway (GO:2001243)	99	10	0.82	+	12.17	0.000202
regulation of reactive oxygen species biosynthetic process (GO:1903426)	99	10	0.82	+	12.17	0.000202
regulation of smooth muscle cell proliferation (GO:0048660)	160	16	1.33	+	12.05	1.26e-08
positive regulation of leukocyte differentiation (GO:1902107)	162	16	1.34	+	11.9	1.5e-08
intrinsic apoptotic signaling pathway in response to DNA damage (GO:0008630)	81	8	0.67	+	11.9	0.00622
response to tumor necrosis factor (GO:0034612)	133	13	1.1	+	11.78	2.19e-06
cellular response to biotic stimulus (GO:0071216)	226	22	1.88	+	11.73	1.09e-12
cellular response to tumor necrosis factor (GO:0071356)	114	11	0.95	+	11.63	6.15e-05
response to molecule of bacterial origin (GO:0002237)	292	28	2.42	+	11.56	8.04e-17
negative regulation of multi-organism process (GO:0043901)	178	17	1.48	+	11.51	4.88e-09
positive regulation of reactive oxygen species metabolic process (GO:2000379)	105	10	0.87	+	11.48	0.000339
response to lipopolysaccharide (GO:0032496)	274	26	2.27	+	11.44	2.73e-15
positive regulation of lymphocyte differentiation (GO:0045621)	106	10	0.88	+	11.37	0.000369
positive regulation of myeloid cell differentiation (GO:0045639)	96	9	0.8	+	11.3	0.00187
regulation of viral genome replication (GO:0045069)	86	8	0.71	+	11.21	0.00947
negative regulation of NF-kappaB transcription factor activity (GO:0032088)	76	7	0.63	+	11.1	0.0481
positive regulation of lipid localization (GO:1905954)	87	8	0.72	+	11.08	0.0103
regulation of production of molecular mediator of immune response (GO:0002700)	143	13	1.19	+	10.96	4.99e-06
cellular response to interferon-gamma (GO:0071346)	100	9	0.83	+	10.85	0.00258
positive regulation of hemopoiesis (GO:1903708)	203	18	1.68	+	10.69	3.18e-09
response to interferon-gamma (GO:0034341)	125	11	1.04	+	10.61	0.000149
positive regulation of interleukin-6 production (GO:0032755)	91	8	0.76	+	10.6	0.0141
regulation of tumor necrosis factor production (GO:0032680)	149	13	1.24	+	10.52	7.97e-06
leukocyte chemotaxis (GO:0030595)	127	11	1.05	+	10.44	0.000174
positive regulation of leukocyte cell-cell adhesion (GO:1903039)	197	17	1.63	+	10.4	2.21e-08
regulation of tumor necrosis factor superfamily cytokine production (GO:1903555)	151	13	1.25	+	10.38	9.27e-06
positive regulation of smooth muscle cell proliferation (GO:0048661)	105	9	0.87	+	10.33	0.00378
myeloid leukocyte migration (GO:0097529)	117	10	0.97	+	10.3	0.000874
positive regulation of inflammatory response (GO:0050729)	129	11	1.07	+	10.28	0.000202
regulation of interleukin-6 production (GO:0032675)	143	12	1.19	+	10.11	5.41e-05
negative regulation of apoptotic signaling pathway (GO:2001234)	227	19	1.88	+	10.09	1.78e-09
regulation of I-kappaB kinase/NF-kappaB signaling (GO:0043122)	156	13	1.29	+	10.04	1.34e-05
regulation of T cell differentiation (GO:0045580)	145	12	1.2	+	9.97	6.26e-05
regulation of NIK/NF-kappaB signaling (GO:1901222)	97	8	0.8	+	9.94	0.022
negative regulation of DNA-binding transcription factor activity (GO:0043433)	158	13	1.31	+	9.92	1.55e-05
regulation of myeloid leukocyte differentiation (GO:0002761)	122	10	1.01	+	9.88	0.00126
regulation of leukocyte chemotaxis (GO:0002688)	110	9	0.91	+	9.86	0.00545
negative regulation of leukocyte differentiation (GO:1902106)	99	8	0.82	+	9.74	0.0253
positive regulation of production of molecular mediator of immune response (GO:0002702)	99	8	0.82	+	9.74	0.0253
regulation of alpha-beta T cell activation (GO:0046634)	100	8	0.83	+	9.64	0.0271
regulation of lymphocyte differentiation (GO:0045619)	176	14	1.46	+	9.59	5.45e-06
positive regulation of leukocyte migration (GO:0002687)	139	11	1.15	+	9.54	0.000413
positive regulation of cytokine secretion (GO:0050715)	141	11	1.17	+	9.4	0.000474
regulation of symbiosis, encompassing mutualism through parasitism (GO:0043903)	206	16	1.71	+	9.36	4.33e-07
regulation of leukocyte differentiation (GO:1902105)	285	22	2.36	+	9.3	9.51e-11
inflammatory response (GO:0006954)	429	33	3.56	+	9.27	1.2e-17
negative regulation of hemopoiesis (GO:1903707)	143	11	1.19	+	9.27	0.000542
regulation of inflammatory response (GO:0050727)	314	24	2.61	+	9.21	6.65e-12
positive regulation of I-kappaB kinase/NF-kappaB signaling (GO:0043123)	105	8	0.87	+	9.18	0.0381
regulation of myeloid cell differentiation (GO:0045637)	199	15	1.65	+	9.08	2.63e-06
negative regulation of protein serine/threonine kinase activity (GO:0071901)	108	8	0.9	+	8.93	0.0463
regulation of viral life cycle (GO:1903900)	135	10	1.12	+	8.93	0.00303
regulation of hemopoiesis (GO:1903706)	382	28	3.17	+	8.83	5.89e-14
negative regulation of inflammatory response (GO:0050728)	137	10	1.14	+	8.8	0.00344
positive regulation of cell-cell adhesion (GO:0022409)	235	17	1.95	+	8.72	3e-07
regulation of intrinsic apoptotic signaling pathway (GO:2001242)	168	12	1.39	+	8.61	0.00029
regulation of leukocyte cell-cell adhesion (GO:1903037)	280	20	2.32	+	8.61	6.33e-09
regulation of cytokine secretion (GO:0050707)	198	14	1.64	+	8.52	2.27e-05
regulation of viral process (GO:0050792)	170	12	1.41	+	8.51	0.000328
positive regulation of cytokine production (GO:0001819)	414	29	3.44	+	8.44	4.5e-14
cell chemotaxis (GO:0060326)	200	14	1.66	+	8.44	2.57e-05
regulation of epithelial cell differentiation (GO:0030856)	144	10	1.19	+	8.37	0.0053
positive regulation of adaptive immune response (GO:0002821)	145	10	1.2	+	8.31	0.00562
cytokine-mediated signaling pathway (GO:0019221)	249	17	2.07	+	8.23	7.02e-07
regulation of extrinsic apoptotic signaling pathway (GO:2001236)	162	11	1.34	+	8.18	0.00177
positive regulation of vasculature development (GO:1904018)	193	13	1.6	+	8.12	0.000147
regulation of reactive oxygen species metabolic process (GO:2000377)	194	13	1.61	+	8.08	0.000156
regulation of leukocyte migration (GO:0002685)	194	13	1.61	+	8.08	0.000156
leukocyte migration (GO:0050900)	196	13	1.63	+	7.99	0.000175
positive regulation of T cell activation (GO:0050870)	182	12	1.51	+	7.95	0.000662
negative regulation of peptide secretion (GO:0002792)	152	10	1.26	+	7.93	0.00843
regulation of adaptive immune response (GO:0002819)	198	13	1.64	+	7.91	0.000196
positive regulation of ERK1 and ERK2 cascade (GO:0070374)	217	14	1.8	+	7.78	6.85e-05
intrinsic apoptotic signaling pathway (GO:0097193)	156	10	1.29	+	7.73	0.0105
regulation of DNA-binding transcription factor activity (GO:0051090)	390	25	3.24	+	7.73	7.17e-11
regulation of cytokine production (GO:0001817)	641	41	5.32	+	7.71	5.66e-20
regulation of apoptotic signaling pathway (GO:2001233)	407	26	3.38	+	7.7	2.15e-11
regulation of response to biotic stimulus (GO:0002831)	141	9	1.17	+	7.69	0.0375
negative regulation of protein secretion (GO:0050709)	142	9	1.18	+	7.64	0.0396
negative regulation of protein kinase activity (GO:0006469)	191	12	1.58	+	7.57	0.00109
regulation of ERK1 and ERK2 cascade (GO:0070372)	304	19	2.52	+	7.53	2.17e-07
cellular response to lipid (GO:0071396)	417	26	3.46	+	7.51	3.7e-11
regulation of cell-cell adhesion (GO:0022407)	385	24	3.19	+	7.51	4.57e-10
negative regulation of kinase activity (GO:0033673)	211	13	1.75	+	7.43	0.000398
positive regulation of response to external stimulus (GO:0032103)	296	18	2.46	+	7.33	1.13e-06
regulation of T cell activation (GO:0050863)	297	18	2.46	+	7.3	1.19e-06
negative regulation of MAPK cascade (GO:0043409)	169	10	1.4	+	7.13	0.0208
response to virus (GO:0009615)	220	13	1.83	+	7.12	0.000631
response to lipid (GO:0033993)	629	37	5.22	+	7.09	1.75e-16
negative regulation of secretion by cell (GO:1903531)	222	13	1.84	+	7.06	0.000697
negative regulation of transferase activity (GO:0051348)	240	14	1.99	+	7.03	0.000228
positive regulation of defense response (GO:0031349)	296	17	2.46	+	6.92	8.64e-06
response to cytokine (GO:0034097)	716	41	5.94	+	6.9	2.85e-18
positive regulation of angiogenesis (GO:0045766)	175	10	1.45	+	6.89	0.028
defense response to virus (GO:0051607)	175	10	1.45	+	6.89	0.028
regulation of cysteine-type endopeptidase activity involved in apoptotic process (GO:0043281)	193	11	1.6	+	6.87	0.00917
regulation of multi-organism process (GO:0043900)	387	22	3.21	+	6.85	3.11e-08
positive regulation of epithelial cell proliferation (GO:0050679)	196	11	1.63	+	6.76	0.0106
negative regulation of secretion (GO:0051048)	251	14	2.08	+	6.72	0.000387
positive regulation of immune effector process (GO:0002699)	252	14	2.09	+	6.7	0.000406
negative regulation of cell-cell adhesion (GO:0022408)	181	10	1.5	+	6.66	0.0372
transcription by RNA polymerase II (GO:0006366)	200	11	1.66	+	6.63	0.0128
regulation of vasculature development (GO:1901342)	328	18	2.72	+	6.61	5.43e-06
negative regulation of defense response (GO:0031348)	202	11	1.68	+	6.56	0.014
regulation of adaptive immune response based on somatic recombination of immune receptors built from immunoglobulin superfamily domains (GO:0002822)	184	10	1.53	+	6.55	0.0428
positive regulation of DNA-binding transcription factor activity (GO:0051091)	242	13	2.01	+	6.47	0.0018
cellular response to cytokine stimulus (GO:0071345)	616	33	5.11	+	6.46	3.58e-13
regulation of defense response (GO:0031347)	575	30	4.77	+	6.29	2.21e-11
cellular response to drug (GO:0035690)	270	14	2.24	+	6.25	0.000913
negative regulation of intracellular signal transduction (GO:1902532)	521	27	4.32	+	6.25	7.29e-10
regulation of peptidyl-tyrosine phosphorylation (GO:0050730)	256	13	2.12	+	6.12	0.00331
regulation of neuron death (GO:1901214)	355	18	2.95	+	6.11	1.79e-05
regulation of cysteine-type endopeptidase activity (GO:2000116)	217	11	1.8	+	6.11	0.0271
regulation of angiogenesis (GO:0045765)	296	15	2.46	+	6.11	0.00042
cellular response to organic cyclic compound (GO:0071407)	338	17	2.8	+	6.06	5.75e-05
negative regulation of cell cycle (GO:0045786)	400	20	3.32	+	6.03	2.73e-06
positive regulation of cell adhesion (GO:0045785)	402	20	3.34	+	6	2.97e-06
regulation of immune effector process (GO:0002697)	403	20	3.34	+	5.98	3.09e-06
negative regulation of cytokine production (GO:0001818)	244	12	2.02	+	5.93	0.0129
regulation of lymphocyte proliferation (GO:0050670)	224	11	1.86	+	5.92	0.0362
regulation of mononuclear cell proliferation (GO:0032944)	226	11	1.88	+	5.87	0.0392
regulation of response to external stimulus (GO:0032101)	726	35	6.02	+	5.81	7.88e-13
apoptotic signaling pathway (GO:0097190)	273	13	2.27	+	5.74	0.00662
negative regulation of protein phosphorylation (GO:0001933)	400	19	3.32	+	5.72	1.75e-05
negative regulation of phosphorylation (GO:0042326)	443	21	3.68	+	5.71	2.42e-06
regulation of neuron apoptotic process (GO:0043523)	254	12	2.11	+	5.69	0.0193
regulation of innate immune response (GO:0045088)	256	12	2.12	+	5.65	0.0208
cellular response to oxygen-containing compound (GO:1901701)	836	39	6.94	+	5.62	3.02e-14
T cell activation (GO:0042110)	261	12	2.17	+	5.54	0.0252
positive regulation of programmed cell death (GO:0043068)	620	28	5.14	+	5.44	5.98e-09
cell activation (GO:0001775)	576	26	4.78	+	5.44	4.34e-08
leukocyte differentiation (GO:0002521)	357	16	2.96	+	5.4	0.000747
regulation of small molecule metabolic process (GO:0062012)	338	15	2.8	+	5.35	0.00217
positive regulation of cell death (GO:0010942)	677	30	5.62	+	5.34	1.31e-09
positive regulation of cellular catabolic process (GO:0031331)	339	15	2.81	+	5.33	0.00225
positive regulation of apoptotic process (GO:0043065)	615	27	5.1	+	5.29	3.01e-08
negative regulation of response to external stimulus (GO:0032102)	320	14	2.66	+	5.27	0.0065
response to bacterium (GO:0009617)	801	35	6.65	+	5.27	1.37e-11
striated muscle tissue development (GO:0014706)	322	14	2.67	+	5.24	0.00698
positive regulation of cell migration (GO:0030335)	530	23	4.4	+	5.23	1.71e-06
regulation of epithelial cell proliferation (GO:0050678)	349	15	2.9	+	5.18	0.00321
negative regulation of phosphorus metabolic process (GO:0010563)	538	23	4.46	+	5.15	2.26e-06
negative regulation of phosphate metabolic process (GO:0045936)	538	23	4.46	+	5.15	2.26e-06
negative regulation of immune system process (GO:0002683)	445	19	3.69	+	5.15	9.17e-05
positive regulation of MAPK cascade (GO:0043410)	516	22	4.28	+	5.14	5.99e-06
regulation of MAPK cascade (GO:0043408)	731	31	6.07	+	5.11	1.5e-09
response to wounding (GO:0009611)	331	14	2.75	+	5.1	0.00954
response to other organism (GO:0051707)	1021	43	8.47	+	5.08	1.6e-14
response to external biotic stimulus (GO:0043207)	1023	43	8.49	+	5.07	1.71e-14
regulation of cell adhesion (GO:0030155)	671	28	5.57	+	5.03	3.66e-08
positive regulation of cell motility (GO:2000147)	552	23	4.58	+	5.02	3.66e-06
regulation of response to stress (GO:0080134)	1248	52	10.36	+	5.02	2.7e-18
muscle tissue development (GO:0060537)	338	14	2.8	+	4.99	0.0121
response to organic cyclic compound (GO:0014070)	607	25	5.04	+	4.96	7.51e-07
response to biotic stimulus (GO:0009607)	1046	43	8.68	+	4.95	3.77e-14
negative regulation of programmed cell death (GO:0043069)	909	37	7.54	+	4.91	1.62e-11
regulation of cellular response to stress (GO:0080135)	640	26	5.31	+	4.9	4.06e-07
positive regulation of cellular component movement (GO:0051272)	569	23	4.72	+	4.87	6.42e-06
negative regulation of cell population proliferation (GO:0008285)	668	27	5.54	+	4.87	1.85e-07
leukocyte activation (GO:0045321)	495	20	4.11	+	4.87	8.96e-05
negative regulation of apoptotic process (GO:0043066)	891	36	7.39	+	4.87	5.13e-11
regulation of lymphocyte activation (GO:0051249)	596	24	4.95	+	4.85	2.86e-06
regulation of protein serine/threonine kinase activity (GO:0071900)	423	17	3.51	+	4.84	0.0013
regulation of peptide secretion (GO:0002791)	500	20	4.15	+	4.82	0.000105
response to oxygen-containing compound (GO:1901700)	1231	49	10.21	+	4.8	3.68e-16
response to inorganic substance (GO:0010035)	402	16	3.34	+	4.8	0.00347
response to growth factor (GO:0070848)	402	16	3.34	+	4.8	0.00347
negative regulation of protein modification process (GO:0031400)	554	22	4.6	+	4.79	2.12e-05
regulation of cell cycle (GO:0051726)	934	37	7.75	+	4.77	3.66e-11
positive regulation of catabolic process (GO:0009896)	404	16	3.35	+	4.77	0.0037
negative regulation of signal transduction (GO:0009968)	1140	45	9.46	+	4.76	2.38e-14
positive regulation of immune system process (GO:0002684)	1041	41	8.64	+	4.75	1.1e-12
positive regulation of locomotion (GO:0040017)	584	23	4.85	+	4.75	1.04e-05
regulation of protein secretion (GO:0050708)	461	18	3.83	+	4.71	0.000833
regulation of programmed cell death (GO:0043067)	1488	58	12.35	+	4.7	1.27e-19
negative regulation of cell communication (GO:0010648)	1260	49	10.45	+	4.69	9.4e-16
regulation of apoptotic process (GO:0042981)	1468	57	12.18	+	4.68	4.15e-19
cellular response to growth factor stimulus (GO:0071363)	387	15	3.21	+	4.67	0.0111
negative regulation of signaling (GO:0023057)	1265	49	10.5	+	4.67	1.1e-15
taxis (GO:0042330)	465	18	3.86	+	4.67	0.000943
defense response (GO:0006952)	1296	50	10.75	+	4.65	5e-16
negative regulation of transport (GO:0051051)	519	20	4.31	+	4.64	0.000191
negative regulation of cell death (GO:0060548)	1018	39	8.45	+	4.62	1.67e-11
regulation of leukocyte activation (GO:0002694)	684	26	5.68	+	4.58	1.62e-06
regulation of cell death (GO:0010941)	1637	62	13.58	+	4.56	9.66e-21
positive regulation of protein transport (GO:0051222)	423	16	3.51	+	4.56	0.00664
negative regulation of cell differentiation (GO:0045596)	742	28	6.16	+	4.55	3.53e-07
regulation of cell activation (GO:0050865)	725	27	6.02	+	4.49	1.09e-06
negative regulation of cellular protein metabolic process (GO:0032269)	975	36	8.09	+	4.45	7.03e-10
cellular response to organic substance (GO:0071310)	1735	64	14.4	+	4.45	5.24e-21
negative regulation of developmental process (GO:0051093)	1004	37	8.33	+	4.44	3.16e-10
chemotaxis (GO:0006935)	463	17	3.84	+	4.43	0.0044
negative regulation of molecular function (GO:0044092)	990	36	8.21	+	4.38	1.09e-09
positive regulation of establishment of protein localization (GO:1904951)	441	16	3.66	+	4.37	0.0112
regulation of peptide transport (GO:0090087)	746	27	6.19	+	4.36	2e-06
negative regulation of catalytic activity (GO:0043086)	671	24	5.57	+	4.31	2.75e-05
negative regulation of transcription by RNA polymerase II (GO:0000122)	839	30	6.96	+	4.31	2.35e-07
regulation of immune system process (GO:0002682)	1456	52	12.08	+	4.3	1.94e-15
negative regulation of protein metabolic process (GO:0051248)	1039	37	8.62	+	4.29	8.68e-10
positive regulation of cell activation (GO:0050867)	506	18	4.2	+	4.29	0.00313
positive regulation of cell differentiation (GO:0045597)	1071	38	8.89	+	4.28	4.23e-10
regulation of protein transport (GO:0051223)	705	25	5.85	+	4.27	1.48e-05
regulation of transferase activity (GO:0051338)	818	29	6.79	+	4.27	6.38e-07
cell death (GO:0008219)	875	31	7.26	+	4.27	1.32e-07
regulation of protein kinase activity (GO:0045859)	656	23	5.44	+	4.23	8.61e-05
apoptotic process (GO:0006915)	800	28	6.64	+	4.22	1.87e-06
positive regulation of cell population proliferation (GO:0008284)	977	34	8.11	+	4.19	1.89e-08
regulation of kinase activity (GO:0043549)	721	25	5.98	+	4.18	2.3e-05
positive regulation of leukocyte activation (GO:0002696)	491	17	4.07	+	4.17	0.00961
regulation of cell population proliferation (GO:0042127)	1623	56	13.47	+	4.16	2.47e-16
regulation of cell migration (GO:0030334)	870	30	7.22	+	4.16	5.53e-07
regulation of establishment of protein localization (GO:0070201)	735	25	6.1	+	4.1	3.34e-05
muscle structure development (GO:0061061)	472	16	3.92	+	4.09	0.0262
cellular response to chemical stimulus (GO:0070887)	2222	75	18.44	+	4.07	1.79e-23
negative regulation of response to stimulus (GO:0048585)	1524	51	12.65	+	4.03	6.77e-14
programmed cell death (GO:0012501)	837	28	6.94	+	4.03	5.01e-06
regulation of intracellular signal transduction (GO:1902531)	1679	56	13.93	+	4.02	1.14e-15
regulation of cell differentiation (GO:0045595)	1818	60	15.08	+	3.98	5.9e-17
regulation of protein phosphorylation (GO:0001932)	1394	46	11.57	+	3.98	6.95e-12
vasculature development (GO:0001944)	549	18	4.56	+	3.95	0.00974
regulation of cell motility (GO:2000145)	919	30	7.63	+	3.93	1.98e-06
positive regulation of transcription by RNA polymerase II (GO:0045944)	1196	39	9.92	+	3.93	2.46e-09
response to drug (GO:0042493)	740	24	6.14	+	3.91	0.00017
regulation of phosphorylation (GO:0042325)	1511	49	12.54	+	3.91	1.21e-12
positive regulation of immune response (GO:0050778)	712	23	5.91	+	3.89	0.000369
positive regulation of multicellular organismal process (GO:0051240)	1860	60	15.43	+	3.89	1.77e-16
response to external stimulus (GO:0009605)	1965	63	16.3	+	3.86	1.85e-17
cardiovascular system development (GO:0072358)	563	18	4.67	+	3.85	0.0138
hemopoiesis (GO:0030097)	630	20	5.23	+	3.83	0.0039
innate immune response (GO:0045087)	725	23	6.02	+	3.82	0.000507
response to organic substance (GO:0010033)	2396	76	19.88	+	3.82	3.24e-22
cell migration (GO:0016477)	820	26	6.8	+	3.82	6.43e-05
positive regulation of protein phosphorylation (GO:0001934)	981	31	8.14	+	3.81	2.07e-06
immune response (GO:0006955)	1368	43	11.35	+	3.79	3.86e-10
positive regulation of developmental process (GO:0051094)	1498	47	12.43	+	3.78	2e-11
regulation of anatomical structure morphogenesis (GO:0022603)	1053	33	8.74	+	3.78	6.14e-07
regulation of system process (GO:0044057)	576	18	4.78	+	3.77	0.0188
negative regulation of multicellular organismal process (GO:0051241)	1269	39	10.53	+	3.7	1.47e-08
positive regulation of intracellular signal transduction (GO:1902533)	982	30	8.15	+	3.68	9.07e-06
regulation of phosphate metabolic process (GO:0019220)	1671	51	13.87	+	3.68	2.73e-12
positive regulation of RNA metabolic process (GO:0051254)	1606	49	13.33	+	3.68	1.25e-11
regulation of phosphorus metabolic process (GO:0051174)	1672	51	13.87	+	3.68	2.8e-12
hematopoietic or lymphoid organ development (GO:0048534)	689	21	5.72	+	3.67	0.00377
immune system development (GO:0002520)	723	22	6	+	3.67	0.00201
circulatory system development (GO:0072359)	892	27	7.4	+	3.65	8.28e-05
regulation of locomotion (GO:0040012)	996	30	8.26	+	3.63	1.25e-05
positive regulation of phosphorylation (GO:0042327)	1032	31	8.56	+	3.62	6.82e-06
negative regulation of transcription, DNA-templated (GO:0045892)	1132	34	9.39	+	3.62	9.06e-07
regulation of transcription by RNA polymerase II (GO:0006357)	1932	58	16.03	+	3.62	2.57e-14
response to abiotic stimulus (GO:0009628)	900	27	7.47	+	3.62	9.93e-05
negative regulation of nucleic acid-templated transcription (GO:1903507)	1135	34	9.42	+	3.61	9.7e-07
response to hormone (GO:0009725)	601	18	4.99	+	3.61	0.0334
regulation of cellular catabolic process (GO:0031329)	668	20	5.54	+	3.61	0.00943
negative regulation of RNA biosynthetic process (GO:1902679)	1136	34	9.43	+	3.61	9.92e-07
positive regulation of phosphorus metabolic process (GO:0010562)	1103	33	9.15	+	3.61	1.97e-06
positive regulation of phosphate metabolic process (GO:0045937)	1103	33	9.15	+	3.61	1.97e-06
regulation of cellular component movement (GO:0051270)	1004	30	8.33	+	3.6	1.5e-05
negative regulation of cellular biosynthetic process (GO:0031327)	1410	42	11.7	+	3.59	4.62e-09
negative regulation of biosynthetic process (GO:0009890)	1447	43	12.01	+	3.58	2.47e-09
regulation of immune response (GO:0050776)	912	27	7.57	+	3.57	0.00013
regulation of protein modification process (GO:0031399)	1734	51	14.39	+	3.54	1.18e-11
positive regulation of cellular protein metabolic process (GO:0032270)	1504	44	12.48	+	3.53	2.07e-09
positive regulation of protein modification process (GO:0031401)	1199	35	9.95	+	3.52	9.75e-07
regulation of multicellular organismal development (GO:2000026)	2090	61	17.34	+	3.52	9.42e-15
positive regulation of transcription, DNA-templated (GO:0045893)	1508	44	12.51	+	3.52	2.26e-09
positive regulation of nucleic acid-templated transcription (GO:1903508)	1511	44	12.54	+	3.51	2.41e-09
positive regulation of RNA biosynthetic process (GO:1902680)	1512	44	12.55	+	3.51	2.47e-09
regulation of catalytic activity (GO:0050790)	1788	52	14.84	+	3.51	8.91e-12
localization of cell (GO:0051674)	934	27	7.75	+	3.48	0.00021
cell motility (GO:0048870)	934	27	7.75	+	3.48	0.00021
negative regulation of macromolecule biosynthetic process (GO:0010558)	1354	39	11.23	+	3.47	1e-07
negative regulation of RNA metabolic process (GO:0051253)	1220	35	10.12	+	3.46	1.54e-06
regulation of molecular function (GO:0065009)	2442	70	20.26	+	3.45	2.1e-17
positive regulation of protein metabolic process (GO:0051247)	1607	46	13.33	+	3.45	1.1e-09
intracellular signal transduction (GO:0035556)	1399	40	11.61	+	3.45	6.44e-08
regulation of protein localization (GO:0032880)	1019	29	8.46	+	3.43	8.33e-05
regulation of developmental process (GO:0050793)	2604	74	21.61	+	3.42	1.38e-18
immune system process (GO:0002376)	2225	63	18.46	+	3.41	8.94e-15
negative regulation of nitrogen compound metabolic process (GO:0051172)	2199	62	18.25	+	3.4	2.32e-14
regulation of ion transport (GO:0043269)	710	20	5.89	+	3.39	0.0232
negative regulation of nucleobase-containing compound metabolic process (GO:0045934)	1352	38	11.22	+	3.39	3.9e-07
regulation of RNA biosynthetic process (GO:2001141)	2745	77	22.78	+	3.38	2.62e-19
response to endogenous stimulus (GO:0009719)	1071	30	8.89	+	3.38	6.35e-05
negative regulation of cellular macromolecule biosynthetic process (GO:2000113)	1322	37	10.97	+	3.37	8.3e-07
positive regulation of nucleobase-containing compound metabolic process (GO:0045935)	1793	50	14.88	+	3.36	1.86e-10
regulation of catabolic process (GO:0009894)	791	22	6.56	+	3.35	0.00872
positive regulation of catalytic activity (GO:0043085)	1044	29	8.66	+	3.35	0.00014
regulation of signal transduction (GO:0009966)	2704	75	22.44	+	3.34	2.58e-18
regulation of multicellular organismal process (GO:0051239)	3104	86	25.76	+	3.34	3.1e-22
positive regulation of gene expression (GO:0010628)	1914	53	15.88	+	3.34	3.15e-11
response to nitrogen compound (GO:1901698)	797	22	6.61	+	3.33	0.00984
cellular response to endogenous stimulus (GO:0071495)	871	24	7.23	+	3.32	0.00317
regulation of secretion by cell (GO:1903530)	799	22	6.63	+	3.32	0.0102
positive regulation of transport (GO:0051050)	1054	29	8.75	+	3.32	0.000171
regulation of transcription, DNA-templated (GO:0006355)	2731	75	22.66	+	3.31	4.64e-18
regulation of nucleic acid-templated transcription (GO:1903506)	2737	75	22.71	+	3.3	5.28e-18
positive regulation of biosynthetic process (GO:0009891)	1898	52	15.75	+	3.3	9.49e-11
regulation of protein metabolic process (GO:0051246)	2633	72	21.85	+	3.3	6.09e-17
response to stress (GO:0006950)	3042	83	25.24	+	3.29	1.1e-20
tissue development (GO:0009888)	1616	44	13.41	+	3.28	2.23e-08
regulation of RNA metabolic process (GO:0051252)	2980	81	24.73	+	3.28	7.26e-20
regulation of cellular protein metabolic process (GO:0032268)	2430	66	20.16	+	3.27	7.76e-15
negative regulation of cellular metabolic process (GO:0031324)	2373	64	19.69	+	3.25	4.67e-14
regulation of nucleobase-containing compound metabolic process (GO:0019219)	3270	88	27.13	+	3.24	4.29e-22
positive regulation of cellular biosynthetic process (GO:0031328)	1858	50	15.42	+	3.24	7.09e-10
negative regulation of gene expression (GO:0010629)	1562	42	12.96	+	3.24	1.17e-07
positive regulation of molecular function (GO:0044093)	1415	38	11.74	+	3.24	1.4e-06
cellular response to stress (GO:0033554)	1383	37	11.48	+	3.22	2.85e-06
locomotion (GO:0040011)	1123	30	9.32	+	3.22	0.00018
anatomical structure formation involved in morphogenesis (GO:0048646)	906	24	7.52	+	3.19	0.00628
negative regulation of macromolecule metabolic process (GO:0010605)	2387	63	19.81	+	3.18	2.69e-13
regulation of secretion (GO:0051046)	879	23	7.29	+	3.15	0.0134
positive regulation of macromolecule biosynthetic process (GO:0010557)	1758	46	14.59	+	3.15	2.41e-08
response to chemical (GO:0042221)	3356	87	27.85	+	3.12	1.33e-20
regulation of biosynthetic process (GO:0009889)	3452	89	28.64	+	3.11	3.85e-21
regulation of cellular biosynthetic process (GO:0031326)	3382	87	28.06	+	3.1	2.25e-20
positive regulation of nitrogen compound metabolic process (GO:0051173)	2994	77	24.84	+	3.1	4.95e-17
regulation of cell communication (GO:0010646)	3110	79	25.81	+	3.06	2.38e-17
regulation of macromolecule biosynthetic process (GO:0010556)	3231	82	26.81	+	3.06	2.68e-18
negative regulation of metabolic process (GO:0009892)	2642	67	21.92	+	3.06	1.25e-13
positive regulation of macromolecule metabolic process (GO:0010604)	3123	79	25.91	+	3.05	3.08e-17
regulation of signaling (GO:0023051)	3125	79	25.93	+	3.05	3.2e-17
positive regulation of cellular metabolic process (GO:0031325)	3128	79	25.95	+	3.04	3.39e-17
regulation of neurogenesis (GO:0050767)	919	23	7.63	+	3.02	0.0276
regulation of gene expression (GO:0010468)	3587	89	29.76	+	2.99	5.69e-20
regulation of cellular macromolecule biosynthetic process (GO:2000112)	3146	78	26.1	+	2.99	2.14e-16
positive regulation of metabolic process (GO:0009893)	3390	84	28.13	+	2.99	2.8e-18
regulation of cell development (GO:0060284)	1052	26	8.73	+	2.98	0.00744
epithelium development (GO:0060429)	1016	25	8.43	+	2.97	0.0133
cell surface receptor signaling pathway (GO:0007166)	1817	44	15.08	+	2.92	9.62e-07
multi-organism process (GO:0051704)	2117	51	17.57	+	2.9	2.35e-08
regulation of transport (GO:0051049)	1897	44	15.74	+	2.8	3.68e-06
positive regulation of signal transduction (GO:0009967)	1468	34	12.18	+	2.79	0.00055
negative regulation of cellular process (GO:0048523)	4452	103	36.94	+	2.79	1.74e-22
positive regulation of cell communication (GO:0010647)	1656	38	13.74	+	2.77	9.99e-05
regulation of response to stimulus (GO:0048583)	3800	87	31.53	+	2.76	5.89e-17
positive regulation of signaling (GO:0023056)	1663	38	13.8	+	2.75	0.000112
regulation of primary metabolic process (GO:0080090)	5128	117	42.55	+	2.75	3.52e-27
negative regulation of biological process (GO:0048519)	4968	113	41.22	+	2.74	1.69e-25
regulation of nitrogen compound metabolic process (GO:0051171)	4987	113	41.38	+	2.73	2.39e-25
regulation of macromolecule metabolic process (GO:0060255)	5199	115	43.14	+	2.67	3.87e-25
regulation of cellular metabolic process (GO:0031323)	5260	116	43.64	+	2.66	2.15e-25
positive regulation of cellular process (GO:0048522)	5226	115	43.36	+	2.65	6.26e-25
positive regulation of response to stimulus (GO:0048584)	2231	49	18.51	+	2.65	1.76e-06
animal organ development (GO:0048513)	2985	65	24.77	+	2.62	6.83e-10
regulation of localization (GO:0032879)	2764	60	22.93	+	2.62	1.1e-08
movement of cell or subcellular component (GO:0006928)	1317	28	10.93	+	2.56	0.0472
regulation of metabolic process (GO:0019222)	5654	119	46.91	+	2.54	1.36e-24
positive regulation of biological process (GO:0048518)	5897	124	48.93	+	2.53	1.87e-26
neurogenesis (GO:0022008)	1698	35	14.09	+	2.48	0.00816
cell differentiation (GO:0030154)	3601	74	29.88	+	2.48	1.31e-10
cellular developmental process (GO:0048869)	3689	75	30.61	+	2.45	1.14e-10
system development (GO:0048731)	4126	83	34.24	+	2.42	2.59e-12
generation of neurons (GO:0048699)	1598	32	13.26	+	2.41	0.0389
nervous system development (GO:0007399)	2178	42	18.07	+	2.32	0.00258
anatomical structure morphogenesis (GO:0009653)	2139	41	17.75	+	2.31	0.00417
multicellular organism development (GO:0007275)	4689	88	38.91	+	2.26	1.19e-11
regulation of biological quality (GO:0065008)	3830	70	31.78	+	2.2	2.46e-07
regulation of cellular component organization (GO:0051128)	2479	45	20.57	+	2.19	0.00391
anatomical structure development (GO:0048856)	5054	91	41.94	+	2.17	3.68e-11
developmental process (GO:0032502)	5335	95	44.27	+	2.15	1.18e-11
cellular response to stimulus (GO:0051716)	6408	107	53.17	+	2.01	2.34e-12
signal transduction (GO:0007165)	4765	73	39.54	+	1.85	0.000337
cell communication (GO:0007154)	5163	79	42.84	+	1.84	3.93e-05
signaling (GO:0023052)	5038	76	41.8	+	1.82	0.000228
response to stimulus (GO:0050896)	8225	124	68.25	+	1.82	1.83e-12
regulation of cellular process (GO:0050794)	10431	154	86.55	+	1.78	1.99e-20
multicellular organismal process (GO:0032501)	7094	103	58.86	+	1.75	2.86e-07
regulation of biological process (GO:0050789)	11120	157	92.27	+	1.7	3.69e-19
biological regulation (GO:0065007)	11734	157	97.36	+	1.61	4.61e-16
cellular process (GO:0009987)	13847	151	114.89	+	1.31	9.93e-05
Unclassified (UNCLASSIFIED)	1873	3	15.54	-	0.19	0

## Sheet: GO RB50 4 hours
RB50 4 hours	Mus musculus - REFLIST (22296)	upload_1 (350)	upload_1 (expected)	upload_1 (over/under)	upload_1 (fold Enrichment)	upload_1 (P-value)
cellular homeostasis (GO:0019725)	828	32	13	+	2.46	0.0497
positive regulation of vascular endothelial growth factor production (GO:0010575)	24	6	0.38	+	15.93	0.0488
positive regulation of leukocyte cell-cell adhesion (GO:1903039)	197	14	3.09	+	4.53	0.0486
regulation of lipid localization (GO:1905952)	143	12	2.24	+	5.35	0.0476
mononuclear cell migration (GO:0071674)	38	7	0.6	+	11.73	0.0468
positive regulation of protein secretion (GO:0050714)	285	17	4.47	+	3.8	0.0457
regulation of transferase activity (GO:0051338)	818	32	12.84	+	2.49	0.043
regulation of response to biotic stimulus (GO:0002831)	141	12	2.21	+	5.42	0.0416
positive regulation of immune effector process (GO:0002699)	252	16	3.96	+	4.04	0.0411
positive regulation of peptide secretion (GO:0002793)	314	18	4.93	+	3.65	0.0408
negative regulation of transport (GO:0051051)	519	24	8.15	+	2.95	0.0393
regulation of osteoclast differentiation (GO:0045670)	72	9	1.13	+	7.96	0.0383
negative regulation of protein kinase activity (GO:0006469)	191	14	3	+	4.67	0.0348
cellular chemical homeostasis (GO:0055082)	702	29	11.02	+	2.63	0.0334
negative regulation of response to cytokine stimulus (GO:0060761)	52	8	0.82	+	9.8	0.0329
response to drug (GO:0042493)	740	30	11.62	+	2.58	0.0325
negative regulation of viral transcription (GO:0032897)	22	6	0.35	+	17.37	0.0318
ion homeostasis (GO:0050801)	777	31	12.2	+	2.54	0.0304
positive regulation of tumor necrosis factor superfamily cytokine production (GO:1903557)	89	10	1.4	+	7.16	0.0271
response to reactive oxygen species (GO:0000302)	160	13	2.51	+	5.18	0.027
negative regulation of macromolecule biosynthetic process (GO:0010558)	1354	45	21.25	+	2.12	0.0258
positive regulation of DNA-binding transcription factor activity (GO:0051091)	242	16	3.8	+	4.21	0.0253
negative regulation of DNA-binding transcription factor activity (GO:0043433)	158	13	2.48	+	5.24	0.0237
regulation of adaptive immune response based on somatic recombination of immune receptors built from immunoglobulin superfamily domains (GO:0002822)	184	14	2.89	+	4.85	0.0232
negative regulation of transferase activity (GO:0051348)	240	16	3.77	+	4.25	0.0229
positive regulation of lipid localization (GO:1905954)	87	10	1.37	+	7.32	0.0225
regulation of chemotaxis (GO:0050920)	210	15	3.3	+	4.55	0.0213
cellular response to toxic substance (GO:0097237)	108	11	1.7	+	6.49	0.0211
positive regulation of T cell activation (GO:0050870)	182	14	2.86	+	4.9	0.0206
monocyte chemotaxis (GO:0002548)	33	7	0.52	+	13.51	0.0205
T cell migration (GO:0072678)	20	6	0.31	+	19.11	0.0199
negative regulation of cytokine-mediated signaling pathway (GO:0001960)	48	8	0.75	+	10.62	0.0192
regulation of mononuclear cell migration (GO:0071675)	48	8	0.75	+	10.62	0.0192
cellular catabolic process (GO:0044248)	1463	48	22.97	+	2.09	0.0186
chemical homeostasis (GO:0048878)	1074	39	16.86	+	2.31	0.018
regulation of fibroblast proliferation (GO:0048145)	106	11	1.66	+	6.61	0.0178
cellular response to virus (GO:0098586)	32	7	0.5	+	13.94	0.0172
calcium ion homeostasis (GO:0055074)	458	23	7.19	+	3.2	0.017
leukocyte differentiation (GO:0002521)	357	20	5.6	+	3.57	0.0169
regulation of interferon-gamma production (GO:0032649)	105	11	1.65	+	6.67	0.0164
positive regulation of smooth muscle cell proliferation (GO:0048661)	105	11	1.65	+	6.67	0.0164
cardiovascular system development (GO:0072358)	563	26	8.84	+	2.94	0.016
homeostatic process (GO:0042592)	1588	51	24.93	+	2.05	0.016
eosinophil migration (GO:0072677)	19	6	0.3	+	20.12	0.0155
inorganic ion homeostasis (GO:0098771)	711	30	11.16	+	2.69	0.0151
cell differentiation (GO:0030154)	3601	92	56.53	+	1.63	0.0151
divalent inorganic cation homeostasis (GO:0072507)	488	24	7.66	+	3.13	0.0143
positive regulation of cytosolic calcium ion concentration (GO:0007204)	290	18	4.55	+	3.95	0.0142
positive regulation of transport (GO:0051050)	1054	39	16.55	+	2.36	0.0138
circulatory system development (GO:0072359)	892	35	14	+	2.5	0.0134
regulation of protein complex stability (GO:0061635)	9	5	0.14	+	35.39	0.0132
sensory perception (GO:0007600)	1604	5	25.18	-	0.2	0.0132
cellular developmental process (GO:0048869)	3689	94	57.91	+	1.62	0.0131
cell migration (GO:0016477)	820	33	12.87	+	2.56	0.0121
eosinophil chemotaxis (GO:0048245)	18	6	0.28	+	21.23	0.012
aromatic compound catabolic process (GO:0019439)	317	19	4.98	+	3.82	0.012
organic cyclic compound catabolic process (GO:1901361)	346	20	5.43	+	3.68	0.0107
vasculature development (GO:0001944)	549	26	8.62	+	3.02	0.0103
cation homeostasis (GO:0055080)	696	30	10.93	+	2.75	0.00993
negative regulation of catabolic process (GO:0009895)	281	18	4.41	+	4.08	0.00932
regulation of protein kinase activity (GO:0045859)	656	29	10.3	+	2.82	0.00931
regulation of leukocyte cell-cell adhesion (GO:1903037)	280	18	4.4	+	4.1	0.00889
cellular calcium ion homeostasis (GO:0006874)	440	23	6.91	+	3.33	0.00889
negative regulation of secretion by cell (GO:1903531)	222	16	3.48	+	4.59	0.00881
regulation of intrinsic apoptotic signaling pathway (GO:2001242)	168	14	2.64	+	5.31	0.00854
negative regulation of developmental process (GO:0051093)	1004	38	15.76	+	2.41	0.00836
positive regulation of cellular catabolic process (GO:0031331)	339	20	5.32	+	3.76	0.00795
type I interferon signaling pathway (GO:0060337)	16	6	0.25	+	23.89	0.0068
cellular response to type I interferon (GO:0071357)	16	6	0.25	+	23.89	0.0068
negative regulation of cellular biosynthetic process (GO:0031327)	1410	48	22.13	+	2.17	0.00664
regulation of nuclease activity (GO:0032069)	27	7	0.42	+	16.52	0.00641
heterocycle catabolic process (GO:0046700)	303	19	4.76	+	3.99	0.00633
cellular divalent inorganic cation homeostasis (GO:0072503)	461	24	7.24	+	3.32	0.00552
negative regulation of biosynthetic process (GO:0009890)	1447	49	22.71	+	2.16	0.00535
positive regulation of chemotaxis (GO:0050921)	136	13	2.13	+	6.09	0.005
regulation of cell adhesion (GO:0030155)	671	30	10.53	+	2.85	0.00482
cellular nitrogen compound catabolic process (GO:0044270)	297	19	4.66	+	4.08	0.00477
regulation of protein serine/threonine kinase activity (GO:0071900)	423	23	6.64	+	3.46	0.00467
positive regulation of interleukin-6 production (GO:0032755)	91	11	1.43	+	7.7	0.00449
tissue development (GO:0009888)	1616	53	25.37	+	2.09	0.00427
hemopoiesis (GO:0030097)	630	29	9.89	+	2.93	0.00426
metal ion homeostasis (GO:0055065)	629	29	9.87	+	2.94	0.00413
cellular ion homeostasis (GO:0006873)	624	29	9.8	+	2.96	0.00353
nucleobase-containing compound catabolic process (GO:0034655)	260	18	4.08	+	4.41	0.00324
regulation of epithelial cell proliferation (GO:0050678)	349	21	5.48	+	3.83	0.00312
regulation of secretion by cell (GO:1903530)	799	34	12.54	+	2.71	0.00246
cellular cation homeostasis (GO:0030003)	610	29	9.58	+	3.03	0.00226
positive regulation of catabolic process (GO:0009896)	404	23	6.34	+	3.63	0.00218
cell population proliferation (GO:0008283)	571	28	8.96	+	3.12	0.00202
negative regulation of secretion (GO:0051048)	251	18	3.94	+	4.57	0.00199
signaling (GO:0023052)	5038	122	79.09	+	1.54	0.00196
regulation of viral entry into host cell (GO:0046596)	34	8	0.53	+	14.99	0.00193
biological_process (GO:0008150)	20423	344	320.6	+	1.07	0.00193
positive regulation of epithelial cell proliferation (GO:0050679)	196	16	3.08	+	5.2	0.00186
regulation of cytokine biosynthetic process (GO:0042035)	101	12	1.59	+	7.57	0.00162
leukocyte activation (GO:0045321)	495	26	7.77	+	3.35	0.00158
positive regulation of response to cytokine stimulus (GO:0060760)	47	9	0.74	+	12.2	0.00156
regulation of lymphocyte activation (GO:0051249)	596	29	9.36	+	3.1	0.00142
response to wounding (GO:0009611)	331	21	5.2	+	4.04	0.00137
positive regulation of ERK1 and ERK2 cascade (GO:0070374)	217	17	3.41	+	4.99	0.00135
negative regulation of intrinsic apoptotic signaling pathway (GO:2001243)	99	12	1.55	+	7.72	0.00133
cell communication (GO:0007154)	5163	125	81.05	+	1.54	0.00124
positive regulation of cytokine secretion (GO:0050715)	141	14	2.21	+	6.33	0.0012
regulation of cytokine production involved in immune response (GO:0002718)	78	11	1.22	+	8.98	0.0011
regulation of vascular endothelial growth factor production (GO:0010574)	31	8	0.49	+	16.44	0.00105
positive regulation of leukocyte migration (GO:0002687)	139	14	2.18	+	6.42	0.00102
cellular metal ion homeostasis (GO:0006875)	551	28	8.65	+	3.24	0.00101
regulation of cell-cell adhesion (GO:0022407)	385	23	6.04	+	3.81	0.000971
regulation of secretion (GO:0051046)	879	37	13.8	+	2.68	0.000923
hematopoietic or lymphoid organ development (GO:0048534)	689	32	10.82	+	2.96	0.000878
animal organ development (GO:0048513)	2985	84	46.86	+	1.79	0.000859
regulation of anatomical structure morphogenesis (GO:0022603)	1053	42	16.53	+	2.54	0.000723
regulation of cellular response to stress (GO:0080135)	640	31	10.05	+	3.09	0.000577
negative regulation of innate immune response (GO:0045824)	55	10	0.86	+	11.58	0.000496
chemotaxis (GO:0006935)	463	26	7.27	+	3.58	0.000458
cellular response to organic cyclic compound (GO:0071407)	338	22	5.31	+	4.15	0.000453
regulation of adaptive immune response (GO:0002819)	198	17	3.11	+	5.47	0.000394
negative regulation of gene expression (GO:0010629)	1562	55	24.52	+	2.24	0.000375
positive regulation of protein modification process (GO:0031401)	1199	46	18.82	+	2.44	0.000356
regulation of ERK1 and ERK2 cascade (GO:0070372)	304	21	4.77	+	4.4	0.000355
negative regulation of intracellular signal transduction (GO:1902532)	521	28	8.18	+	3.42	0.000334
positive regulation of transcription by RNA polymerase II (GO:0045944)	1196	46	18.77	+	2.45	0.000334
positive regulation of innate immune response (GO:0045089)	171	16	2.68	+	5.96	0.000328
positive regulation of leukocyte chemotaxis (GO:0002690)	85	12	1.33	+	8.99	0.000291
regulation of cell activation (GO:0050865)	725	34	11.38	+	2.99	0.000274
regulation of chemokine production (GO:0032642)	84	12	1.32	+	9.1	0.000258
regulation of T cell activation (GO:0050863)	297	21	4.66	+	4.5	0.000244
regulation of neuron death (GO:1901214)	355	23	5.57	+	4.13	0.000242
regulation of ribonuclease activity (GO:0060700)	15	7	0.24	+	29.73	0.000238
regulation of leukocyte activation (GO:0002694)	684	33	10.74	+	3.07	0.000233
regulation of cell differentiation (GO:0045595)	1818	61	28.54	+	2.14	0.000218
regulation of transport (GO:0051049)	1897	63	29.78	+	2.12	0.000206
negative regulation of phosphorus metabolic process (GO:0010563)	538	29	8.45	+	3.43	0.000178
negative regulation of phosphate metabolic process (GO:0045936)	538	29	8.45	+	3.43	0.000178
signal transduction (GO:0007165)	4765	121	74.8	+	1.62	0.000162
regulation of apoptotic signaling pathway (GO:2001233)	407	25	6.39	+	3.91	0.000161
taxis (GO:0042330)	465	27	7.3	+	3.7	0.000131
negative regulation of protein phosphorylation (GO:0001933)	400	25	6.28	+	3.98	0.000117
cellular response to tumor necrosis factor (GO:0071356)	114	14	1.79	+	7.82	0.000105
positive regulation of phosphorylation (GO:0042327)	1032	43	16.2	+	2.65	0.000104
positive regulation of cell differentiation (GO:0045597)	1071	44	16.81	+	2.62	0.000103
cellular process (GO:0009987)	13847	268	217.37	+	1.23	9.91e-05
positive regulation of myeloid leukocyte differentiation (GO:0002763)	60	11	0.94	+	11.68	9.9e-05
negative regulation of defense response (GO:0031348)	202	18	3.17	+	5.68	9.27e-05
negative regulation of protein modification process (GO:0031400)	554	30	8.7	+	3.45	9.09e-05
system development (GO:0048731)	4126	110	64.77	+	1.7	8.55e-05
immune system development (GO:0002520)	723	35	11.35	+	3.08	7.93e-05
positive regulation of MAPK cascade (GO:0043410)	516	29	8.1	+	3.58	7.45e-05
positive regulation of protein phosphorylation (GO:0001934)	981	42	15.4	+	2.73	7.42e-05
regulation of leukocyte chemotaxis (GO:0002688)	110	14	1.73	+	8.11	6.92e-05
positive regulation of immune response (GO:0050778)	712	35	11.18	+	3.13	5.47e-05
negative regulation of cytokine production (GO:0001818)	244	20	3.83	+	5.22	5.27e-05
cellular response to drug (GO:0035690)	270	21	4.24	+	4.95	5.19e-05
regulation of leukocyte migration (GO:0002685)	194	18	3.05	+	5.91	5.18e-05
negative regulation of immune response (GO:0050777)	148	16	2.32	+	6.89	5.03e-05
positive regulation of catalytic activity (GO:0043085)	1044	44	16.39	+	2.68	4.97e-05
regulation of cellular component movement (GO:0051270)	1004	43	15.76	+	2.73	4.8e-05
negative regulation of catalytic activity (GO:0043086)	671	34	10.53	+	3.23	4.46e-05
regulation of protein transport (GO:0051223)	705	35	11.07	+	3.16	4.3e-05
regulation of establishment of protein localization (GO:0070201)	735	36	11.54	+	3.12	3.58e-05
regulation of interleukin-6 production (GO:0032675)	143	16	2.24	+	7.13	3.21e-05
regulation of production of molecular mediator of immune response (GO:0002700)	143	16	2.24	+	7.13	3.21e-05
regulation of myeloid leukocyte differentiation (GO:0002761)	122	15	1.92	+	7.83	3.09e-05
positive regulation of macromolecule biosynthetic process (GO:0010557)	1758	62	27.6	+	2.25	3.06e-05
lymphocyte chemotaxis (GO:0048247)	39	10	0.61	+	16.33	2.83e-05
positive regulation of cellular protein metabolic process (GO:0032270)	1504	56	23.61	+	2.37	2.81e-05
regulation of transcription by RNA polymerase II (GO:0006357)	1932	66	30.33	+	2.18	2.66e-05
regulation of cytokine-mediated signaling pathway (GO:0001959)	100	14	1.57	+	8.92	2.29e-05
anatomical structure development (GO:0048856)	5054	129	79.34	+	1.63	2.28e-05
positive regulation of locomotion (GO:0040017)	584	32	9.17	+	3.49	2.19e-05
intrinsic apoptotic signaling pathway in response to DNA damage (GO:0008630)	81	13	1.27	+	10.22	1.93e-05
regulation of hydrolase activity (GO:0051336)	968	43	15.2	+	2.83	1.7e-05
negative regulation of apoptotic signaling pathway (GO:2001234)	227	20	3.56	+	5.61	1.68e-05
cell activation (GO:0001775)	576	32	9.04	+	3.54	1.59e-05
positive regulation of signal transduction (GO:0009967)	1468	56	23.04	+	2.43	1.58e-05
regulation of peptide transport (GO:0090087)	746	37	11.71	+	3.16	1.56e-05
intrinsic apoptotic signaling pathway (GO:0097193)	156	17	2.45	+	6.94	1.5e-05
positive regulation of myeloid cell differentiation (GO:0045639)	96	14	1.51	+	9.29	1.42e-05
response to tumor necrosis factor (GO:0034612)	133	16	2.09	+	7.66	1.23e-05
apoptotic signaling pathway (GO:0097190)	273	22	4.29	+	5.13	1.21e-05
negative regulation of phosphorylation (GO:0042326)	443	28	6.95	+	4.03	1.21e-05
positive regulation of cellular component movement (GO:0051272)	569	32	8.93	+	3.58	1.2e-05
regulation of cell motility (GO:2000145)	919	42	14.43	+	2.91	1.2e-05
negative regulation of cell population proliferation (GO:0008285)	668	35	10.49	+	3.34	1.15e-05
positive regulation of chemokine production (GO:0032722)	60	12	0.94	+	12.74	8.86e-06
regulation of protein localization (GO:0032880)	1019	45	16	+	2.81	8.19e-06
regulation of tumor necrosis factor production (GO:0032680)	149	17	2.34	+	7.27	7.9e-06
cell surface receptor signaling pathway (GO:0007166)	1817	65	28.52	+	2.28	7.81e-06
multicellular organism development (GO:0007275)	4689	124	73.61	+	1.68	7.47e-06
regulation of immune effector process (GO:0002697)	403	27	6.33	+	4.27	7.35e-06
regulation of protein secretion (GO:0050708)	461	29	7.24	+	4.01	6.73e-06
positive regulation of RNA biosynthetic process (GO:1902680)	1512	58	23.74	+	2.44	6.61e-06
positive regulation of nucleic acid-templated transcription (GO:1903508)	1511	58	23.72	+	2.45	6.55e-06
positive regulation of transcription, DNA-templated (GO:0045893)	1508	58	23.67	+	2.45	6.37e-06
positive regulation of protein metabolic process (GO:0051247)	1607	60	25.23	+	2.38	6.1e-06
positive regulation of cell motility (GO:2000147)	552	32	8.67	+	3.69	5.92e-06
response to type I interferon (GO:0034340)	22	9	0.35	+	26.06	5.84e-06
defense response to protozoan (GO:0042832)	32	10	0.5	+	19.91	5.58e-06
response to interleukin-1 (GO:0070555)	87	14	1.37	+	10.25	4.49e-06
chemokine-mediated signaling pathway (GO:0070098)	56	12	0.88	+	13.65	4.44e-06
negative regulation of multicellular organismal process (GO:0051241)	1269	52	19.92	+	2.61	4.4e-06
regulation of locomotion (GO:0040012)	996	45	15.64	+	2.88	4.11e-06
developmental process (GO:0032502)	5335	137	83.75	+	1.64	3.79e-06
regulation of DNA-binding transcription factor activity (GO:0051090)	390	27	6.12	+	4.41	3.75e-06
lymphocyte migration (GO:0072676)	55	12	0.86	+	13.9	3.71e-06
positive regulation of molecular function (GO:0044093)	1415	56	22.21	+	2.52	3.42e-06
positive regulation of phosphorus metabolic process (GO:0010562)	1103	48	17.31	+	2.77	3.37e-06
positive regulation of phosphate metabolic process (GO:0045937)	1103	48	17.31	+	2.77	3.37e-06
regulation of cellular catabolic process (GO:0031329)	668	36	10.49	+	3.43	3.18e-06
positive regulation of signaling (GO:0023056)	1663	62	26.11	+	2.37	3.1e-06
regulation of smooth muscle cell proliferation (GO:0048660)	160	18	2.51	+	7.17	3.09e-06
positive regulation of cell communication (GO:0010647)	1656	62	26	+	2.39	2.69e-06
positive regulation of intracellular signal transduction (GO:1902533)	982	45	15.42	+	2.92	2.68e-06
regulation of vasculature development (GO:1901342)	328	25	5.15	+	4.86	2.66e-06
regulation of cell migration (GO:0030334)	870	42	13.66	+	3.08	2.49e-06
regulation of peptide secretion (GO:0002791)	500	31	7.85	+	3.95	2.38e-06
positive regulation of cell migration (GO:0030335)	530	32	8.32	+	3.85	2.27e-06
myeloid leukocyte migration (GO:0097529)	117	16	1.84	+	8.71	2.26e-06
cellular response to stress (GO:0033554)	1383	56	21.71	+	2.58	2.06e-06
positive regulation of cellular biosynthetic process (GO:0031328)	1858	67	29.17	+	2.3	2.03e-06
regulation of angiogenesis (GO:0045765)	296	24	4.65	+	5.17	1.9e-06
positive regulation of angiogenesis (GO:0045766)	175	19	2.75	+	6.92	1.73e-06
positive regulation of vasculature development (GO:1904018)	193	20	3.03	+	6.6	1.22e-06
regulation of response to cytokine stimulus (GO:0060759)	111	16	1.74	+	9.18	1.12e-06
response to protozoan (GO:0001562)	36	11	0.57	+	19.46	9.37e-07
regulation of MAPK cascade (GO:0043408)	731	39	11.48	+	3.4	7.36e-07
response to interferon-alpha (GO:0035455)	24	10	0.38	+	26.54	5.55e-07
positive regulation of leukocyte differentiation (GO:1902107)	162	19	2.54	+	7.47	5.19e-07
positive regulation of developmental process (GO:0051094)	1498	60	23.52	+	2.55	4.95e-07
cellular response to interleukin-1 (GO:0071347)	72	14	1.13	+	12.39	4.9e-07
negative regulation of signaling (GO:0023057)	1265	54	19.86	+	2.72	4.58e-07
negative regulation of cell communication (GO:0010648)	1260	54	19.78	+	2.73	3.98e-07
positive regulation of apoptotic process (GO:0043065)	615	36	9.65	+	3.73	3.67e-07
regulation of protein modification process (GO:0031399)	1734	66	27.22	+	2.42	3.49e-07
negative regulation of signal transduction (GO:0009968)	1140	51	17.9	+	2.85	3.45e-07
neutrophil migration (GO:1990266)	85	15	1.33	+	11.24	3.38e-07
regulation of myeloid cell differentiation (GO:0045637)	199	21	3.12	+	6.72	3.08e-07
regulation of cytokine secretion (GO:0050707)	198	21	3.11	+	6.76	2.83e-07
leukocyte migration (GO:0050900)	196	21	3.08	+	6.83	2.37e-07
positive regulation of cell population proliferation (GO:0008284)	977	47	15.34	+	3.06	2.16e-07
positive regulation of gene expression (GO:0010628)	1914	71	30.05	+	2.36	1.86e-07
regulation of tumor necrosis factor superfamily cytokine production (GO:1903555)	151	19	2.37	+	8.02	1.72e-07
regulation of leukocyte differentiation (GO:1902105)	285	25	4.47	+	5.59	1.66e-07
positive regulation of biosynthetic process (GO:0009891)	1898	71	29.79	+	2.38	1.56e-07
cellular response to chemokine (GO:1990869)	65	14	1.02	+	13.72	1.48e-07
response to chemokine (GO:1990868)	65	14	1.02	+	13.72	1.48e-07
granulocyte migration (GO:0097530)	95	16	1.49	+	10.73	1.4e-07
positive regulation of inflammatory response (GO:0050729)	129	18	2.03	+	8.89	1.25e-07
positive regulation of programmed cell death (GO:0043068)	620	37	9.73	+	3.8	1.14e-07
regulation of multicellular organismal development (GO:2000026)	2090	76	32.81	+	2.32	8.89e-08
neutrophil chemotaxis (GO:0030593)	76	15	1.19	+	12.57	8.3e-08
intracellular signal transduction (GO:0035556)	1399	59	21.96	+	2.69	8.08e-08
positive regulation of hemopoiesis (GO:1903708)	203	22	3.19	+	6.9	6.45e-08
response to organic cyclic compound (GO:0014070)	607	37	9.53	+	3.88	6.4e-08
positive regulation of RNA metabolic process (GO:0051254)	1606	65	25.21	+	2.58	4.87e-08
regulation of catabolic process (GO:0009894)	791	43	12.42	+	3.46	4.07e-08
regulation of biological quality (GO:0065008)	3830	114	60.12	+	1.9	3.43e-08
negative regulation of molecular function (GO:0044092)	990	49	15.54	+	3.15	2.92e-08
cellular response to interferon-gamma (GO:0071346)	100	17	1.57	+	10.83	2.82e-08
regulation of localization (GO:0032879)	2764	92	43.39	+	2.12	2.67e-08
regulation of protein phosphorylation (GO:0001932)	1394	60	21.88	+	2.74	2.32e-08
granulocyte chemotaxis (GO:0071621)	83	16	1.3	+	12.28	2.29e-08
positive regulation of nucleobase-containing compound metabolic process (GO:0045935)	1793	70	28.15	+	2.49	2.14e-08
apoptotic process (GO:0006915)	800	44	12.56	+	3.5	1.54e-08
regulation of phosphorus metabolic process (GO:0051174)	1672	68	26.25	+	2.59	1.25e-08
regulation of phosphate metabolic process (GO:0019220)	1671	68	26.23	+	2.59	1.23e-08
negative regulation of macromolecule metabolic process (GO:0010605)	2387	85	37.47	+	2.27	9.17e-09
cell chemotaxis (GO:0060326)	200	23	3.14	+	7.33	6.95e-09
negative regulation of immune system process (GO:0002683)	445	33	6.99	+	4.72	6.83e-09
regulation of intracellular signal transduction (GO:1902531)	1679	69	26.36	+	2.62	3.12e-09
regulation of innate immune response (GO:0045088)	256	26	4.02	+	6.47	3.02e-09
regulation of nucleic acid-templated transcription (GO:1903506)	2737	94	42.97	+	2.19	2.79e-09
regulation of transcription, DNA-templated (GO:0006355)	2731	94	42.87	+	2.19	2.62e-09
regulation of phosphorylation (GO:0042325)	1511	65	23.72	+	2.74	2.43e-09
negative regulation of nitrogen compound metabolic process (GO:0051172)	2199	82	34.52	+	2.38	2.15e-09
positive regulation of macromolecule metabolic process (GO:0010604)	3123	103	49.02	+	2.1	1.72e-09
cell death (GO:0008219)	875	48	13.74	+	3.49	1.48e-09
positive regulation of cell death (GO:0010942)	677	42	10.63	+	3.95	1.25e-09
programmed cell death (GO:0012501)	837	47	13.14	+	3.58	1.23e-09
leukocyte chemotaxis (GO:0030595)	127	20	1.99	+	10.03	1.2e-09
regulation of cellular macromolecule biosynthetic process (GO:2000112)	3146	104	49.39	+	2.11	1.12e-09
negative regulation of cellular metabolic process (GO:0031324)	2373	87	37.25	+	2.34	9.43e-10
positive regulation of response to stimulus (GO:0048584)	2231	84	35.02	+	2.4	7.07e-10
positive regulation of nitrogen compound metabolic process (GO:0051173)	2994	101	47	+	2.15	6.33e-10
regulation of immune response (GO:0050776)	912	50	14.32	+	3.49	4.44e-10
regulation of RNA biosynthetic process (GO:2001141)	2745	96	43.09	+	2.23	4.23e-10
cellular response to interferon-beta (GO:0035458)	39	14	0.61	+	22.87	4.11e-10
regulation of developmental process (GO:0050793)	2604	93	40.88	+	2.28	3.77e-10
negative regulation of cellular protein metabolic process (GO:0032269)	975	52	15.31	+	3.4	3.67e-10
cellular response to oxygen-containing compound (GO:1901701)	836	48	13.12	+	3.66	2.99e-10
positive regulation of cellular metabolic process (GO:0031325)	3128	105	49.1	+	2.14	2.7e-10
negative regulation of metabolic process (GO:0009892)	2642	95	41.47	+	2.29	1.35e-10
negative regulation of response to stimulus (GO:0048585)	1524	68	23.92	+	2.84	1.13e-10
regulation of macromolecule biosynthetic process (GO:0010556)	3231	109	50.72	+	2.15	4.93e-11
positive regulation of response to external stimulus (GO:0032103)	296	30	4.65	+	6.46	4.52e-11
positive regulation of defense response (GO:0031349)	296	30	4.65	+	6.46	4.52e-11
regulation of signaling (GO:0023051)	3125	107	49.06	+	2.18	3.67e-11
negative regulation of cell death (GO:0060548)	1018	55	15.98	+	3.44	3.65e-11
regulation of inflammatory response (GO:0050727)	314	31	4.93	+	6.29	3.02e-11
regulation of viral genome replication (GO:0045069)	86	19	1.35	+	14.07	2.27e-11
regulation of hemopoiesis (GO:1903706)	382	34	6	+	5.67	2.24e-11
negative regulation of protein metabolic process (GO:0051248)	1039	56	16.31	+	3.43	2.18e-11
regulation of cellular protein metabolic process (GO:0032268)	2430	92	38.15	+	2.41	2.15e-11
regulation of cell communication (GO:0010646)	3110	107	48.82	+	2.19	1.99e-11
negative regulation of apoptotic process (GO:0043066)	891	52	13.99	+	3.72	1.2e-11
cellular response to lipid (GO:0071396)	417	36	6.55	+	5.5	7.8e-12
negative regulation of programmed cell death (GO:0043069)	909	53	14.27	+	3.71	6.39e-12
cytokine-mediated signaling pathway (GO:0019221)	249	29	3.91	+	7.42	4.81e-12
regulation of signal transduction (GO:0009966)	2704	100	42.45	+	2.36	3.41e-12
regulation of cell population proliferation (GO:0042127)	1623	74	25.48	+	2.9	1.93e-12
regulation of cellular biosynthetic process (GO:0031326)	3382	116	53.09	+	2.18	9.7e-13
regulation of RNA metabolic process (GO:0051252)	2980	108	46.78	+	2.31	4.86e-13
regulation of viral life cycle (GO:1903900)	135	24	2.12	+	11.32	3.6e-13
regulation of catalytic activity (GO:0050790)	1788	80	28.07	+	2.85	2.41e-13
response to oxygen-containing compound (GO:1901700)	1231	65	19.32	+	3.36	2.21e-13
negative regulation of viral genome replication (GO:0045071)	53	18	0.83	+	21.63	2.08e-13
cellular response to stimulus (GO:0051716)	6408	177	100.59	+	1.76	2.08e-13
regulation of gene expression (GO:0010468)	3587	122	56.31	+	2.17	2.02e-13
positive regulation of metabolic process (GO:0009893)	3390	118	53.22	+	2.22	1.4e-13
regulation of biosynthetic process (GO:0009889)	3452	120	54.19	+	2.21	6.81e-14
regulation of viral process (GO:0050792)	170	27	2.67	+	10.12	4.75e-14
negative regulation of viral life cycle (GO:1903901)	78	21	1.22	+	17.15	2.39e-14
regulation of response to external stimulus (GO:0032101)	726	51	11.4	+	4.47	1.79e-14
cellular response to biotic stimulus (GO:0071216)	226	31	3.55	+	8.74	6.76e-15
response to interferon-gamma (GO:0034341)	125	25	1.96	+	12.74	6.63e-15
regulation of protein metabolic process (GO:0051246)	2633	104	41.33	+	2.52	5.17e-15
cellular response to molecule of bacterial origin (GO:0071219)	205	30	3.22	+	9.32	4.98e-15
regulation of nucleobase-containing compound metabolic process (GO:0019219)	3270	119	51.33	+	2.32	3.56e-15
cellular response to lipopolysaccharide (GO:0071222)	197	30	3.09	+	9.7	1.83e-15
regulation of multicellular organismal process (GO:0051239)	3104	116	48.73	+	2.38	1.34e-15
positive regulation of cytokine production (GO:0001819)	414	41	6.5	+	6.31	7.2e-16
regulation of apoptotic process (GO:0042981)	1468	76	23.04	+	3.3	7.16e-16
regulation of symbiosis, encompassing mutualism through parasitism (GO:0043903)	206	31	3.23	+	9.59	6.12e-16
regulation of cellular process (GO:0050794)	10431	249	163.74	+	1.52	5.88e-16
positive regulation of multicellular organismal process (GO:0051240)	1860	87	29.2	+	2.98	4.25e-16
regulation of programmed cell death (GO:0043067)	1488	77	23.36	+	3.3	3.97e-16
response to interferon-beta (GO:0035456)	50	20	0.78	+	25.48	2.43e-16
negative regulation of viral process (GO:0048525)	93	24	1.46	+	16.44	2.03e-16
biological regulation (GO:0065007)	11734	269	184.2	+	1.46	1.91e-16
regulation of molecular function (GO:0065009)	2442	103	38.33	+	2.69	7.98e-17
regulation of response to stimulus (GO:0048583)	3800	134	59.65	+	2.25	7.23e-17
positive regulation of immune system process (GO:0002684)	1041	65	16.34	+	3.98	6.7e-17
regulation of cell death (GO:0010941)	1637	83	25.7	+	3.23	3.24e-17
negative regulation of cellular process (GO:0048523)	4452	149	69.89	+	2.13	1.41e-17
regulation of multi-organism process (GO:0043900)	387	42	6.08	+	6.91	1.06e-17
response to lipid (GO:0033993)	629	52	9.87	+	5.27	1.02e-17
positive regulation of cellular process (GO:0048522)	5226	165	82.04	+	2.01	8.91e-18
regulation of defense response (GO:0031347)	575	51	9.03	+	5.65	1.46e-18
negative regulation of multi-organism process (GO:0043901)	178	32	2.79	+	11.45	1.27e-18
regulation of biological process (GO:0050789)	11120	265	174.56	+	1.52	9.39e-19
regulation of cellular metabolic process (GO:0031323)	5260	168	82.57	+	2.03	7.4e-19
regulation of macromolecule metabolic process (GO:0060255)	5199	167	81.61	+	2.05	5.23e-19
response to lipopolysaccharide (GO:0032496)	274	38	4.3	+	8.83	4.45e-19
regulation of nitrogen compound metabolic process (GO:0051171)	4987	165	78.29	+	2.11	4.85e-20
response to molecule of bacterial origin (GO:0002237)	292	40	4.58	+	8.73	4.57e-20
regulation of metabolic process (GO:0019222)	5654	179	88.76	+	2.02	2.2e-20
regulation of cytokine production (GO:0001817)	641	56	10.06	+	5.57	1.94e-20
regulation of response to stress (GO:0080134)	1248	77	19.59	+	3.93	1.61e-20
positive regulation of biological process (GO:0048518)	5897	184	92.57	+	1.99	1.35e-20
regulation of primary metabolic process (GO:0080090)	5128	170	80.5	+	2.11	3.98e-21
inflammatory response (GO:0006954)	429	48	6.73	+	7.13	3.17e-21
response to bacterium (GO:0009617)	801	65	12.57	+	5.17	1.09e-22
regulation of immune system process (GO:0002682)	1456	87	22.86	+	3.81	6.33e-23
cellular response to organic substance (GO:0071310)	1735	98	27.24	+	3.6	9.5e-25
immune effector process (GO:0002252)	630	61	9.89	+	6.17	7.87e-25
response to stimulus (GO:0050896)	8225	233	129.12	+	1.8	6.8e-25
innate immune response (GO:0045087)	725	65	11.38	+	5.71	5.82e-25
negative regulation of biological process (GO:0048519)	4968	176	77.99	+	2.26	6.69e-26
defense response to other organism (GO:0098542)	645	64	10.13	+	6.32	8.11e-27
cellular response to cytokine stimulus (GO:0071345)	616	64	9.67	+	6.62	7.15e-28
cellular response to chemical stimulus (GO:0070887)	2222	119	34.88	+	3.41	1.52e-29
response to organic substance (GO:0010033)	2396	124	37.61	+	3.3	9.27e-30
response to chemical (GO:0042221)	3356	149	52.68	+	2.83	1.92e-30
multi-organism process (GO:0051704)	2117	118	33.23	+	3.55	8.55e-31
immune response (GO:0006955)	1368	97	21.47	+	4.52	6.65e-32
defense response to virus (GO:0051607)	175	46	2.75	+	16.74	1.62e-34
response to virus (GO:0009615)	220	53	3.45	+	15.35	1.18e-38
response to cytokine (GO:0034097)	716	83	11.24	+	7.38	6e-41
immune system process (GO:0002376)	2225	137	34.93	+	3.92	4.63e-42
response to stress (GO:0006950)	3042	162	47.75	+	3.39	3.44e-44
response to external stimulus (GO:0009605)	1965	133	30.85	+	4.31	6.89e-45
response to external biotic stimulus (GO:0043207)	1023	106	16.06	+	6.6	5.93e-50
response to biotic stimulus (GO:0009607)	1046	107	16.42	+	6.52	5.26e-50
response to other organism (GO:0051707)	1021	106	16.03	+	6.61	4.98e-50
defense response (GO:0006952)	1296	117	20.34	+	5.75	3.08e-50
Unclassified (UNCLASSIFIED)	1873	6	29.4	-	0.2	0

## Sheet: GO btrS 4 hours
bsr 4 hours	Mus musculus - REFLIST (22296)	upload_1 (450)	upload_1 (expected)	upload_1 (over/under)	upload_1 (fold Enrichment)	upload_1 (P-value)
positive regulation of epithelial cell proliferation (GO:0050679)	196	16	3.96	+	4.04	0.0468
cellular response to reactive oxygen species (GO:0034614)	109	12	2.2	+	5.45	0.0447
antigen processing and presentation of exogenous peptide antigen via MHC class I (GO:0042590)	9	5	0.18	+	27.53	0.0441
regulation of protein complex stability (GO:0061635)	9	5	0.18	+	27.53	0.0441
organic cyclic compound catabolic process (GO:1901361)	346	22	6.98	+	3.15	0.0416
negative regulation of leukocyte cell-cell adhesion (GO:1903038)	128	13	2.58	+	5.03	0.041
cellular response to toxic substance (GO:0097237)	108	12	2.18	+	5.51	0.0409
regulation of interferon-alpha production (GO:0032647)	28	7	0.57	+	12.39	0.0406
positive regulation of tyrosine phosphorylation of STAT protein (GO:0042531)	55	9	1.11	+	8.11	0.0388
cellular response to inorganic substance (GO:0071241)	170	15	3.43	+	4.37	0.0384
3'-UTR-mediated mRNA destabilization (GO:0061158)	17	6	0.34	+	17.49	0.0379
aromatic compound catabolic process (GO:0019439)	317	21	6.4	+	3.28	0.0377
negative regulation of transferase activity (GO:0051348)	240	18	4.84	+	3.72	0.0372
regulation of T cell proliferation (GO:0042129)	169	15	3.41	+	4.4	0.036
lymphocyte differentiation (GO:0030098)	264	19	5.33	+	3.57	0.0355
regulation of tyrosine phosphorylation of STAT protein (GO:0042509)	70	10	1.41	+	7.08	0.0342
regulation of nuclease activity (GO:0032069)	27	7	0.54	+	12.85	0.033
negative regulation of cell killing (GO:0031342)	27	7	0.54	+	12.85	0.033
positive regulation of lipid localization (GO:1905954)	87	11	1.76	+	6.26	0.033
positive regulation of mRNA metabolic process (GO:1903313)	87	11	1.76	+	6.26	0.033
regulation of transferase activity (GO:0051338)	818	38	16.51	+	2.3	0.0329
positive regulation of peptidyl-tyrosine phosphorylation (GO:0050731)	190	16	3.83	+	4.17	0.0324
regulation of protein serine/threonine kinase activity (GO:0071900)	423	25	8.54	+	2.93	0.0322
symbiont process (GO:0044403)	213	17	4.3	+	3.95	0.0317
positive regulation of multi-organism process (GO:0043902)	167	15	3.37	+	4.45	0.0314
macrophage activation (GO:0042116)	39	8	0.79	+	10.16	0.0303
nucleobase-containing compound catabolic process (GO:0034655)	260	19	5.25	+	3.62	0.0288
positive regulation of protein secretion (GO:0050714)	285	20	5.75	+	3.48	0.0284
regulation of chemotaxis (GO:0050920)	210	17	4.24	+	4.01	0.0266
regulation of lipid localization (GO:1905952)	143	14	2.89	+	4.85	0.0264
cardiovascular system development (GO:0072358)	563	30	11.36	+	2.64	0.0257
mononuclear cell migration (GO:0071674)	38	8	0.77	+	10.43	0.0256
regulation of peptidyl-tyrosine phosphorylation (GO:0050730)	256	19	5.17	+	3.68	0.0234
negative regulation of catabolic process (GO:0009895)	281	20	5.67	+	3.53	0.0233
regulation of cell cycle (GO:0051726)	934	42	18.85	+	2.23	0.0232
positive regulation of transcription by RNA polymerase II (GO:0045944)	1196	50	24.14	+	2.07	0.0232
regulation of acute inflammatory response (GO:0002673)	51	9	1.03	+	8.74	0.0223
positive regulation of type 2 immune response (GO:0002830)	15	6	0.3	+	19.82	0.021
heterocycle catabolic process (GO:0046700)	303	21	6.12	+	3.43	0.0195
positive regulation of cytokine production involved in immune response (GO:0002720)	50	9	1.01	+	8.92	0.0193
response to reactive oxygen species (GO:0000302)	160	15	3.23	+	4.64	0.0193
locomotion (GO:0040011)	1123	48	22.67	+	2.12	0.0193
cellular homeostasis (GO:0019725)	828	39	16.71	+	2.33	0.0189
cellular chemical homeostasis (GO:0055082)	702	35	14.17	+	2.47	0.0188
lymphocyte activation (GO:0046649)	409	25	8.25	+	3.03	0.0184
T cell differentiation (GO:0030217)	158	15	3.19	+	4.7	0.0167
positive regulation of leukocyte activation (GO:0002696)	491	28	9.91	+	2.83	0.0163
vasculature development (GO:0001944)	549	30	11.08	+	2.71	0.0159
positive regulation of chemotaxis (GO:0050921)	136	14	2.74	+	5.1	0.0153
negative regulation of cellular macromolecule biosynthetic process (GO:2000113)	1322	54	26.68	+	2.02	0.0152
cellular nitrogen compound catabolic process (GO:0044270)	297	21	5.99	+	3.5	0.0145
regulation of type I interferon production (GO:0032479)	79	11	1.59	+	6.9	0.0141
negative regulation of leukocyte mediated cytotoxicity (GO:0001911)	23	7	0.46	+	15.08	0.0134
regulation of proteolysis (GO:0030162)	684	35	13.81	+	2.54	0.0131
regulation of lymphocyte differentiation (GO:0045619)	176	16	3.55	+	4.5	0.0129
cellular response to oxidative stress (GO:0034599)	198	17	4	+	4.25	0.0127
posttranscriptional regulation of gene expression (GO:0010608)	400	25	8.07	+	3.1	0.0126
positive regulation of response to cytokine stimulus (GO:0060760)	47	9	0.95	+	9.49	0.0123
localization of cell (GO:0051674)	934	43	18.85	+	2.28	0.0122
cell motility (GO:0048870)	934	43	18.85	+	2.28	0.0122
cell population proliferation (GO:0008283)	571	31	11.52	+	2.69	0.0121
positive regulation of leukocyte cell-cell adhesion (GO:1903039)	197	17	3.98	+	4.28	0.0119
negative regulation of phosphorus metabolic process (GO:0010563)	538	30	10.86	+	2.76	0.0108
negative regulation of phosphate metabolic process (GO:0045936)	538	30	10.86	+	2.76	0.0108
homeostatic process (GO:0042592)	1588	62	32.05	+	1.93	0.0108
positive regulation of secretion (GO:0051047)	508	29	10.25	+	2.83	0.0104
monocyte chemotaxis (GO:0002548)	33	8	0.67	+	12.01	0.0102
regulation of protein kinase activity (GO:0045859)	656	34	13.24	+	2.57	0.01
positive regulation of cell activation (GO:0050867)	506	29	10.21	+	2.84	0.00967
positive regulation of peptide secretion (GO:0002793)	314	22	6.34	+	3.47	0.00945
positive regulation of cellular catabolic process (GO:0031331)	339	23	6.84	+	3.36	0.00905
nervous system process (GO:0050877)	2034	14	41.05	-	0.34	0.00902
myeloid leukocyte activation (GO:0002274)	110	13	2.22	+	5.86	0.00879
response to drug (GO:0042493)	740	37	14.94	+	2.48	0.00876
negative regulation of cell activation (GO:0050866)	192	17	3.88	+	4.39	0.00855
cellular response to virus (GO:0098586)	32	8	0.65	+	12.39	0.00838
tissue development (GO:0009888)	1616	63	32.62	+	1.93	0.0083
T cell activation (GO:0042110)	261	20	5.27	+	3.8	0.00806
negative regulation of lymphocyte activation (GO:0051250)	147	15	2.97	+	5.06	0.00728
circulatory system development (GO:0072359)	892	42	18	+	2.33	0.00704
regulation of vascular endothelial growth factor production (GO:0010574)	31	8	0.63	+	12.79	0.00682
negative regulation of protein modification process (GO:0031400)	554	31	11.18	+	2.77	0.00665
signaling (GO:0023052)	5038	148	101.68	+	1.46	0.00612
regulation of fibroblast proliferation (GO:0048145)	106	13	2.14	+	6.08	0.006
antigen processing and presentation of exogenous antigen (GO:0019884)	30	8	0.61	+	13.21	0.00551
positive regulation of smooth muscle cell proliferation (GO:0048661)	105	13	2.12	+	6.13	0.00544
regulation of defense response to virus by host (GO:0050691)	42	9	0.85	+	10.62	0.00537
divalent inorganic cation homeostasis (GO:0072507)	488	29	9.85	+	2.94	0.00484
eosinophil migration (GO:0072677)	19	7	0.38	+	18.25	0.00463
positive regulation of catabolic process (GO:0009896)	404	26	8.15	+	3.19	0.00463
positive regulation of defense response to virus by host (GO:0002230)	29	8	0.59	+	13.67	0.00443
positive regulation of T cell activation (GO:0050870)	182	17	3.67	+	4.63	0.0043
regulation of epithelial cell proliferation (GO:0050678)	349	24	7.04	+	3.41	0.00421
cell communication (GO:0007154)	5163	152	104.2	+	1.46	0.00406
ion homeostasis (GO:0050801)	777	39	15.68	+	2.49	0.00399
negative regulation of protein phosphorylation (GO:0001933)	400	26	8.07	+	3.22	0.00388
cell differentiation (GO:0030154)	3601	115	72.68	+	1.58	0.00374
eosinophil chemotaxis (GO:0048245)	18	7	0.36	+	19.27	0.00344
negative regulation of secretion by cell (GO:1903531)	222	19	4.48	+	4.24	0.00321
inorganic ion homeostasis (GO:0098771)	711	37	14.35	+	2.58	0.00304
negative regulation of macromolecule biosynthetic process (GO:0010558)	1354	57	27.33	+	2.09	0.00254
cellular developmental process (GO:0048869)	3689	118	74.46	+	1.58	0.00239
positive regulation of ERK1 and ERK2 cascade (GO:0070374)	217	19	4.38	+	4.34	0.00232
regulation of cellular response to stress (GO:0080135)	640	35	12.92	+	2.71	0.00212
negative regulation of leukocyte activation (GO:0002695)	172	17	3.47	+	4.9	0.00206
chemical homeostasis (GO:0048878)	1074	49	21.68	+	2.26	0.00194
cation homeostasis (GO:0055080)	696	37	14.05	+	2.63	0.00185
type I interferon signaling pathway (GO:0060337)	16	7	0.32	+	21.68	0.00182
cellular response to type I interferon (GO:0071357)	16	7	0.32	+	21.68	0.00182
negative regulation of transport (GO:0051051)	519	31	10.47	+	2.96	0.00176
regulation of mononuclear cell migration (GO:0071675)	48	10	0.97	+	10.32	0.0016
cellular divalent inorganic cation homeostasis (GO:0072503)	461	29	9.3	+	3.12	0.0016
negative regulation of immune effector process (GO:0002698)	128	15	2.58	+	5.81	0.00144
metal ion homeostasis (GO:0055065)	629	35	12.7	+	2.76	0.00144
positive regulation of acute inflammatory response (GO:0002675)	35	9	0.71	+	12.74	0.00142
antigen processing and presentation of exogenous peptide antigen (GO:0002478)	24	8	0.48	+	16.52	0.00132
regulation of ribonuclease activity (GO:0060700)	15	7	0.3	+	23.12	0.00129
positive regulation of cell adhesion (GO:0045785)	402	27	8.11	+	3.33	0.00126
positive regulation of interleukin-6 production (GO:0032755)	91	13	1.84	+	7.08	0.00123
positive regulation of myeloid leukocyte differentiation (GO:0002763)	60	11	1.21	+	9.08	0.00122
cellular ion homeostasis (GO:0006873)	624	35	12.59	+	2.78	0.0012
animal organ development (GO:0048513)	2985	102	60.25	+	1.69	0.0012
regulation of viral entry into host cell (GO:0046596)	34	9	0.69	+	13.12	0.00115
positive regulation of secretion by cell (GO:1903532)	453	29	9.14	+	3.17	0.00113
negative regulation of secretion (GO:0051048)	251	21	5.07	+	4.15	0.00111
negative regulation of response to external stimulus (GO:0032102)	320	24	6.46	+	3.72	0.000957
antigen processing and presentation of endogenous peptide antigen via MHC class I via ER pathway, TAP-independent (GO:0002486)	33	9	0.67	+	13.51	0.000922
regulation of interferon-gamma production (GO:0032649)	105	14	2.12	+	6.61	0.000883
negative regulation of cell-cell adhesion (GO:0022408)	181	18	3.65	+	4.93	0.00084
regulation of myeloid leukocyte differentiation (GO:0002761)	122	15	2.46	+	6.09	0.000815
positive regulation of macromolecule biosynthetic process (GO:0010557)	1758	70	35.48	+	1.97	0.000799
positive regulation of RNA biosynthetic process (GO:1902680)	1512	63	30.52	+	2.06	0.000775
positive regulation of nucleic acid-templated transcription (GO:1903508)	1511	63	30.5	+	2.07	0.000763
biological_process (GO:0008150)	20423	440	412.2	+	1.07	0.000749
positive regulation of transcription, DNA-templated (GO:0045893)	1508	63	30.44	+	2.07	0.000731
negative regulation of phosphorylation (GO:0042326)	443	29	8.94	+	3.24	0.000724
cellular cation homeostasis (GO:0030003)	610	35	12.31	+	2.84	0.000715
signal transduction (GO:0007165)	4765	146	96.17	+	1.52	0.000709
regulation of transcription by RNA polymerase II (GO:0006357)	1932	75	38.99	+	1.92	0.000688
cellular metal ion homeostasis (GO:0006875)	551	33	11.12	+	2.97	0.000665
positive regulation of leukocyte chemotaxis (GO:0002690)	85	13	1.72	+	7.58	0.000602
regulation of cytokine biosynthetic process (GO:0042035)	101	14	2.04	+	6.87	0.000571
positive regulation of leukocyte mediated cytotoxicity (GO:0001912)	84	13	1.7	+	7.67	0.000531
regulation of cytokine-mediated signaling pathway (GO:0001959)	100	14	2.02	+	6.94	0.000511
negative regulation of cellular biosynthetic process (GO:0031327)	1410	61	28.46	+	2.14	0.000457
positive regulation of production of molecular mediator of immune response (GO:0002702)	99	14	2	+	7.01	0.000456
negative regulation of biosynthetic process (GO:0009890)	1447	62	29.2	+	2.12	0.000393
regulation of ERK1 and ERK2 cascade (GO:0070372)	304	24	6.14	+	3.91	0.000392
negative regulation of cell adhesion (GO:0007162)	277	23	5.59	+	4.11	0.000319
regulation of intrinsic apoptotic signaling pathway (GO:2001242)	168	18	3.39	+	5.31	0.000297
lymphocyte chemotaxis (GO:0048247)	39	10	0.79	+	12.7	0.000295
positive regulation of cell differentiation (GO:0045597)	1071	51	21.62	+	2.36	0.000276
negative regulation of catalytic activity (GO:0043086)	671	38	13.54	+	2.81	0.000269
cell migration (GO:0016477)	820	43	16.55	+	2.6	0.000264
regulation of leukocyte chemotaxis (GO:0002688)	110	15	2.22	+	6.76	0.000236
sensory perception (GO:0007600)	1604	6	32.37	-	0.19	0.000195
hematopoietic or lymphoid organ development (GO:0048534)	689	39	13.91	+	2.8	0.000178
hemopoiesis (GO:0030097)	630	37	12.72	+	2.91	0.00017
chemotaxis (GO:0006935)	463	31	9.34	+	3.32	0.000158
positive regulation of MAPK cascade (GO:0043410)	516	33	10.41	+	3.17	0.000154
positive regulation of cytokine secretion (GO:0050715)	141	17	2.85	+	5.97	0.000148
regulation of response to biotic stimulus (GO:0002831)	141	17	2.85	+	5.97	0.000148
positive regulation of cellular biosynthetic process (GO:0031328)	1858	75	37.5	+	2	0.000142
leukocyte differentiation (GO:0002521)	357	27	7.21	+	3.75	0.00013
positive regulation of leukocyte migration (GO:0002687)	139	17	2.81	+	6.06	0.000122
regulation of neuron death (GO:1901214)	355	27	7.16	+	3.77	0.000116
cellular process (GO:0009987)	13847	337	279.47	+	1.21	0.000116
regulation of protein transport (GO:0051223)	705	40	14.23	+	2.81	0.000109
antigen processing and presentation of endogenous peptide antigen via MHC class I via ER pathway (GO:0002484)	34	10	0.69	+	14.57	9.73e-05
antigen processing and presentation of endogenous peptide antigen via MHC class Ib (GO:0002476)	34	10	0.69	+	14.57	9.73e-05
negative regulation of developmental process (GO:0051093)	1004	50	20.26	+	2.47	9.44e-05
regulation of leukocyte proliferation (GO:0070663)	236	22	4.76	+	4.62	9.38e-05
regulation of leukocyte cell-cell adhesion (GO:1903037)	280	24	5.65	+	4.25	9.13e-05
positive regulation of transport (GO:0051050)	1054	52	21.27	+	2.44	9.07e-05
positive regulation of innate immune response (GO:0045089)	171	19	3.45	+	5.51	7.22e-05
chemokine-mediated signaling pathway (GO:0070098)	56	12	1.13	+	10.62	7.15e-05
regulation of chemokine production (GO:0032642)	84	14	1.7	+	8.26	7.11e-05
negative regulation of intrinsic apoptotic signaling pathway (GO:2001243)	99	15	2	+	7.51	6.62e-05
lymphocyte migration (GO:0072676)	55	12	1.11	+	10.81	5.99e-05
defense response to protozoan (GO:0042832)	32	10	0.65	+	15.48	5.98e-05
negative regulation of intracellular signal transduction (GO:1902532)	521	34	10.52	+	3.23	5.8e-05
regulation of DNA-binding transcription factor activity (GO:0051090)	390	29	7.87	+	3.68	5.36e-05
taxis (GO:0042330)	465	32	9.39	+	3.41	5.02e-05
cellular response to drug (GO:0035690)	270	24	5.45	+	4.4	4.75e-05
positive regulation of myeloid cell differentiation (GO:0045639)	96	15	1.94	+	7.74	4.56e-05
positive regulation of cell killing (GO:0031343)	96	15	1.94	+	7.74	4.56e-05
regulation of mononuclear cell proliferation (GO:0032944)	226	22	4.56	+	4.82	4.54e-05
cellular response to organic cyclic compound (GO:0071407)	338	27	6.82	+	3.96	4.43e-05
system development (GO:0048731)	4126	135	83.28	+	1.62	4.43e-05
regulation of response to cytokine stimulus (GO:0060759)	111	16	2.24	+	7.14	3.98e-05
regulation of lymphocyte proliferation (GO:0050670)	224	22	4.52	+	4.87	3.91e-05
regulation of establishment of protein localization (GO:0070201)	735	42	14.83	+	2.83	3.81e-05
regulation of hydrolase activity (GO:0051336)	968	50	19.54	+	2.56	3.71e-05
sensory perception of smell (GO:0007608)	1121	1	22.63	-	0.04	3.53e-05
regulation of cytokine production involved in immune response (GO:0002718)	78	14	1.57	+	8.89	3.06e-05
response to wounding (GO:0009611)	331	27	6.68	+	4.04	2.93e-05
antigen processing and presentation via MHC class Ib (GO:0002475)	39	11	0.79	+	13.97	2.58e-05
regulation of cellular component organization (GO:0051128)	2479	94	50.03	+	1.88	2.55e-05
positive regulation of T cell mediated cytotoxicity (GO:0001916)	50	12	1.01	+	11.89	2.36e-05
negative regulation of gene expression (GO:0010629)	1562	69	31.53	+	2.19	2.31e-05
positive regulation of intracellular signal transduction (GO:1902533)	982	51	19.82	+	2.57	2.26e-05
regulation of peptide transport (GO:0090087)	746	43	15.06	+	2.86	1.93e-05
positive regulation of catalytic activity (GO:0043085)	1044	53	21.07	+	2.52	1.83e-05
regulation of leukocyte migration (GO:0002685)	194	21	3.92	+	5.36	1.81e-05
positive regulation of gene expression (GO:0010628)	1914	79	38.63	+	2.05	1.77e-05
positive regulation of tumor necrosis factor production (GO:0032760)	88	15	1.78	+	8.45	1.58e-05
regulation of secretion by cell (GO:1903530)	799	45	16.13	+	2.79	1.58e-05
positive regulation of biosynthetic process (GO:0009891)	1898	79	38.31	+	2.06	1.4e-05
regulation of lymphocyte activation (GO:0051249)	596	38	12.03	+	3.16	1.33e-05
response to protozoan (GO:0001562)	36	11	0.73	+	15.14	1.27e-05
regulation of protein secretion (GO:0050708)	461	33	9.3	+	3.55	1.15e-05
regulation of secretion (GO:0051046)	879	48	17.74	+	2.71	1.14e-05
regulation of cell differentiation (GO:0045595)	1818	77	36.69	+	2.1	1.11e-05
cell surface receptor signaling pathway (GO:0007166)	1817	77	36.67	+	2.1	1.1e-05
regulation of cell-cell adhesion (GO:0022407)	385	30	7.77	+	3.86	1.06e-05
regulation of protein localization (GO:0032880)	1019	53	20.57	+	2.58	1e-05
antigen processing and presentation of peptide antigen via MHC class Ib (GO:0002428)	35	11	0.71	+	15.57	9.9e-06
regulation of anatomical structure morphogenesis (GO:0022603)	1053	54	21.25	+	2.54	9.47e-06
regulation of cellular catabolic process (GO:0031329)	668	41	13.48	+	3.04	8.37e-06
cellular response to tumor necrosis factor (GO:0071356)	114	17	2.3	+	7.39	8.23e-06
positive regulation of locomotion (GO:0040017)	584	38	11.79	+	3.22	7.8e-06
negative regulation of signaling (GO:0023057)	1265	61	25.53	+	2.39	6.34e-06
positive regulation of cell communication (GO:0010647)	1656	73	33.42	+	2.18	6.18e-06
response to interferon-alpha (GO:0035455)	24	10	0.48	+	20.64	6.14e-06
regulation of T cell mediated cytotoxicity (GO:0001914)	55	13	1.11	+	11.71	6.01e-06
multicellular organism development (GO:0007275)	4689	152	94.64	+	1.61	6.01e-06
negative regulation of cell communication (GO:0010648)	1260	61	25.43	+	2.4	5.56e-06
positive regulation of leukocyte differentiation (GO:1902107)	162	20	3.27	+	6.12	5.55e-06
regulation of transport (GO:0051049)	1897	80	38.29	+	2.09	5.08e-06
sensory perception of chemical stimulus (GO:0007606)	1219	1	24.6	-	0.04	4.8e-06
regulation of cellular component movement (GO:0051270)	1004	53	20.26	+	2.62	4.57e-06
regulation of smooth muscle cell proliferation (GO:0048660)	160	20	3.23	+	6.19	4.56e-06
positive regulation of lymphocyte mediated immunity (GO:0002708)	142	19	2.87	+	6.63	4.41e-06
anatomical structure development (GO:0048856)	5054	161	102	+	1.58	4.09e-06
positive regulation of cellular component movement (GO:0051272)	569	38	11.48	+	3.31	3.93e-06
cellular response to chemokine (GO:1990869)	65	14	1.31	+	10.67	3.82e-06
response to chemokine (GO:1990868)	65	14	1.31	+	10.67	3.82e-06
positive regulation of signal transduction (GO:0009967)	1468	68	29.63	+	2.3	3.7e-06
positive regulation of signaling (GO:0023056)	1663	74	33.56	+	2.2	3.63e-06
regulation of MAPK cascade (GO:0043408)	731	44	14.75	+	2.98	3.49e-06
response to type I interferon (GO:0034340)	22	10	0.44	+	22.52	3.13e-06
regulation of cell adhesion (GO:0030155)	671	42	13.54	+	3.1	2.95e-06
negative regulation of signal transduction (GO:0009968)	1140	58	23.01	+	2.52	2.63e-06
immune system development (GO:0002520)	723	44	14.59	+	3.02	2.52e-06
positive regulation of tumor necrosis factor superfamily cytokine production (GO:1903557)	89	16	1.8	+	8.91	2.27e-06
negative regulation of apoptotic signaling pathway (GO:2001234)	227	24	4.58	+	5.24	1.97e-06
regulation of cell motility (GO:2000145)	919	51	18.55	+	2.75	1.95e-06
positive regulation of RNA metabolic process (GO:0051254)	1606	73	32.41	+	2.25	1.78e-06
positive regulation of cell motility (GO:2000147)	552	38	11.14	+	3.41	1.76e-06
regulation of peptide secretion (GO:0002791)	500	36	10.09	+	3.57	1.71e-06
response to interleukin-1 (GO:0070555)	87	16	1.76	+	9.11	1.69e-06
myeloid leukocyte migration (GO:0097529)	117	18	2.36	+	7.62	1.67e-06
response to tumor necrosis factor (GO:0034612)	133	19	2.68	+	7.08	1.63e-06
positive regulation of chemokine production (GO:0032722)	60	14	1.21	+	11.56	1.53e-06
negative regulation of cytokine production (GO:0001818)	244	25	4.92	+	5.08	1.52e-06
positive regulation of phosphorylation (GO:0042327)	1032	55	20.83	+	2.64	1.49e-06
regulation of leukocyte differentiation (GO:1902105)	285	27	5.75	+	4.69	1.42e-06
cellular response to interleukin-1 (GO:0071347)	72	15	1.45	+	10.32	1.36e-06
leukocyte activation (GO:0045321)	495	36	9.99	+	3.6	1.32e-06
positive regulation of T cell mediated immunity (GO:0002711)	71	15	1.43	+	10.47	1.15e-06
regulation of myeloid cell differentiation (GO:0045637)	199	23	4.02	+	5.73	9.46e-07
positive regulation of protein modification process (GO:0031401)	1199	61	24.2	+	2.52	8.48e-07
regulation of interleukin-6 production (GO:0032675)	143	20	2.89	+	6.93	7.57e-07
regulation of production of molecular mediator of immune response (GO:0002700)	143	20	2.89	+	6.93	7.57e-07
[truncated: 195 more rows]
